# Supplementary material for: Interaction between Rumen Epithelial miRNAs-Microbiota-Metabolites in Response to Cold-Season Nutritional Stress in Tibetan Sheep
Source: Int J Mol Sci. 2023 Sep 23;24(19):14489. doi: 10.3390/ijms241914489 (PMC10572940; doi:10.3390/ijms241914489)
Supplement: Supplementary file 1 [file ijms-24-14489-s001.zip]

Archive with 4 entries (4 files):
- Supplementary Materials S1:Ruminal epithelial miRNA annotation information for cold- and warm-season Tibetan sheep.xlsx
- Supplementary Materials S2:Target genes of significantly upregulated miRNAs in the cold season.xlsx
- Supplementary Materials S3:Target genes of significantly downregulated miRNAs in the cold season.xlsx
- Supplementary Materials S4:Overlapping genes of up-regulated miRNA and down-regulated miRNA target genes in the cold season.xlsx
