# Supplementary material for: Interaction between Rumen Epithelial miRNAs-Microbiota-Metabolites in Response to Cold-Season Nutritional Stress in Tibetan Sheep
Source: Int J Mol Sci. 2023 Sep 23;24(19):14489. doi: 10.3390/ijms241914489 (PMC10572940; doi:10.3390/ijms241914489)
Supplement: Supplementary file 1 [file ijms-24-14489-s001.zip › Supplementary Materials S1:Ruminal epithelial miRNA annotation information for cold- and warm-season Tibetan sheep.xlsx]

## Sheet: Ruminal epithelial miRNA annota
Ruminal epithelial miRNA annotation information for cold- and warm-season Tibetan sheep
ID of miRNA	Target genes corresponding to miRNAs	Sequences corresponding to miRNA	Length of miRNA	miRNA expression (TPM) in different samples						The Pvalues corresponding to miRNAs in this differential grouping	The log2FC values corresponding to miRNAs in this differential grouping	Up- and down-regulation information of miRNAs obtained based on threshold screening	Functional annotation information of miRNA corresponding target genes in different databases
#miRNA_ID	Target_gene	miRNA_Seq	miRNA_Length	cold1	cold2	cold3	warm1	warm2	warm3	cold1_cold2_cold3_vs_warm1_warm2_warm3_Pvalue	cold1_cold2_cold3_vs_warm1_warm2_warm3_log2FC	cold1_cold2_cold3_vs_warm1_warm2_warm3_regulated	COG_class	COG_class_annotation	GO_annotation	KEGG_annotation	KEGG_pathway_annotation	KOG_class	KOG_class_annotation	Pfam_annotation	Swissprot_annotation	eggNOG_class	eggNOG_class_annotation	nr_annotation
novel_miR_1	Ovis_aries_newGene_11367	ACUGAGCAGACUGGAGCUCCGGG	23	0.0602725	0	0	0.21366	0	0	0.582047	0.248288	normal	--	--	--	K08579|1.43254e-17|phd:102326890|K08579 calpain-10 [EC:3.4.22.-] | (RefSeq) CAPN10; calpain 10	--	--	--	--	--	--	--	PREDICTED: calpain-10 [Pantholops hodgsonii]
novel_miR_1	Ovis_aries_newGene_12308	ACUGAGCAGACUGGAGCUCCGGG	23	0.0602725	0	0	0.21366	0	0	0.582047	0.248288	normal	--	--	Molecular Function: voltage-gated ion channel activity (GO:0005244);; Molecular Function: sodium channel activity (GO:0005272);; Biological Process: sodium ion transport (GO:0006814);; Cellular Component: integral component of membrane (GO:0016021);; Biological Process: ion transmembrane transport (GO:0034220);; Biological Process: biological regulation (GO:0065007);;	--	--	--	--	--	--	L	Replication, recombination and repair	PREDICTED: EF-hand calcium-binding domain-containing protein 1 isoform X5 [Ovis aries]
novel_miR_1	Ovis_aries_newGene_12423	ACUGAGCAGACUGGAGCUCCGGG	23	0.0602725	0	0	0.21366	0	0	0.582047	0.248288	normal	--	--	--	--	--	--	--	--	--
novel_miR_1	Ovis_aries_newGene_12520	ACUGAGCAGACUGGAGCUCCGGG	23	0.0602725	0	0	0.21366	0	0	0.582047	0.248288	normal	--	--	Molecular Function: nucleic acid binding (GO:0003676);; Molecular Function: receptor binding (GO:0005102);; Cellular Component: peroxisome (GO:0005777);; Biological Process: regulation of transcription, DNA-templated (GO:0006355);; Biological Process: putrescine biosynthetic process (GO:0009446);; Biological Process: putrescine catabolic process (GO:0009447);; Biological Process: spermidine catab…	--	--	--	--	--	--	S	Function unknown	hypothetical protein M91_15431, partial [Bos mutus]
novel_miR_1	Ovis_aries_newGene_12779	ACUGAGCAGACUGGAGCUCCGGG	23	0.0602725	0	0	0.21366	0	0	0.582047	0.248288	normal	--	--	Molecular Function: RNA-directed DNA polymerase activity (GO:0003964);; Cellular Component: fascia adherens (GO:0005916);; Biological Process: RNA-dependent DNA biosynthetic process (GO:0006278);; Molecular Function: beta-catenin binding (GO:0008013);; Cellular Component: lamellipodium (GO:0030027);; Molecular Function: cadherin binding (GO:0045296);; Molecular Function: actin filament binding (G…	K09228|1.44957e-57|bta:100138479|K09228 KRAB domain-containing zinc finger protein | (RefSeq) zinc finger protein 510	--	--	--	Reverse transcriptase (RNA-dependent DNA polymerase)	--	S	Function unknown	reverse transcriptase-like [Bos taurus]
novel_miR_1	Ovis_aries_newGene_12998	ACUGAGCAGACUGGAGCUCCGGG	23	0.0602725	0	0	0.21366	0	0	0.582047	0.248288	normal	--	--	--	--	--	--	--	--	--
novel_miR_1	Ovis_aries_newGene_13712	ACUGAGCAGACUGGAGCUCCGGG	23	0.0602725	0	0	0.21366	0	0	0.582047	0.248288	normal	--	--	--	--	--	--	--	--	General transcription factor II-I repeat domain-containing protein 2 OS=Bos taurus OX=9913 GN=GTF2IRD2 PE=2 SV=1	S	Function unknown	PREDICTED: general transcription factor II-I repeat domain-containing protein 2-like [Panthera tigris altaica]
novel_miR_1	Ovis_aries_newGene_15180	ACUGAGCAGACUGGAGCUCCGGG	23	0.0602725	0	0	0.21366	0	0	0.582047	0.248288	normal	--	--	Molecular Function: actin binding (GO:0003779);; Molecular Function: RNA-directed DNA polymerase activity (GO:0003964);; Molecular Function: protein kinase activity (GO:0004672);; Molecular Function: phospholipid binding (GO:0005543);; Cellular Component: proteinaceous extracellular matrix (GO:0005578);; Cellular Component: mitochondrion (GO:0005739);; Cellular Component: plasma membrane (GO:0005…	K08111|2.50692e-19|bom:102284894|K08111 glypican 5 | (RefSeq) GPC5, Glypican-5; glypican 5	--	--	--	--	--	O	Posttranslational modification, protein turnover, chaperones	reverse transcriptase-like [Bos taurus]
novel_miR_1	Ovis_aries_newGene_16973	ACUGAGCAGACUGGAGCUCCGGG	23	0.0602725	0	0	0.21366	0	0	0.582047	0.248288	normal	--	--	--	--	--	--	--	--	--
novel_miR_1	Ovis_aries_newGene_18011	ACUGAGCAGACUGGAGCUCCGGG	23	0.0602725	0	0	0.21366	0	0	0.582047	0.248288	normal	--	--	Molecular Function: RNA-directed DNA polymerase activity (GO:0003964);; Molecular Function: protein kinase activity (GO:0004672);; Molecular Function: phospholipid binding (GO:0005543);; Cellular Component: proteinaceous extracellular matrix (GO:0005578);; Cellular Component: mitochondrion (GO:0005739);; Cellular Component: plasma membrane (GO:0005886);; Cellular Component: fascia adherens (GO:00…	K09228|4.45096e-28|bta:100138479|K09228 KRAB domain-containing zinc finger protein | (RefSeq) zinc finger protein 510	--	--	--	--	--	S	Function unknown	reverse transcriptase-like [Bos taurus]
novel_miR_1	Ovis_aries_newGene_18605	ACUGAGCAGACUGGAGCUCCGGG	23	0.0602725	0	0	0.21366	0	0	0.582047	0.248288	normal	--	--	--	--	--	--	--	--	--
novel_miR_1	Ovis_aries_newGene_20268	ACUGAGCAGACUGGAGCUCCGGG	23	0.0602725	0	0	0.21366	0	0	0.582047	0.248288	normal	--	--	--	--	--	--	--	--	--	--	--	hypothetical protein Celaphus_00008348 [Cervus elaphus hippelaphus]
novel_miR_1	Ovis_aries_newGene_20319	ACUGAGCAGACUGGAGCUCCGGG	23	0.0602725	0	0	0.21366	0	0	0.582047	0.248288	normal	--	--	--	--	--	--	--	--	--
novel_miR_1	Ovis_aries_newGene_20330	ACUGAGCAGACUGGAGCUCCGGG	23	0.0602725	0	0	0.21366	0	0	0.582047	0.248288	normal	--	--	Molecular Function: binding (GO:0005488);; Cellular Component: cytoplasm (GO:0005737);; Biological Process: polyamine biosynthetic process (GO:0006596);; Biological Process: polyamine catabolic process (GO:0006598);; Biological Process: spermine metabolic process (GO:0008215);; Biological Process: spermidine metabolic process (GO:0008216);; Biological Process: putrescine metabolic process (GO:000…	K14740|3.30597e-13|bom:106701043|K14740 metallothionein 3 | (RefSeq) MT3; metallothionein 3	--	--	--	--	--	S	Function unknown	PREDICTED: ubiquitin carboxyl-terminal hydrolase 17-like protein 13 [Capra hircus]
novel_miR_1	Ovis_aries_newGene_21469	ACUGAGCAGACUGGAGCUCCGGG	23	0.0602725	0	0	0.21366	0	0	0.582047	0.248288	normal	--	--	--	--	--	--	--	--	--	--	--	PREDICTED: LOW QUALITY PROTEIN: uncharacterized protein LOC106992055 [Ovis aries musimon]
novel_miR_1	Ovis_aries_newGene_21478	ACUGAGCAGACUGGAGCUCCGGG	23	0.0602725	0	0	0.21366	0	0	0.582047	0.248288	normal	--	--	Cellular Component: nucleus (GO:0005634);; Cellular Component: cytoplasm (GO:0005737);;	--	--	--	--	--	Craniofacial development protein 2 OS=Bos taurus OX=9913 GN=CFDP2 PE=1 SV=2	S	Function unknown	PREDICTED: uncharacterized protein LOC108636659, partial [Capra hircus]
novel_miR_1	Ovis_aries_newGene_21764	ACUGAGCAGACUGGAGCUCCGGG	23	0.0602725	0	0	0.21366	0	0	0.582047	0.248288	normal	--	--	--	--	--	--	--	--	--
novel_miR_1	Ovis_aries_newGene_21854	ACUGAGCAGACUGGAGCUCCGGG	23	0.0602725	0	0	0.21366	0	0	0.582047	0.248288	normal	--	--	Molecular Function: RNA-directed DNA polymerase activity (GO:0003964);; Biological Process: RNA-dependent DNA biosynthetic process (GO:0006278);;	--	--	[R]	General function prediction only	--	LINE-1 reverse transcriptase homolog OS=Nycticebus coucang OX=9470 PE=3 SV=1	S	Function unknown	reverse transcriptase-like [Bos taurus]
novel_miR_1	Ovis_aries_newGene_22209	ACUGAGCAGACUGGAGCUCCGGG	23	0.0602725	0	0	0.21366	0	0	0.582047	0.248288	normal	--	--	Molecular Function: RNA-directed DNA polymerase activity (GO:0003964);; Biological Process: RNA-dependent DNA biosynthetic process (GO:0006278);;	K09228|1.35001e-56|bta:100138479|K09228 KRAB domain-containing zinc finger protein | (RefSeq) zinc finger protein 510	--	[R]	General function prediction only	Reverse transcriptase (RNA-dependent DNA polymerase)	--	S	Function unknown	Transposon TX1 uncharacterized 149 kDa protein, partial [Bos mutus]
novel_miR_1	Ovis_aries_newGene_22468	ACUGAGCAGACUGGAGCUCCGGG	23	0.0602725	0	0	0.21366	0	0	0.582047	0.248288	normal	--	--	Molecular Function: nucleic acid binding (GO:0003676);; Cellular Component: intracellular (GO:0005622);; Cellular Component: fascia adherens (GO:0005916);; Biological Process: regulation of transcription, DNA-templated (GO:0006355);; Molecular Function: beta-catenin binding (GO:0008013);; Cellular Component: lamellipodium (GO:0030027);; Molecular Function: cadherin binding (GO:0045296);; Molecula…	K09228|1.99342e-52|oas:100527962|K09228 KRAB domain-containing zinc finger protein | (RefSeq) ZNF33B; zinc finger protein 33B	--	--	--	Protein of unknown function (DUF1725)	LINE-1 reverse transcriptase homolog OS=Nycticebus coucang OX=9470 PE=3 SV=1	S	Function unknown	reverse transcriptase-like [Bos taurus]
novel_miR_1	Ovis_aries_newGene_24048	ACUGAGCAGACUGGAGCUCCGGG	23	0.0602725	0	0	0.21366	0	0	0.582047	0.248288	normal	--	--	Molecular Function: catalytic activity (GO:0003824);; Biological Process: nucleic acid metabolic process (GO:0090304);;	--	--	--	--	L1 transposable element dsRBD-like domain	LINE-1 reverse transcriptase homolog OS=Nycticebus coucang OX=9470 PE=3 SV=1	S	Function unknown	hypothetical protein M91_16623 [Bos mutus]
novel_miR_1	Ovis_aries_newGene_25439	ACUGAGCAGACUGGAGCUCCGGG	23	0.0602725	0	0	0.21366	0	0	0.582047	0.248288	normal	--	--	--	--	--	--	--	--	--	S	Function unknown	hypothetical protein Celaphus_00009527, partial [Cervus elaphus hippelaphus]
novel_miR_1	Ovis_aries_newGene_26564	ACUGAGCAGACUGGAGCUCCGGG	23	0.0602725	0	0	0.21366	0	0	0.582047	0.248288	normal	--	--	--	--	--	--	--	--	--
novel_miR_1	Ovis_aries_newGene_26578	ACUGAGCAGACUGGAGCUCCGGG	23	0.0602725	0	0	0.21366	0	0	0.582047	0.248288	normal	--	--	--	--	--	--	--	--	--
novel_miR_1	Ovis_aries_newGene_26853	ACUGAGCAGACUGGAGCUCCGGG	23	0.0602725	0	0	0.21366	0	0	0.582047	0.248288	normal	--	--	--	--	--	--	--	--	--
novel_miR_1	Ovis_aries_newGene_26942	ACUGAGCAGACUGGAGCUCCGGG	23	0.0602725	0	0	0.21366	0	0	0.582047	0.248288	normal	--	--	Biological Process: detection of chemical stimulus involved in sensory perception of bitter taste (GO:0001580);; Molecular Function: G-protein coupled receptor activity (GO:0004930);; Biological Process: G-protein coupled receptor signaling pathway (GO:0007186);; Cellular Component: integral component of membrane (GO:0016021);; Molecular Function: bitter taste receptor activity (GO:0033038);;	K08474|4.12391e-20|bom:102286375|K08474 taste receptor type 2 | (RefSeq) taste receptor type 2 member 42	Taste transduction (ko04742)	--	--	--	--	--	--	PREDICTED: taste receptor type 2 member 42, partial [Bos mutus]
novel_miR_1	Ovis_aries_newGene_27140	ACUGAGCAGACUGGAGCUCCGGG	23	0.0602725	0	0	0.21366	0	0	0.582047	0.248288	normal	--	--	Biological Process: nucleotide-excision repair, DNA damage recognition (GO:0000715);; Molecular Function: damaged DNA binding (GO:0003684);; Molecular Function: single-stranded DNA binding (GO:0003697);; Molecular Function: ion channel activity (GO:0005216);; Molecular Function: calcium ion binding (GO:0005509);; Cellular Component: nucleolus (GO:0005730);; Cellular Component: plasma membrane (GO…	K10838|1.84623e-11|oas:101109650|K10838 xeroderma pigmentosum group C-complementing protein | (RefSeq) XPC; XPC complex subunit, DNA damage recognition and repair factor	Nucleotide excision repair (ko03420)	[A]	RNA processing and modification	--	--	U	Intracellular trafficking, secretion, and vesicular transport	PREDICTED: glycoprotein endo-alpha-1,2-mannosidase isoform X1 [Ovis aries musimon]
novel_miR_1	Ovis_aries_newGene_27207	ACUGAGCAGACUGGAGCUCCGGG	23	0.0602725	0	0	0.21366	0	0	0.582047	0.248288	normal	--	--	--	--	--	--	--	--	--
novel_miR_1	Ovis_aries_newGene_27264	ACUGAGCAGACUGGAGCUCCGGG	23	0.0602725	0	0	0.21366	0	0	0.582047	0.248288	normal	--	--	Molecular Function: scavenger receptor activity (GO:0005044);; Biological Process: receptor-mediated endocytosis (GO:0006898);; Cellular Component: integral component of membrane (GO:0016021);;	K06545|3.23833e-51|oas:106990118|K06545 CD163 antigen | (RefSeq) antigen WC1.1-like	--	--	--	Scavenger receptor cysteine-rich domain	Antigen WC1.1 OS=Bos taurus OX=9913 PE=2 SV=1	S	Function unknown	PREDICTED: antigen WC1.1, partial [Ovis aries musimon]
novel_miR_1	Ovis_aries_newGene_27343	ACUGAGCAGACUGGAGCUCCGGG	23	0.0602725	0	0	0.21366	0	0	0.582047	0.248288	normal	--	--	--	--	--	--	--	--	--
novel_miR_1	Ovis_aries_newGene_27713	ACUGAGCAGACUGGAGCUCCGGG	23	0.0602725	0	0	0.21366	0	0	0.582047	0.248288	normal	--	--	Molecular Function: scavenger receptor activity (GO:0005044);; Biological Process: receptor-mediated endocytosis (GO:0006898);; Cellular Component: integral component of membrane (GO:0016021);;	K13912|1.24423e-51|oas:105608603|K13912 deleted in malignant brain tumors 1 protein | (RefSeq) deleted in malignant brain tumors 1 protein	--	--	--	Scavenger receptor cysteine-rich domain	Antigen WC1.1 OS=Bos taurus OX=9913 PE=2 SV=1	S	Function unknown	PREDICTED: deleted in malignant brain tumors 1 protein isoform X2 [Ovis aries]
novel_miR_1	Ovis_aries_newGene_28256	ACUGAGCAGACUGGAGCUCCGGG	23	0.0602725	0	0	0.21366	0	0	0.582047	0.248288	normal	--	--	--	--	--	--	--	--	--
novel_miR_1	Ovis_aries_newGene_28361	ACUGAGCAGACUGGAGCUCCGGG	23	0.0602725	0	0	0.21366	0	0	0.582047	0.248288	normal	--	--	Molecular Function: ethanolaminephosphotransferase activity (GO:0004307);; Biological Process: phosphatidylethanolamine biosynthetic process (GO:0006646);; Cellular Component: integral component of membrane (GO:0016021);; Molecular Function: metal ion binding (GO:0046872);;	K00993|1.42938e-34|phd:102333285|K00993 ethanolaminephosphotransferase [EC:2.7.8.1] | (RefSeq) SELENOI, EPT1; selenoprotein I	Ether lipid metabolism (ko00565)	[I]	Lipid transport and metabolism	--	Ethanolaminephosphotransferase 1 OS=Bos taurus OX=9913 GN=SELENOI PE=2 SV=3	I	Lipid transport and metabolism	ethanolaminephosphotransferase 1 isoform X3 [Odocoileus virginianus texanus]
novel_miR_1	Ovis_aries_newGene_28414	ACUGAGCAGACUGGAGCUCCGGG	23	0.0602725	0	0	0.21366	0	0	0.582047	0.248288	normal	--	--	--	--	--	--	--	--	--
novel_miR_1	Ovis_aries_newGene_28714	ACUGAGCAGACUGGAGCUCCGGG	23	0.0602725	0	0	0.21366	0	0	0.582047	0.248288	normal	--	--	--	--	--	--	--	--	--
novel_miR_1	Ovis_aries_newGene_28854	ACUGAGCAGACUGGAGCUCCGGG	23	0.0602725	0	0	0.21366	0	0	0.582047	0.248288	normal	--	--	--	--	--	--	--	--	--
novel_miR_1	Ovis_aries_newGene_28857	ACUGAGCAGACUGGAGCUCCGGG	23	0.0602725	0	0	0.21366	0	0	0.582047	0.248288	normal	--	--	--	--	--	--	--	--	--
novel_miR_1	Ovis_aries_newGene_3292	ACUGAGCAGACUGGAGCUCCGGG	23	0.0602725	0	0	0.21366	0	0	0.582047	0.248288	normal	--	--	--	--	--	--	--	--	Craniofacial development protein 2 OS=Tragulus javanicus OX=9849 GN=CFDP2 PE=2 SV=1	S	Function unknown	PREDICTED: uncharacterized protein LOC108636664, partial [Capra hircus]
novel_miR_1	Ovis_aries_newGene_33750	ACUGAGCAGACUGGAGCUCCGGG	23	0.0602725	0	0	0.21366	0	0	0.582047	0.248288	normal	--	--	Cellular Component: nucleus (GO:0005634);; Cellular Component: cytoplasm (GO:0005737);;	--	--	[R]	General function prediction only	Reverse transcriptase (RNA-dependent DNA polymerase)	Craniofacial development protein 2 OS=Bos taurus OX=9913 GN=CFDP2 PE=1 SV=2	S	Function unknown	p97Bcnt protein [Capra hircus]
novel_miR_1	Ovis_aries_newGene_36515	ACUGAGCAGACUGGAGCUCCGGG	23	0.0602725	0	0	0.21366	0	0	0.582047	0.248288	normal	--	--	Molecular Function: actin binding (GO:0003779);; Molecular Function: RNA-directed DNA polymerase activity (GO:0003964);; Molecular Function: phospholipid binding (GO:0005543);; Cellular Component: proteinaceous extracellular matrix (GO:0005578);; Cellular Component: plasma membrane (GO:0005886);; Biological Process: RNA-dependent DNA biosynthetic process (GO:0006278);; Cellular Component: anchore…	K08111|2.21931e-18|bom:102284894|K08111 glypican 5 | (RefSeq) GPC5, Glypican-5; glypican 5	--	--	--	--	--	O	Posttranslational modification, protein turnover, chaperones	PREDICTED: glypican-5 isoform X5 [Ovis aries]
novel_miR_1	Ovis_aries_newGene_36524	ACUGAGCAGACUGGAGCUCCGGG	23	0.0602725	0	0	0.21366	0	0	0.582047	0.248288	normal	--	--	Molecular Function: nucleic acid binding (GO:0003676);; Molecular Function: calcium ion binding (GO:0005509);; Molecular Function: protein binding (GO:0005515);; Cellular Component: intracellular (GO:0005622);; Biological Process: transcription, DNA-templated (GO:0006351);; Biological Process: regulation of cellular metabolic process (GO:0031323);; Biological Process: animal organ development (GO…	--	--	--	--	--	--	--	--	PREDICTED: EF-hand calcium-binding domain-containing protein 1 isoform X1 [Ovis aries musimon]
novel_miR_1	Ovis_aries_newGene_36996	ACUGAGCAGACUGGAGCUCCGGG	23	0.0602725	0	0	0.21366	0	0	0.582047	0.248288	normal	--	--	--	--	--	--	--	--	--
novel_miR_1	Ovis_aries_newGene_37052	ACUGAGCAGACUGGAGCUCCGGG	23	0.0602725	0	0	0.21366	0	0	0.582047	0.248288	normal	--	--	--	--	--	--	--	--	LINE-1 reverse transcriptase homolog OS=Nycticebus coucang OX=9470 PE=3 SV=1	S	Function unknown	PREDICTED: uncharacterized protein LOC108636657, partial [Capra hircus]
novel_miR_1	Ovis_aries_newGene_3869	ACUGAGCAGACUGGAGCUCCGGG	23	0.0602725	0	0	0.21366	0	0	0.582047	0.248288	normal	--	--	Cellular Component: nucleus (GO:0005634);; Cellular Component: cytoplasm (GO:0005737);;	--	--	[F]	Nucleotide transport and metabolism	--	Craniofacial development protein 2 OS=Bos taurus OX=9913 GN=CFDP2 PE=1 SV=2	S	Function unknown	PREDICTED: uncharacterized protein LOC108636665, partial [Capra hircus]
novel_miR_1	Ovis_aries_newGene_39364	ACUGAGCAGACUGGAGCUCCGGG	23	0.0602725	0	0	0.21366	0	0	0.582047	0.248288	normal	--	--	--	K17086|7.79367e-06|bta:509946|K17086 transmembrane 9 superfamily member 2/4 | (RefSeq) transmembrane 9 superfamily member 2-like	--	--	--	--	--	U	Intracellular trafficking, secretion, and vesicular transport	transmembrane 9 superfamily member 2-like [Bos taurus]
novel_miR_1	Ovis_aries_newGene_39488	ACUGAGCAGACUGGAGCUCCGGG	23	0.0602725	0	0	0.21366	0	0	0.582047	0.248288	normal	--	--	Molecular Function: scavenger receptor activity (GO:0005044);; Biological Process: receptor-mediated endocytosis (GO:0006898);; Cellular Component: integral component of membrane (GO:0016021);;	K06545|4.19624e-88|bta:751808|K06545 CD163 antigen | (RefSeq) WC-7; WC1 isolate CH149	--	--	--	--	Antigen WC1.1 OS=Bos taurus OX=9913 PE=2 SV=1	S	Function unknown	PREDICTED: antigen WC1.1-like [Capra hircus]
novel_miR_1	Ovis_aries_newGene_39492	ACUGAGCAGACUGGAGCUCCGGG	23	0.0602725	0	0	0.21366	0	0	0.582047	0.248288	normal	--	--	Molecular Function: scavenger receptor activity (GO:0005044);; Biological Process: receptor-mediated endocytosis (GO:0006898);; Cellular Component: integral component of membrane (GO:0016021);;	K06545|0|phd:102342636|K06545 CD163 antigen | (RefSeq) antigen WC1.1-like	--	--	--	Scavenger receptor cysteine-rich domain;; Scavenger receptor cysteine-rich domain	Antigen WC1.1 OS=Bos taurus OX=9913 PE=2 SV=1	S	Function unknown	PREDICTED: antigen WC1.1, partial [Ovis aries musimon]
novel_miR_1	Ovis_aries_newGene_39653	ACUGAGCAGACUGGAGCUCCGGG	23	0.0602725	0	0	0.21366	0	0	0.582047	0.248288	normal	--	--	--	--	--	--	--	Immunoglobulin V-set domain;; Immunoglobulin domain	Ig kappa chain V region GOM OS=Canis lupus familiaris OX=9615 PE=1 SV=1	S	Function unknown	hypothetical protein M91_09396, partial [Bos mutus]
novel_miR_1	Ovis_aries_newGene_39727	ACUGAGCAGACUGGAGCUCCGGG	23	0.0602725	0	0	0.21366	0	0	0.582047	0.248288	normal	--	--	Molecular Function: scavenger receptor activity (GO:0005044);; Biological Process: receptor-mediated endocytosis (GO:0006898);; Cellular Component: integral component of membrane (GO:0016021);;	--	--	--	--	Scavenger receptor cysteine-rich domain	Antigen WC1.1 OS=Bos taurus OX=9913 PE=2 SV=1	--	--	PREDICTED: antigen WC1.1-like [Ovis aries musimon]
novel_miR_1	Ovis_aries_newGene_40420	ACUGAGCAGACUGGAGCUCCGGG	23	0.0602725	0	0	0.21366	0	0	0.582047	0.248288	normal	--	--	Molecular Function: nucleic acid binding (GO:0003676);; Molecular Function: RNA-directed DNA polymerase activity (GO:0003964);; Molecular Function: phospholipid binding (GO:0005543);; Cellular Component: proteinaceous extracellular matrix (GO:0005578);; Cellular Component: intracellular (GO:0005622);; Cellular Component: plasma membrane (GO:0005886);; Cellular Component: fascia adherens (GO:00059…	K09228|4.58858e-74|oas:100527962|K09228 KRAB domain-containing zinc finger protein | (RefSeq) ZNF33B; zinc finger protein 33B	--	[R]	General function prediction only	--	LINE-1 reverse transcriptase homolog OS=Nycticebus coucang OX=9470 PE=3 SV=1	S	Function unknown	reverse transcriptase-like [Bos taurus]
novel_miR_1	Ovis_aries_newGene_40437	ACUGAGCAGACUGGAGCUCCGGG	23	0.0602725	0	0	0.21366	0	0	0.582047	0.248288	normal	--	--	--	--	--	--	--	--	--
novel_miR_1	Ovis_aries_newGene_40786	ACUGAGCAGACUGGAGCUCCGGG	23	0.0602725	0	0	0.21366	0	0	0.582047	0.248288	normal	--	--	--	--	--	--	--	--	--
novel_miR_1	Ovis_aries_newGene_41276	ACUGAGCAGACUGGAGCUCCGGG	23	0.0602725	0	0	0.21366	0	0	0.582047	0.248288	normal	--	--	Biological Process: production of molecular mediator involved in inflammatory response (GO:0002532);; Biological Process: positive regulation of immunoglobulin production (GO:0002639);; Molecular Function: cytokine receptor activity (GO:0004896);; Cellular Component: integral component of membrane (GO:0016021);; Biological Process: immunoglobulin mediated immune response (GO:0016064);; Biological…	K05071|1.45929e-64|oas:101109063|K05071 interleukin 4 receptor | (RefSeq) IL4R; interleukin 4 receptor	Inflammatory bowel disease (IBD) (ko05321)	--	--	--	--	--	--	PREDICTED: interleukin-4 receptor subunit alpha isoform X2 [Ovis aries]
novel_miR_1	Ovis_aries_newGene_43345	ACUGAGCAGACUGGAGCUCCGGG	23	0.0602725	0	0	0.21366	0	0	0.582047	0.248288	normal	--	--	Biological Process: detection of chemical stimulus involved in sensory perception of bitter taste (GO:0001580);; Molecular Function: G-protein coupled receptor activity (GO:0004930);; Biological Process: G-protein coupled receptor signaling pathway (GO:0007186);; Cellular Component: integral component of membrane (GO:0016021);; Molecular Function: bitter taste receptor activity (GO:0033038);;	K08474|6.79912e-37|bom:102286375|K08474 taste receptor type 2 | (RefSeq) taste receptor type 2 member 42	Taste transduction (ko04742)	--	--	--	--	--	--	PREDICTED: uncharacterized protein LOC108636657, partial [Capra hircus]
novel_miR_1	Ovis_aries_newGene_43811	ACUGAGCAGACUGGAGCUCCGGG	23	0.0602725	0	0	0.21366	0	0	0.582047	0.248288	normal	--	--	Cellular Component: extracellular region (GO:0005576);; Biological Process: lipid transport (GO:0006869);; Molecular Function: lipid binding (GO:0008289);; Cellular Component: integral component of membrane (GO:0016021);; Biological Process: lipoprotein metabolic process (GO:0042157);;	K14480|4.59875e-112|oas:101105816|K14480 apolipoprotein L | (RefSeq) apolipoprotein L2-like	--	--	--	Apolipoprotein L;; Apolipoprotein L	--	S	Function unknown	PREDICTED: LOW QUALITY PROTEIN: apolipoprotein L2-like isoform X2 [Ovis aries musimon]
novel_miR_1	Ovis_aries_newGene_44561	ACUGAGCAGACUGGAGCUCCGGG	23	0.0602725	0	0	0.21366	0	0	0.582047	0.248288	normal	--	--	Cellular Component: nucleus (GO:0005634);; Cellular Component: cytoplasm (GO:0005737);;	--	--	[R]	General function prediction only	--	Craniofacial development protein 2 OS=Bos taurus OX=9913 GN=CFDP2 PE=1 SV=2	S	Function unknown	p97Bcnt protein [Capra hircus]
novel_miR_1	Ovis_aries_newGene_44614	ACUGAGCAGACUGGAGCUCCGGG	23	0.0602725	0	0	0.21366	0	0	0.582047	0.248288	normal	--	--	Molecular Function: scavenger receptor activity (GO:0005044);; Biological Process: receptor-mediated endocytosis (GO:0006898);; Cellular Component: integral component of membrane (GO:0016021);;	K06545|1.6459e-123|oas:106990118|K06545 CD163 antigen | (RefSeq) antigen WC1.1-like	--	--	--	Scavenger receptor cysteine-rich domain	Antigen WC1.1 OS=Bos taurus OX=9913 PE=2 SV=1	--	--	PREDICTED: LOW QUALITY PROTEIN: antigen WC1.1-like isoform X2, partial [Ovis aries musimon]
novel_miR_1	Ovis_aries_newGene_44646	ACUGAGCAGACUGGAGCUCCGGG	23	0.0602725	0	0	0.21366	0	0	0.582047	0.248288	normal	--	--	Molecular Function: scavenger receptor activity (GO:0005044);; Biological Process: receptor-mediated endocytosis (GO:0006898);; Cellular Component: integral component of membrane (GO:0016021);;	--	--	--	--	Scavenger receptor cysteine-rich domain	Antigen WC1.1 OS=Bos taurus OX=9913 PE=2 SV=1	--	--	PREDICTED: antigen WC1.1-like [Ovis aries musimon]
novel_miR_1	Ovis_aries_newGene_45212	ACUGAGCAGACUGGAGCUCCGGG	23	0.0602725	0	0	0.21366	0	0	0.582047	0.248288	normal	--	--	Molecular Function: RNA-directed DNA polymerase activity (GO:0003964);; Molecular Function: protein binding (GO:0005515);; Cellular Component: intracellular (GO:0005622);; Biological Process: RNA-dependent DNA biosynthetic process (GO:0006278);; Cellular Component: membrane (GO:0016020);; Molecular Function: anion binding (GO:0043168);;	--	--	--	--	--	--	O	Posttranslational modification, protein turnover, chaperones	reverse transcriptase-like [Bos taurus]
novel_miR_1	Ovis_aries_newGene_45404	ACUGAGCAGACUGGAGCUCCGGG	23	0.0602725	0	0	0.21366	0	0	0.582047	0.248288	normal	--	--	Molecular Function: RNA-directed DNA polymerase activity (GO:0003964);; Biological Process: RNA-dependent DNA biosynthetic process (GO:0006278);;	--	--	[T]	Signal transduction mechanisms	--	--	S	Function unknown	Transposon TX1 uncharacterized 149 kDa protein, partial [Bos mutus]
novel_miR_1	Ovis_aries_newGene_46241	ACUGAGCAGACUGGAGCUCCGGG	23	0.0602725	0	0	0.21366	0	0	0.582047	0.248288	normal	--	--	--	--	--	--	--	--	--
novel_miR_1	Ovis_aries_newGene_48134	ACUGAGCAGACUGGAGCUCCGGG	23	0.0602725	0	0	0.21366	0	0	0.582047	0.248288	normal	--	--	--	--	--	--	--	--	--
novel_miR_1	Ovis_aries_newGene_4831	ACUGAGCAGACUGGAGCUCCGGG	23	0.0602725	0	0	0.21366	0	0	0.582047	0.248288	normal	[J]	Translation, ribosomal structure and biogenesis	Biological Process: tRNA nucleoside ribose methylation (GO:0002128);; Biological Process: cytoplasmic translation (GO:0002181);; Cellular Component: cytoplasm (GO:0005737);; Molecular Function: tRNA methyltransferase activity (GO:0008175);;	K14864|2.68197e-158|bacu:103001575|K14864 tRNA (cytidine32/guanosine34-2'-O)-methyltransferase [EC:2.1.1.205] | (RefSeq) FTSJ1; FtsJ RNA methyltransferase homolog 1 (E. coli)	--	[DR]	--	FtsJ-like methyltransferase	pre-rRNA processing protein FTSJ3 OS=Pongo abelii OX=9601 GN=FTSJ3 PE=2 SV=1	J	Translation, ribosomal structure and biogenesis	hypothetical protein M91_11689, partial [Bos mutus]
novel_miR_1	Ovis_aries_newGene_48375	ACUGAGCAGACUGGAGCUCCGGG	23	0.0602725	0	0	0.21366	0	0	0.582047	0.248288	normal	--	--	Molecular Function: nucleotide binding (GO:0000166);; Biological Process: nucleotide-excision repair, DNA damage recognition (GO:0000715);; Molecular Function: RNA polymerase II core promoter sequence-specific DNA binding (GO:0000979);; Biological Process: detection of chemical stimulus involved in sensory perception of bitter taste (GO:0001580);; Molecular Function: damaged DNA binding (GO:00036…	K08474|2.07652e-32|bta:664647|K08474 taste receptor type 2 | (RefSeq) T2R65A; bitter taste receptor Bota-T2R65A	--	--	--	--	--	--	--	bitter taste receptor Bota-T2R65A [Bos taurus]
novel_miR_1	Ovis_aries_newGene_48712	ACUGAGCAGACUGGAGCUCCGGG	23	0.0602725	0	0	0.21366	0	0	0.582047	0.248288	normal	--	--	--	--	--	--	--	--	--
novel_miR_1	Ovis_aries_newGene_48764	ACUGAGCAGACUGGAGCUCCGGG	23	0.0602725	0	0	0.21366	0	0	0.582047	0.248288	normal	--	--	Molecular Function: RNA-directed DNA polymerase activity (GO:0003964);; Molecular Function: receptor binding (GO:0005102);; Cellular Component: mitochondrion (GO:0005739);; Biological Process: RNA-dependent DNA biosynthetic process (GO:0006278);; Biological Process: putrescine biosynthetic process (GO:0009446);; Biological Process: putrescine catabolic process (GO:0009447);; Cellular Component: m…	--	--	--	--	--	--	S	Function unknown	reverse transcriptase-like [Bos taurus]
novel_miR_1	Ovis_aries_newGene_48809	ACUGAGCAGACUGGAGCUCCGGG	23	0.0602725	0	0	0.21366	0	0	0.582047	0.248288	normal	[X]	Mobilome: prophages, transposons	--	--	--	[R]	General function prediction only	--	LINE-1 reverse transcriptase homolog OS=Nycticebus coucang OX=9470 PE=3 SV=1	S	Function unknown	Transposon TX1 uncharacterized 149 kDa protein, partial [Bos mutus]
novel_miR_1	Ovis_aries_newGene_51358	ACUGAGCAGACUGGAGCUCCGGG	23	0.0602725	0	0	0.21366	0	0	0.582047	0.248288	normal	--	--	Biological Process: detection of chemical stimulus involved in sensory perception of bitter taste (GO:0001580);; Molecular Function: actin binding (GO:0003779);; Molecular Function: protein kinase activity (GO:0004672);; Molecular Function: G-protein coupled receptor activity (GO:0004930);; Molecular Function: phospholipid binding (GO:0005543);; Cellular Component: proteinaceous extracellular mat…	K08474|1.82412e-24|bta:664647|K08474 taste receptor type 2 | (RefSeq) T2R65A; bitter taste receptor Bota-T2R65A	--	--	--	--	--	--	--	bitter taste receptor Bota-T2R65A [Bos taurus]
novel_miR_1	Ovis_aries_newGene_52659	ACUGAGCAGACUGGAGCUCCGGG	23	0.0602725	0	0	0.21366	0	0	0.582047	0.248288	normal	--	--	--	--	--	[R]	General function prediction only	Reverse transcriptase (RNA-dependent DNA polymerase)	LINE-1 reverse transcriptase homolog OS=Nycticebus coucang OX=9470 PE=3 SV=1	S	Function unknown	hypothetical protein M91_09415, partial [Bos mutus]
novel_miR_1	Ovis_aries_newGene_53132	ACUGAGCAGACUGGAGCUCCGGG	23	0.0602725	0	0	0.21366	0	0	0.582047	0.248288	normal	--	--	--	--	--	--	--	--	--	S	Function unknown	endogenous retrovirus group MER34 member 1 Env polyprotein [Felis catus]
novel_miR_1	Ovis_aries_newGene_53219	ACUGAGCAGACUGGAGCUCCGGG	23	0.0602725	0	0	0.21366	0	0	0.582047	0.248288	normal	--	--	--	--	--	--	--	--	--
novel_miR_1	Ovis_aries_newGene_54358	ACUGAGCAGACUGGAGCUCCGGG	23	0.0602725	0	0	0.21366	0	0	0.582047	0.248288	normal	--	--	--	--	--	--	--	--	--
novel_miR_1	Ovis_aries_newGene_56309	ACUGAGCAGACUGGAGCUCCGGG	23	0.0602725	0	0	0.21366	0	0	0.582047	0.248288	normal	--	--	Molecular Function: DNA binding (GO:0003677);; Molecular Function: actin binding (GO:0003779);; Molecular Function: RNA-directed DNA polymerase activity (GO:0003964);; Molecular Function: protein kinase activity (GO:0004672);; Molecular Function: signal transducer activity (GO:0004871);; Molecular Function: phospholipid binding (GO:0005543);; Cellular Component: proteinaceous extracellular matrix…	K08111|2.42701e-21|bom:102284894|K08111 glypican 5 | (RefSeq) GPC5, Glypican-5; glypican 5	--	--	--	--	--	O	Posttranslational modification, protein turnover, chaperones	reverse transcriptase-like [Bos taurus]
novel_miR_1	Ovis_aries_newGene_56788	ACUGAGCAGACUGGAGCUCCGGG	23	0.0602725	0	0	0.21366	0	0	0.582047	0.248288	normal	--	--	--	K10784|5.63099e-28|tup:102478258|K10784 T cell receptor alpha chain V region | (RefSeq) T-cell receptor alpha chain V region PHDS58	--	--	--	Immunoglobulin V-set domain	T-cell receptor alpha chain V region RL-5 OS=Oryctolagus cuniculus OX=9986 PE=2 SV=1	S	Function unknown	T-cell receptor alpha chain, partial [Capra hircus]
novel_miR_1	Ovis_aries_newGene_57520	ACUGAGCAGACUGGAGCUCCGGG	23	0.0602725	0	0	0.21366	0	0	0.582047	0.248288	normal	--	--	Cellular Component: intracellular part (GO:0044424);;	--	--	[R]	General function prediction only	--	Craniofacial development protein 2 OS=Bos taurus OX=9913 GN=CFDP2 PE=1 SV=2	S	Function unknown	p97Bcnt protein [Capra hircus]
novel_miR_1	Ovis_aries_newGene_57523	ACUGAGCAGACUGGAGCUCCGGG	23	0.0602725	0	0	0.21366	0	0	0.582047	0.248288	normal	--	--	Molecular Function: receptor binding (GO:0005102);; Cellular Component: peroxisome (GO:0005777);; Biological Process: putrescine biosynthetic process (GO:0009446);; Biological Process: putrescine catabolic process (GO:0009447);; Biological Process: spermidine catabolic process (GO:0046203);; Biological Process: spermine catabolic process (GO:0046208);; Molecular Function: polyamine oxidase activi…	--	--	--	--	--	--	S	Function unknown	PREDICTED: peroxisomal N(1)-acetyl-spermine/spermidine oxidase isoform X1 [Bos taurus]
novel_miR_1	Ovis_aries_newGene_58976	ACUGAGCAGACUGGAGCUCCGGG	23	0.0602725	0	0	0.21366	0	0	0.582047	0.248288	normal	--	--	--	--	--	--	--	Immunoglobulin V-set domain	--	S	Function unknown	T-cell receptor alpha chain, partial [Capra hircus]
novel_miR_1	Ovis_aries_newGene_60333	ACUGAGCAGACUGGAGCUCCGGG	23	0.0602725	0	0	0.21366	0	0	0.582047	0.248288	normal	--	--	--	--	--	--	--	--	--
novel_miR_1	Ovis_aries_newGene_61126	ACUGAGCAGACUGGAGCUCCGGG	23	0.0602725	0	0	0.21366	0	0	0.582047	0.248288	normal	[O]	Posttranslational modification, protein turnover, chaperones	Molecular Function: transcription coactivator activity (GO:0003713);; Molecular Function: ATP binding (GO:0005524);; Cellular Component: nucleus (GO:0005634);; Cellular Component: cytoplasm (GO:0005737);; Biological Process: regulation of transcription, DNA-templated (GO:0006355);; Biological Process: cell proliferation (GO:0008283);; Molecular Function: ubiquitin protein ligase binding (GO:00316…	K04552|3.37696e-63|tup:102484785|K04552 ubiquitin-conjugating enzyme E2 L3 [EC:2.3.2.23] | (RefSeq) ubiquitin-conjugating enzyme E2 L3-like	Parkinson's disease (ko05012)	[O]	Posttranslational modification, protein turnover, chaperones	--	Ubiquitin-conjugating enzyme E2 L3 OS=Bos taurus OX=9913 GN=UBE2L3 PE=2 SV=1	O	Posttranslational modification, protein turnover, chaperones	PREDICTED: ubiquitin-conjugating enzyme E2 L3-like isoform X1 [Bubalus bubalis]
novel_miR_1	Ovis_aries_newGene_62180	ACUGAGCAGACUGGAGCUCCGGG	23	0.0602725	0	0	0.21366	0	0	0.582047	0.248288	normal	--	--	Molecular Function: nucleic acid binding (GO:0003676);; Cellular Component: intracellular (GO:0005622);; Cellular Component: fascia adherens (GO:0005916);; Biological Process: regulation of transcription, DNA-templated (GO:0006355);; Molecular Function: beta-catenin binding (GO:0008013);; Cellular Component: lamellipodium (GO:0030027);; Molecular Function: cadherin binding (GO:0045296);; Molecula…	--	--	--	--	--	--	S	Function unknown	reverse transcriptase-like [Bos taurus]
novel_miR_1	Ovis_aries_newGene_62488	ACUGAGCAGACUGGAGCUCCGGG	23	0.0602725	0	0	0.21366	0	0	0.582047	0.248288	normal	--	--	Cellular Component: plasma membrane (GO:0005886);; Biological Process: axonogenesis (GO:0007409);; Cellular Component: integral component of membrane (GO:0016021);; Molecular Function: metal ion binding (GO:0046872);; Biological Process: positive regulation of cellular process (GO:0048522);; Biological Process: response to stimulus (GO:0050896);; Biological Process: regulation of biological quali…	--	--	--	--	--	--	S	Function unknown	Small ubiquitin-related modifier 1 [Bos mutus]
novel_miR_1	Ovis_aries_newGene_6363	ACUGAGCAGACUGGAGCUCCGGG	23	0.0602725	0	0	0.21366	0	0	0.582047	0.248288	normal	--	--	Biological Process: detection of chemical stimulus involved in sensory perception of bitter taste (GO:0001580);; Molecular Function: G-protein coupled receptor activity (GO:0004930);; Molecular Function: voltage-gated ion channel activity (GO:0005244);; Molecular Function: sodium channel activity (GO:0005272);; Biological Process: sodium ion transport (GO:0006814);; Biological Process: G-protein …	K08474|1.69964e-20|bta:664647|K08474 taste receptor type 2 | (RefSeq) T2R65A; bitter taste receptor Bota-T2R65A	--	--	--	--	--	--	--	bitter taste receptor Bota-T2R65A [Bos taurus]
novel_miR_1	Ovis_aries_newGene_64406	ACUGAGCAGACUGGAGCUCCGGG	23	0.0602725	0	0	0.21366	0	0	0.582047	0.248288	normal	--	--	--	--	--	--	--	--	--
novel_miR_1	Ovis_aries_newGene_64802	ACUGAGCAGACUGGAGCUCCGGG	23	0.0602725	0	0	0.21366	0	0	0.582047	0.248288	normal	--	--	--	--	--	--	--	--	--	--	--	uncharacterized protein LOC110146261 [Odocoileus virginianus texanus]
novel_miR_1	Ovis_aries_newGene_66238	ACUGAGCAGACUGGAGCUCCGGG	23	0.0602725	0	0	0.21366	0	0	0.582047	0.248288	normal	--	--	Cellular Component: voltage-gated sodium channel complex (GO:0001518);; Biological Process: detection of chemical stimulus involved in sensory perception of bitter taste (GO:0001580);; Molecular Function: actin binding (GO:0003779);; Molecular Function: RNA-directed DNA polymerase activity (GO:0003964);; Molecular Function: metalloendopeptidase activity (GO:0004222);; Molecular Function: G-protei…	K08474|1.02778e-31|bom:102286375|K08474 taste receptor type 2 | (RefSeq) taste receptor type 2 member 42	Taste transduction (ko04742)	--	--	--	--	--	--	reverse transcriptase-like [Bos taurus]
novel_miR_1	Ovis_aries_newGene_66565	ACUGAGCAGACUGGAGCUCCGGG	23	0.0602725	0	0	0.21366	0	0	0.582047	0.248288	normal	--	--	Biological Process: nucleotide-excision repair, DNA damage recognition (GO:0000715);; Molecular Function: damaged DNA binding (GO:0003684);; Molecular Function: single-stranded DNA binding (GO:0003697);; Molecular Function: phosphomannomutase activity (GO:0004615);; Molecular Function: calcium ion binding (GO:0005509);; Cellular Component: nucleolus (GO:0005730);; Cellular Component: cytoplasm (G…	--	--	--	--	--	--	S	Function unknown	PR domain zinc finger protein 12, partial [Bos mutus]
novel_miR_1	Ovis_aries_newGene_67227	ACUGAGCAGACUGGAGCUCCGGG	23	0.0602725	0	0	0.21366	0	0	0.582047	0.248288	normal	--	--	--	--	--	--	--	--	--	T	Signal transduction mechanisms	hypothetical protein M91_02255 [Bos mutus]
novel_miR_1	Ovis_aries_newGene_67229	ACUGAGCAGACUGGAGCUCCGGG	23	0.0602725	0	0	0.21366	0	0	0.582047	0.248288	normal	--	--	--	--	--	--	--	--	--
novel_miR_1	Ovis_aries_newGene_67280	ACUGAGCAGACUGGAGCUCCGGG	23	0.0602725	0	0	0.21366	0	0	0.582047	0.248288	normal	--	--	--	--	--	--	--	--	--
novel_miR_1	Ovis_aries_newGene_67371	ACUGAGCAGACUGGAGCUCCGGG	23	0.0602725	0	0	0.21366	0	0	0.582047	0.248288	normal	--	--	--	--	--	--	--	--	--
novel_miR_1	Ovis_aries_newGene_6745	ACUGAGCAGACUGGAGCUCCGGG	23	0.0602725	0	0	0.21366	0	0	0.582047	0.248288	normal	--	--	Cellular Component: nucleus (GO:0005634);; Cellular Component: cytoplasm (GO:0005737);;	--	--	[R]	General function prediction only	Reverse transcriptase (RNA-dependent DNA polymerase);; Endonuclease-reverse transcriptase;; Endonuclease/Exonuclease/phosphatase family;; Integrase core domain	Craniofacial development protein 2 OS=Bos taurus OX=9913 GN=CFDP2 PE=1 SV=2	S	Function unknown	Bcnt, partial [Giraffa camelopardalis]
novel_miR_1	Ovis_aries_newGene_68160	ACUGAGCAGACUGGAGCUCCGGG	23	0.0602725	0	0	0.21366	0	0	0.582047	0.248288	normal	--	--	--	--	--	--	--	--	--
novel_miR_1	Ovis_aries_newGene_6825	ACUGAGCAGACUGGAGCUCCGGG	23	0.0602725	0	0	0.21366	0	0	0.582047	0.248288	normal	--	--	Molecular Function: RNA-directed DNA polymerase activity (GO:0003964);; Cellular Component: proteinaceous extracellular matrix (GO:0005578);; Cellular Component: plasma membrane (GO:0005886);; Biological Process: RNA-dependent DNA biosynthetic process (GO:0006278);; Cellular Component: anchored component of membrane (GO:0031225);; Molecular Function: heparan sulfate proteoglycan binding (GO:00433…	K08111|2.09726e-15|bom:102284894|K08111 glypican 5 | (RefSeq) GPC5, Glypican-5; glypican 5	--	--	--	--	--	O	Posttranslational modification, protein turnover, chaperones	reverse transcriptase-like [Bos taurus]
novel_miR_1	Ovis_aries_newGene_68523	ACUGAGCAGACUGGAGCUCCGGG	23	0.0602725	0	0	0.21366	0	0	0.582047	0.248288	normal	--	--	Biological Process: protein polyubiquitination (GO:0000209);; Cellular Component: chromatin (GO:0000785);; Molecular Function: ubiquitin-protein transferase activity (GO:0004842);; Molecular Function: binding (GO:0005488);; Cellular Component: nucleus (GO:0005634);; Biological Process: DNA repair (GO:0006281);; Biological Process: ubiquitin-dependent protein catabolic process (GO:0006511);; Biolo…	K10574|5.72911e-27|rno:103694902|K10574 ubiquitin-conjugating enzyme E2 B [EC:2.3.2.23] | (RefSeq) ubiquitin-conjugating enzyme E2 B	Ubiquitin mediated proteolysis (ko04120)	[O]	Posttranslational modification, protein turnover, chaperones	--	Ubiquitin-conjugating enzyme E2 B OS=Oryctolagus cuniculus OX=9986 GN=UBE2B PE=2 SV=1	O	Posttranslational modification, protein turnover, chaperones	PREDICTED: ubiquitin-conjugating enzyme E2 B isoform X2 [Odobenus rosmarus divergens]
novel_miR_1	Ovis_aries_newGene_68797	ACUGAGCAGACUGGAGCUCCGGG	23	0.0602725	0	0	0.21366	0	0	0.582047	0.248288	normal	--	--	Molecular Function: RNA-directed DNA polymerase activity (GO:0003964);; Molecular Function: protein kinase activity (GO:0004672);; Molecular Function: phospholipid binding (GO:0005543);; Cellular Component: proteinaceous extracellular matrix (GO:0005578);; Cellular Component: mitochondrion (GO:0005739);; Cellular Component: plasma membrane (GO:0005886);; Cellular Component: fascia adherens (GO:00…	K08111|5.57206e-30|bom:102284894|K08111 glypican 5 | (RefSeq) GPC5, Glypican-5; glypican 5	--	--	--	--	--	O	Posttranslational modification, protein turnover, chaperones	reverse transcriptase-like [Bos taurus]
novel_miR_1	Ovis_aries_newGene_68966	ACUGAGCAGACUGGAGCUCCGGG	23	0.0602725	0	0	0.21366	0	0	0.582047	0.248288	normal	--	--	Molecular Function: RNA-directed DNA polymerase activity (GO:0003964);; Biological Process: RNA-dependent DNA biosynthetic process (GO:0006278);;	--	--	--	--	--	LINE-1 reverse transcriptase homolog OS=Nycticebus coucang OX=9470 PE=3 SV=1	S	Function unknown	PREDICTED: uncharacterized protein LOC108638254 [Capra hircus]
novel_miR_1	Ovis_aries_newGene_71071	ACUGAGCAGACUGGAGCUCCGGG	23	0.0602725	0	0	0.21366	0	0	0.582047	0.248288	normal	--	--	--	--	--	--	--	--	--	--	--	PREDICTED: basic proline-rich protein-like [Tursiops truncatus]
novel_miR_1	Ovis_aries_newGene_71150	ACUGAGCAGACUGGAGCUCCGGG	23	0.0602725	0	0	0.21366	0	0	0.582047	0.248288	normal	--	--	Biological Process: positive regulation of cell proliferation (GO:0008284);; Cellular Component: integral component of membrane (GO:0016021);; Molecular Function: retinoic acid receptor binding (GO:0042974);; Biological Process: negative regulation of apoptotic process (GO:0043066);; Biological Process: negative regulation of cell differentiation (GO:0045596);; Biological Process: negative regula…	--	--	--	--	--	--	S	Function unknown	hypothetical protein Celaphus_00011123 [Cervus elaphus hippelaphus]
novel_miR_1	Ovis_aries_newGene_71202	ACUGAGCAGACUGGAGCUCCGGG	23	0.0602725	0	0	0.21366	0	0	0.582047	0.248288	normal	--	--	Biological Process: single-organism process (GO:0044699);;	K00522|9.37593e-14|oas:101105484|K00522 ferritin heavy chain [EC:1.16.3.2] | (RefSeq) ferritin heavy chain	Mineral absorption (ko04978)	[P]	Inorganic ion transport and metabolism	--	Ferritin heavy chain OS=Felis catus OX=9685 GN=FTH1 PE=2 SV=3	P	Inorganic ion transport and metabolism	PREDICTED: ferritin heavy chain [Ovis aries]
novel_miR_1	Ovis_aries_newGene_71788	ACUGAGCAGACUGGAGCUCCGGG	23	0.0602725	0	0	0.21366	0	0	0.582047	0.248288	normal	--	--	--	--	--	--	--	--	--	--	--	PREDICTED: uncharacterized protein LOC105748681 [Orcinus orca]
novel_miR_1	Ovis_aries_newGene_71964	ACUGAGCAGACUGGAGCUCCGGG	23	0.0602725	0	0	0.21366	0	0	0.582047	0.248288	normal	--	--	Cellular Component: membrane-bounded organelle (GO:0043227);; Cellular Component: intracellular part (GO:0044424);; Cellular Component: membrane part (GO:0044425);; Biological Process: single-organism process (GO:0044699);;	K02261|3.41713e-17|ocu:808233|K02261 cytochrome c oxidase subunit 2 | (RefSeq) COX2, cCOII; cytochrome c oxidase subunit II	Huntington's disease (ko05016)	--	--	--	Cytochrome c oxidase subunit 2 OS=Oryctolagus cuniculus OX=9986 GN=MT-CO2 PE=3 SV=2	C	Energy production and conversion	cytochrome c oxidase subunit II (mitochondrion) [Phocoena phocoena]
novel_miR_1	Ovis_aries_newGene_71982	ACUGAGCAGACUGGAGCUCCGGG	23	0.0602725	0	0	0.21366	0	0	0.582047	0.248288	normal	--	--	--	--	--	--	--	--	--
novel_miR_1	Ovis_aries_newGene_7289	ACUGAGCAGACUGGAGCUCCGGG	23	0.0602725	0	0	0.21366	0	0	0.582047	0.248288	normal	--	--	Biological Process: detection of chemical stimulus involved in sensory perception of bitter taste (GO:0001580);; Molecular Function: metalloendopeptidase activity (GO:0004222);; Molecular Function: G-protein coupled receptor activity (GO:0004930);; Molecular Function: receptor binding (GO:0005102);; Molecular Function: ATP binding (GO:0005524);; Cellular Component: cytoplasm (GO:0005737);; Biolog…	K08474|1.36367e-28|bta:664647|K08474 taste receptor type 2 | (RefSeq) T2R65A; bitter taste receptor Bota-T2R65A	--	--	--	--	--	--	--	bitter taste receptor Bota-T2R65A [Bos taurus]
novel_miR_1	Ovis_aries_newGene_74568	ACUGAGCAGACUGGAGCUCCGGG	23	0.0602725	0	0	0.21366	0	0	0.582047	0.248288	normal	--	--	Biological Process: detection of chemical stimulus involved in sensory perception of bitter taste (GO:0001580);; Molecular Function: metalloendopeptidase activity (GO:0004222);; Molecular Function: G-protein coupled receptor activity (GO:0004930);; Molecular Function: ATP binding (GO:0005524);; Cellular Component: proteinaceous extracellular matrix (GO:0005578);; Cellular Component: plasma membra…	K08474|1.76089e-30|bta:664647|K08474 taste receptor type 2 | (RefSeq) T2R65A; bitter taste receptor Bota-T2R65A	--	--	--	--	--	--	--	bitter taste receptor Bota-T2R65A [Bos taurus]
novel_miR_1	Ovis_aries_newGene_74915	ACUGAGCAGACUGGAGCUCCGGG	23	0.0602725	0	0	0.21366	0	0	0.582047	0.248288	normal	--	--	--	--	--	--	--	--	--
novel_miR_1	Ovis_aries_newGene_755	ACUGAGCAGACUGGAGCUCCGGG	23	0.0602725	0	0	0.21366	0	0	0.582047	0.248288	normal	--	--	--	--	--	--	--	--	--
novel_miR_1	Ovis_aries_newGene_76760	ACUGAGCAGACUGGAGCUCCGGG	23	0.0602725	0	0	0.21366	0	0	0.582047	0.248288	normal	--	--	Cellular Component: cytosol (GO:0005829);; Biological Process: dGTP catabolic process (GO:0006203);; Molecular Function: 8-oxo-7,8-dihydroguanosine triphosphate pyrophosphatase activity (GO:0008413);; Molecular Function: 8-oxo-7,8-dihydrodeoxyguanosine triphosphate pyrophosphatase activity (GO:0035539);;	K11433|4.53817e-168|aec:105145213|K11433 histone-lysine N-methyltransferase SETMAR [EC:2.1.1.43] | (RefSeq) histone-lysine N-methyltransferase SETMAR-like	Lysine degradation (ko00310)	--	--	Transposase (partial DDE domain)	--	S	Function unknown	PREDICTED: probable 8-oxo-dGTP diphosphatase NUDT15 isoform X1 [Bos mutus]
novel_miR_1	Ovis_aries_newGene_76875	ACUGAGCAGACUGGAGCUCCGGG	23	0.0602725	0	0	0.21366	0	0	0.582047	0.248288	normal	--	--	--	--	--	--	--	--	--	--	--	PREDICTED: uncharacterized protein LOC106991855 [Ovis aries]
novel_miR_1	Ovis_aries_newGene_76990	ACUGAGCAGACUGGAGCUCCGGG	23	0.0602725	0	0	0.21366	0	0	0.582047	0.248288	normal	--	--	--	--	--	--	--	--	--
novel_miR_1	Ovis_aries_newGene_77565	ACUGAGCAGACUGGAGCUCCGGG	23	0.0602725	0	0	0.21366	0	0	0.582047	0.248288	normal	--	--	Molecular Function: RNA-directed DNA polymerase activity (GO:0003964);; Biological Process: RNA-dependent DNA biosynthetic process (GO:0006278);;	--	--	[R]	General function prediction only	Reverse transcriptase (RNA-dependent DNA polymerase)	LINE-1 reverse transcriptase homolog OS=Nycticebus coucang OX=9470 PE=3 SV=1	S	Function unknown	hypothetical protein M91_09415, partial [Bos mutus]
novel_miR_1	Ovis_aries_newGene_77666	ACUGAGCAGACUGGAGCUCCGGG	23	0.0602725	0	0	0.21366	0	0	0.582047	0.248288	normal	--	--	--	--	--	--	--	--	--
novel_miR_1	Ovis_aries_newGene_78989	ACUGAGCAGACUGGAGCUCCGGG	23	0.0602725	0	0	0.21366	0	0	0.582047	0.248288	normal	--	--	Molecular Function: signal transducer activity (GO:0004871);; Molecular Function: receptor binding (GO:0005102);; Cellular Component: peroxisome (GO:0005777);; Biological Process: putrescine biosynthetic process (GO:0009446);; Biological Process: putrescine catabolic process (GO:0009447);; Cellular Component: membrane (GO:0016020);; Biological Process: spermidine catabolic process (GO:0046203);; …	--	--	--	--	--	--	--	--	hypothetical protein M91_12962 [Bos mutus]
novel_miR_1	Ovis_aries_newGene_79167	ACUGAGCAGACUGGAGCUCCGGG	23	0.0602725	0	0	0.21366	0	0	0.582047	0.248288	normal	--	--	--	--	--	--	--	--	--
novel_miR_1	Ovis_aries_newGene_7997	ACUGAGCAGACUGGAGCUCCGGG	23	0.0602725	0	0	0.21366	0	0	0.582047	0.248288	normal	--	--	Molecular Function: nucleic acid binding (GO:0003676);; Molecular Function: RNA-directed DNA polymerase activity (GO:0003964);; Cellular Component: intracellular (GO:0005622);; Cellular Component: fascia adherens (GO:0005916);; Biological Process: RNA-dependent DNA biosynthetic process (GO:0006278);; Biological Process: regulation of transcription, DNA-templated (GO:0006355);; Molecular Function:…	K09228|5.01343e-60|bta:100138479|K09228 KRAB domain-containing zinc finger protein | (RefSeq) zinc finger protein 510	--	--	--	--	LINE-1 reverse transcriptase homolog OS=Nycticebus coucang OX=9470 PE=3 SV=1	S	Function unknown	reverse transcriptase-like [Bos taurus]
novel_miR_1	Ovis_aries_newGene_8111	ACUGAGCAGACUGGAGCUCCGGG	23	0.0602725	0	0	0.21366	0	0	0.582047	0.248288	normal	--	--	Molecular Function: RNA-directed DNA polymerase activity (GO:0003964);; Biological Process: RNA-dependent DNA biosynthetic process (GO:0006278);;	K09228|1.00829e-44|bta:100138479|K09228 KRAB domain-containing zinc finger protein | (RefSeq) zinc finger protein 510	--	--	--	Reverse transcriptase (RNA-dependent DNA polymerase);; Reverse transcriptase (RNA-dependent DNA polymerase)	LINE-1 reverse transcriptase homolog OS=Nycticebus coucang OX=9470 PE=3 SV=1	S	Function unknown	Transposon TX1 uncharacterized 149 kDa protein, partial [Bos mutus]
novel_miR_1	Ovis_aries_newGene_8871	ACUGAGCAGACUGGAGCUCCGGG	23	0.0602725	0	0	0.21366	0	0	0.582047	0.248288	normal	--	--	Cellular Component: intracellular part (GO:0044424);;	--	--	--	--	--	Craniofacial development protein 2 OS=Tragulus javanicus OX=9849 GN=CFDP2 PE=2 SV=1	S	Function unknown	craniofacial development protein 2-like [Odocoileus virginianus texanus]
novel_miR_1	gene-AAR2	ACUGAGCAGACUGGAGCUCCGGG	23	0.0602725	0	0	0.21366	0	0	0.582047	0.248288	normal	--	--	Biological Process: spliceosomal tri-snRNP complex assembly (GO:0000244);;	K13205|0|oas:101121030|K13205 A1 cistron-splicing factor AAR2 | (RefSeq) AAR2; AAR2 splicing factor homolog	--	[A]	RNA processing and modification	AAR2 protein	Protein AAR2 homolog OS=Bos taurus OX=9913 GN=AAR2 PE=2 SV=1	S	Function unknown	PREDICTED: protein AAR2 homolog isoform X2 [Ovis aries]
novel_miR_1	gene-AATK	ACUGAGCAGACUGGAGCUCCGGG	23	0.0602725	0	0	0.21366	0	0	0.582047	0.248288	normal	[S]	Function unknown	Molecular Function: protein kinase activity (GO:0004672);; Molecular Function: ATP binding (GO:0005524);; Biological Process: protein phosphorylation (GO:0006468);; Cellular Component: integral component of membrane (GO:0016021);;	K17480|0|chx:102184092|K17480 lemur tyrosine kinase 1 [EC:2.7.10.1] | (RefSeq) AATK; apoptosis associated tyrosine kinase	--	--	--	Protein tyrosine kinase;; Protein kinase domain	Insulin-like growth factor 1 receptor (Fragment) OS=Bos taurus OX=9913 GN=IGF1R PE=2 SV=1	T	Signal transduction mechanisms	PREDICTED: serine/threonine-protein kinase LMTK1 isoform X8 [Ovis aries musimon]
novel_miR_1	gene-ABCA1	ACUGAGCAGACUGGAGCUCCGGG	23	0.0602725	0	0	0.21366	0	0	0.582047	0.248288	normal	[V]	Defense mechanisms	Biological Process: peptide secretion (GO:0002790);; Molecular Function: receptor binding (GO:0005102);; Molecular Function: ATP binding (GO:0005524);; Molecular Function: phospholipid transporter activity (GO:0005548);; Cellular Component: Golgi apparatus (GO:0005794);; Cellular Component: integral component of plasma membrane (GO:0005887);; Biological Process: protein lipidation (GO:0006497);; …	K05641|0|phd:102342478|K05641 ATP-binding cassette, subfamily A (ABC1), member 1 | (RefSeq) ABCA1; ATP binding cassette subfamily A member 1	Fat digestion and absorption (ko04975)	[IR]	--	ABC-2 family transporter protein;; ABC transporter;; AAA domain, putative AbiEii toxin, Type IV TA system	ATP-binding cassette sub-family B member 8, mitochondrial OS=Pongo abelii OX=9601 GN=ABCB8 PE=2 SV=1	V	Defense mechanisms	PREDICTED: ATP-binding cassette sub-family A member 1 isoform X2 [Ovis aries]
novel_miR_1	gene-ABCB11	ACUGAGCAGACUGGAGCUCCGGG	23	0.0602725	0	0	0.21366	0	0	0.582047	0.248288	normal	[V]	Defense mechanisms	Molecular Function: ATP binding (GO:0005524);; Molecular Function: canalicular bile acid transmembrane transporter activity (GO:0015126);; Biological Process: canalicular bile acid transport (GO:0015722);; Cellular Component: integral component of membrane (GO:0016021);; Molecular Function: ATPase activity, coupled to transmembrane movement of substances (GO:0042626);; Cellular Component: apical …	K05664|0|chx:102174250|K05664 ATP-binding cassette, subfamily B (MDR/TAP), member 11 | (RefSeq) ABCB11; ATP binding cassette subfamily B member 11	Bile secretion (ko04976)	[Q]	Secondary metabolites biosynthesis, transport and catabolism	ABC transporter transmembrane region;; ABC transporter;; RecF/RecN/SMC N terminal domain;; RsgA GTPase;; Zeta toxin;; AAA domain;; Predicted ATPase of the ABC class	Bile salt export pump OS=Oryctolagus cuniculus OX=9986 GN=ABCB11 PE=2 SV=1	V	Defense mechanisms	PREDICTED: bile salt export pump isoform X1 [Ovis aries]
novel_miR_1	gene-ABCC10	ACUGAGCAGACUGGAGCUCCGGG	23	0.0602725	0	0	0.21366	0	0	0.582047	0.248288	normal	[V]	Defense mechanisms	Molecular Function: ATP binding (GO:0005524);; Cellular Component: lysosomal membrane (GO:0005765);; Cellular Component: integral component of membrane (GO:0016021);; Molecular Function: ATPase activity, coupled to transmembrane movement of substances (GO:0042626);; Biological Process: transmembrane transport (GO:0055085);;	K05674|0|chx:102174986|K05674 ATP-binding cassette, subfamily C (CFTR/MRP), member 10 | (RefSeq) ABCC10; ATP binding cassette subfamily C member 10	ABC transporters (ko02010)	[Q]	Secondary metabolites biosynthesis, transport and catabolism	ABC transporter transmembrane region;; ABC transporter;; RecF/RecN/SMC N terminal domain;; 50S ribosome-binding GTPase	Multidrug resistance-associated protein 1 OS=Macaca fascicularis OX=9541 GN=ABCC1 PE=2 SV=1	V	Defense mechanisms	PREDICTED: multidrug resistance-associated protein 7 isoform X2 [Ovis aries musimon]
novel_miR_1	gene-ABCC5	ACUGAGCAGACUGGAGCUCCGGG	23	0.0602725	0	0	0.21366	0	0	0.582047	0.248288	normal	[V]	Defense mechanisms	Molecular Function: ATP binding (GO:0005524);; Molecular Function: organic anion transmembrane transporter activity (GO:0008514);; Biological Process: organic anion transport (GO:0015711);; Cellular Component: integral component of membrane (GO:0016021);; Molecular Function: ATPase activity, coupled to transmembrane movement of substances (GO:0042626);; Biological Process: transmembrane transport…	K05668|0|oas:101123431|K05668 ATP-binding cassette, subfamily C (CFTR/MRP), member 5 | (RefSeq) ABCC5; ATP binding cassette subfamily C member 5	ABC transporters (ko02010)	[Q]	Secondary metabolites biosynthesis, transport and catabolism	ABC transporter;; ABC transporter transmembrane region;; RecF/RecN/SMC N terminal domain	Canalicular multispecific organic anion transporter 1 OS=Oryctolagus cuniculus OX=9986 GN=ABCC2 PE=2 SV=1	V	Defense mechanisms	PREDICTED: multidrug resistance-associated protein 5 isoform X2 [Ovis aries]
novel_miR_1	gene-ABHD2	ACUGAGCAGACUGGAGCUCCGGG	23	0.0602725	0	0	0.21366	0	0	0.582047	0.248288	normal	[R]	General function prediction only	Molecular Function: steroid hormone receptor activity (GO:0003707);; Cellular Component: plasma membrane (GO:0005886);; Biological Process: response to wounding (GO:0009611);; Cellular Component: integral component of membrane (GO:0016021);; Biological Process: negative regulation of cell migration (GO:0030336);; Biological Process: response to progesterone (GO:0032570);; Molecular Function: horm…	K13697|0|oas:101103014|K13697 abhydrolase domain-containing protein 2 | (RefSeq) ABHD2; abhydrolase domain containing 2	--	[R]	General function prediction only	alpha/beta hydrolase fold;; Serine aminopeptidase, S33	Monoacylglycerol lipase ABHD2 OS=Bos taurus OX=9913 GN=ABHD2 PE=2 SV=1	S	Function unknown	PREDICTED: abhydrolase domain-containing protein 2 isoform X1 [Bubalus bubalis]
novel_miR_1	gene-ABL1	ACUGAGCAGACUGGAGCUCCGGG	23	0.0602725	0	0	0.21366	0	0	0.582047	0.248288	normal	[M]	Cell wall/membrane/envelope biogenesis	Molecular Function: magnesium ion binding (GO:0000287);; Biological Process: B-1 B cell homeostasis (GO:0001922);; Biological Process: B cell proliferation involved in immune response (GO:0002322);; Biological Process: transitional one stage B cell differentiation (GO:0002333);; Molecular Function: non-membrane spanning protein tyrosine kinase activity (GO:0004715);; Molecular Function: receptor …	K06619|0|bta:540876|K06619 abelson tyrosine-protein kinase 1 [EC:2.7.10.2] | (RefSeq) ABL1; ABL proto-oncogene 1, non-receptor tyrosine kinase	Viral myocarditis (ko05416)	[T]	Signal transduction mechanisms	Protein tyrosine kinase;; Protein kinase domain;; F-actin binding;; SH2 domain;; SH3 domain;; Variant SH3 domain;; Variant SH3 domain	Tyrosine-protein kinase Yes OS=Canis lupus familiaris OX=9615 GN=YES1 PE=1 SV=3	T	Signal transduction mechanisms	PREDICTED: tyrosine-protein kinase ABL1 isoform X2 [Ovis aries musimon]
novel_miR_1	gene-ABL2	ACUGAGCAGACUGGAGCUCCGGG	23	0.0602725	0	0	0.21366	0	0	0.582047	0.248288	normal	[M]	Cell wall/membrane/envelope biogenesis	Molecular Function: magnesium ion binding (GO:0000287);; Molecular Function: non-membrane spanning protein tyrosine kinase activity (GO:0004715);; Molecular Function: receptor binding (GO:0005102);; Molecular Function: ATP binding (GO:0005524);; Biological Process: transmembrane receptor protein tyrosine kinase signaling pathway (GO:0007169);; Biological Process: positive regulation of cytosolic …	K08887|0|oas:101121110|K08887 abelson tyrosine-protein kinase 2 [EC:2.7.10.2] | (RefSeq) ABL2; ABL proto-oncogene 2, non-receptor tyrosine kinase	Viral myocarditis (ko05416)	[T]	Signal transduction mechanisms	Protein tyrosine kinase;; Protein kinase domain;; F-actin binding;; SH2 domain;; SH3 domain;; Variant SH3 domain	Tyrosine-protein kinase Fyn OS=Sus scrofa OX=9823 GN=FYN PE=2 SV=2	T	Signal transduction mechanisms	PREDICTED: Abelson tyrosine-protein kinase 2 isoform X1 [Ovis aries]
novel_miR_1	gene-ABT1	ACUGAGCAGACUGGAGCUCCGGG	23	0.0602725	0	0	0.21366	0	0	0.582047	0.248288	normal	--	--	Molecular Function: nucleotide binding (GO:0000166);; Biological Process: endonucleolytic cleavage in ITS1 to separate SSU-rRNA from 5.8S rRNA and LSU-rRNA from tricistronic rRNA transcript (SSU-rRNA, 5.8S rRNA, LSU-rRNA) (GO:0000447);; Biological Process: endonucleolytic cleavage to generate mature 5'-end of SSU-rRNA from (SSU-rRNA, 5.8S rRNA, LSU-rRNA) (GO:0000472);; Biological Process: endonuc…	K14785|0|oas:101107052|K14785 ESF2/ABP1 family protein | (RefSeq) ABT1; activator of basal transcription 1	--	[K]	Transcription	Reverse transcriptase (RNA-dependent DNA polymerase);; Gag P30 core shell protein;; Gag P30 core shell protein	Activator of basal transcription 1 OS=Bos taurus OX=9913 GN=ABT1 PE=2 SV=1	K	Transcription	PREDICTED: activator of basal transcription 1 [Ovis aries musimon]
novel_miR_1	gene-ABTB2	ACUGAGCAGACUGGAGCUCCGGG	23	0.0602725	0	0	0.21366	0	0	0.582047	0.248288	normal	[T]	Signal transduction mechanisms	Cellular Component: nucleoplasm (GO:0005654);; Molecular Function: protein heterodimerization activity (GO:0046982);; Biological Process: cellular response to toxic substance (GO:0097237);;	K10521|0|chx:102181883|K10521 ankyrin repeat and BTB/POZ domain-containing protein 2 | (RefSeq) ABTB2; ankyrin repeat and BTB domain containing 2	--	--	--	BTB/POZ domain;; Ankyrin repeats (3 copies);; Ankyrin repeat;; Ankyrin repeats (many copies);; Ankyrin repeat;; Ankyrin repeats (many copies)	RCC1 and BTB domain-containing protein 2 OS=Pongo abelii OX=9601 GN=RCBTB2 PE=2 SV=1	S	Function unknown	PREDICTED: ankyrin repeat and BTB/POZ domain-containing protein 2 isoform X2 [Ovis aries musimon]
novel_miR_1	gene-ACCSL	ACUGAGCAGACUGGAGCUCCGGG	23	0.0602725	0	0	0.21366	0	0	0.582047	0.248288	normal	[E]	Amino acid transport and metabolism	Molecular Function: catalytic activity (GO:0003824);; Biological Process: biosynthetic process (GO:0009058);; Molecular Function: pyridoxal phosphate binding (GO:0030170);;	--	--	[T]	Signal transduction mechanisms	Aminotransferase class I and II;; Beta-eliminating lyase	1-aminocyclopropane-1-carboxylate synthase-like protein 1 OS=Bos taurus OX=9913 GN=ACCS PE=2 SV=1	E	Amino acid transport and metabolism	PREDICTED: probable inactive 1-aminocyclopropane-1-carboxylate synthase-like protein 2 [Pantholops hodgsonii]
novel_miR_1	gene-ACE2	ACUGAGCAGACUGGAGCUCCGGG	23	0.0602725	0	0	0.21366	0	0	0.582047	0.248288	normal	[E]	Amino acid transport and metabolism	Molecular Function: virus receptor activity (GO:0001618);; Molecular Function: protein binding (GO:0001948);; Biological Process: angiotensin-mediated drinking behavior (GO:0003051);; Molecular Function: endopeptidase activity (GO:0004175);; Molecular Function: carboxypeptidase activity (GO:0004180);; Cellular Component: extracellular space (GO:0005615);; Cellular Component: cytoplasm (GO:0005737…	K09708|0|oas:101103622|K09708 angiotensin-converting enzyme 2 [EC:3.4.17.23] | (RefSeq) ACE2; angiotensin I converting enzyme 2	Protein digestion and absorption (ko04974)	[E]	Amino acid transport and metabolism	Angiotensin-converting enzyme;; Renal amino acid transporter	Angiotensin-converting enzyme 2 OS=Bos taurus OX=9913 GN=ACE2 PE=2 SV=1	S	Function unknown	PREDICTED: angiotensin-converting enzyme 2 isoform X1 [Ovis aries]
novel_miR_1	gene-ACP6	ACUGAGCAGACUGGAGCUCCGGG	23	0.0602725	0	0	0.21366	0	0	0.582047	0.248288	normal	--	--	Biological Process: hematopoietic progenitor cell differentiation (GO:0002244);; Molecular Function: acid phosphatase activity (GO:0003993);; Cellular Component: mitochondrion (GO:0005739);; Biological Process: dephosphorylation (GO:0016311);;	K14395|0|lve:103072681|K14395 lysophosphatidic acid phosphatase type 6 [EC:3.1.3.2] | (RefSeq) ACP6; acid phosphatase 6, lysophosphatidic	--	[I]	Lipid transport and metabolism	Histidine phosphatase superfamily (branch 2)	Lysophosphatidic acid phosphatase type 6 OS=Bos taurus OX=9913 GN=ACP6 PE=1 SV=1	S	Function unknown	PREDICTED: lysophosphatidic acid phosphatase type 6 isoform X2 [Ovis aries musimon]
novel_miR_1	gene-ACSS1	ACUGAGCAGACUGGAGCUCCGGG	23	0.0602725	0	0	0.21366	0	0	0.582047	0.248288	normal	[I]	Lipid transport and metabolism	Molecular Function: acetate-CoA ligase activity (GO:0003987);; Molecular Function: ATP binding (GO:0005524);; Cellular Component: mitochondrial matrix (GO:0005759);; Cellular Component: integral component of membrane (GO:0016021);; Molecular Function: AMP binding (GO:0016208);; Biological Process: acetyl-CoA biosynthetic process from acetate (GO:0019427);;	K01895|0|chx:102185099|K01895 acetyl-CoA synthetase [EC:6.2.1.1] | (RefSeq) ACSS1; acyl-CoA synthetase short-chain family member 1	Carbon metabolism (ko01200)	[I]	Lipid transport and metabolism	AMP-binding enzyme;; AMP-binding enzyme C-terminal domain;; Acetyl-coenzyme A synthetase N-terminus	Acyl-CoA synthetase short-chain family member 3, mitochondrial OS=Pongo abelii OX=9601 GN=ACSS3 PE=2 SV=1	I	Lipid transport and metabolism	PREDICTED: acetyl-coenzyme A synthetase 2-like, mitochondrial [Ovis aries musimon]
novel_miR_1	gene-ACVRL1	ACUGAGCAGACUGGAGCUCCGGG	23	0.0602725	0	0	0.21366	0	0	0.582047	0.248288	normal	--	--	Biological Process: in utero embryonic development (GO:0001701);; Biological Process: negative regulation of endothelial cell proliferation (GO:0001937);; Biological Process: positive regulation of endothelial cell proliferation (GO:0001938);; Biological Process: lymphangiogenesis (GO:0001946);; Biological Process: blood vessel remodeling (GO:0001974);; Molecular Function: signal transducer, down…	K13594|0|bom:102287367|K13594 activin receptor-like kinase 1 [EC:2.7.11.30] | (RefSeq) ACVRL1; activin A receptor like type 1	--	[T]	Signal transduction mechanisms	Protein tyrosine kinase;; Protein kinase domain;; Transforming growth factor beta type I GS-motif	Serine/threonine-protein kinase receptor R3 OS=Pongo abelii OX=9601 GN=ACVRL1 PE=2 SV=1	T	Signal transduction mechanisms	PREDICTED: serine/threonine-protein kinase receptor R3 isoform X2 [Ovis aries musimon]
novel_miR_1	gene-ACY1	ACUGAGCAGACUGGAGCUCCGGG	23	0.0602725	0	0	0.21366	0	0	0.582047	0.248288	normal	[E]	Amino acid transport and metabolism	Molecular Function: aminoacylase activity (GO:0004046);; Cellular Component: cytoplasm (GO:0005737);; Biological Process: proteolysis (GO:0006508);; Biological Process: cellular amino acid metabolic process (GO:0006520);; Molecular Function: metallopeptidase activity (GO:0008237);; Molecular Function: metal ion binding (GO:0046872);;	K14677|0|oas:101113801|K14677 aminoacylase [EC:3.5.1.14] | (RefSeq) ACY1; aminoacylase 1	Biosynthesis of amino acids (ko01230)	[E]	Amino acid transport and metabolism	Peptidase family M20/M25/M40;; Peptidase dimerisation domain;; Peptidase family M28	Aminoacylase-1 OS=Pongo abelii OX=9601 GN=ACY1 PE=2 SV=2	E	Amino acid transport and metabolism	PREDICTED: aminoacylase-1 [Ovis aries]
novel_miR_1	gene-ADAM33	ACUGAGCAGACUGGAGCUCCGGG	23	0.0602725	0	0	0.21366	0	0	0.582047	0.248288	normal	--	--	Molecular Function: metalloendopeptidase activity (GO:0004222);; Biological Process: proteolysis (GO:0006508);; Biological Process: integrin-mediated signaling pathway (GO:0007229);; Molecular Function: zinc ion binding (GO:0008270);;	K08616|0|phd:102337882|K08616 disintegrin and metalloproteinase domain-containing protein 33 [EC:3.4.24.-] | (RefSeq) ADAM33; ADAM metallopeptidase domain 33	--	[O]	Posttranslational modification, protein turnover, chaperones	Reprolysin (M12B) family zinc metalloprotease;; ADAM cysteine-rich;; Reprolysin family propeptide;; Metallo-peptidase family M12;; Disintegrin;; Metallo-peptidase family M12B Reprolysin-like;; Metallo-peptidase family M12B Reprolysin-like;; Metallo-peptidase family M12B Reprolysin-like	Disintegrin and metalloproteinase domain-containing protein 28 OS=Macaca fascicularis OX=9541 GN=ADAM28 PE=2 SV=1	S	Function unknown	PREDICTED: disintegrin and metalloproteinase domain-containing protein 33 isoform X2 [Ovis aries musimon]
novel_miR_1	gene-ADAMTS15	ACUGAGCAGACUGGAGCUCCGGG	23	0.0602725	0	0	0.21366	0	0	0.582047	0.248288	normal	--	--	Molecular Function: metalloendopeptidase activity (GO:0004222);; Cellular Component: proteinaceous extracellular matrix (GO:0005578);; Cellular Component: extracellular space (GO:0005615);; Biological Process: proteolysis (GO:0006508);; Molecular Function: heparin binding (GO:0008201);; Molecular Function: zinc ion binding (GO:0008270);; Cellular Component: cell surface (GO:0009986);; Molecular F…	K08629|0|chx:102187842|K08629 a disintegrin and metalloproteinase with thrombospondin motifs 15 [EC:3.4.24.-] | (RefSeq) ADAMTS15; ADAM metallopeptidase with thrombospondin type 1 motif 15	--	[O]	Posttranslational modification, protein turnover, chaperones	ADAM-TS Spacer 1;; Reprolysin family propeptide;; Reprolysin (M12B) family zinc metalloprotease;; Thrombospondin type 1 domain;; Metallo-peptidase family M12;; Metallo-peptidase family M12B Reprolysin-like	A disintegrin and metalloproteinase with thrombospondin motifs 4 OS=Pongo abelii OX=9601 GN=ADAMTS4 PE=2 SV=1	S	Function unknown	PREDICTED: A disintegrin and metalloproteinase with thrombospondin motifs 15 [Ovis aries musimon]
novel_miR_1	gene-ADAMTS6	ACUGAGCAGACUGGAGCUCCGGG	23	0.0602725	0	0	0.21366	0	0	0.582047	0.248288	normal	--	--	Biological Process: cardiac septum development (GO:0003279);; Molecular Function: metalloendopeptidase activity (GO:0004222);; Cellular Component: proteinaceous extracellular matrix (GO:0005578);; Biological Process: proteolysis (GO:0006508);; Biological Process: integrin-mediated signaling pathway (GO:0007229);; Molecular Function: zinc ion binding (GO:0008270);; Biological Process: aorta develo…	K08621|0|phd:102326090|K08621 a disintegrin and metalloproteinase with thrombospondin motifs 6 [EC:3.4.24.-] | (RefSeq) ADAMTS6; ADAM metallopeptidase with thrombospondin type 1 motif 6	--	[O]	Posttranslational modification, protein turnover, chaperones	Reprolysin family propeptide;; ADAM-TS Spacer 1;; Reprolysin (M12B) family zinc metalloprotease;; Thrombospondin type 1 domain;; Metallo-peptidase family M12;; Metallo-peptidase family M12B Reprolysin-like;; PLAC (protease and lacunin) domain;; Metallo-peptidase family M12B Reprolysin-like;; Metallo-peptidase family M12B Reprolysin-like	A disintegrin and metalloproteinase with thrombospondin motifs 2 OS=Bos taurus OX=9913 GN=ADAMTS2 PE=1 SV=1	S	Function unknown	PREDICTED: A disintegrin and metalloproteinase with thrombospondin motifs 6 isoform X1 [Ovis aries]
novel_miR_1	gene-ADAMTS9	ACUGAGCAGACUGGAGCUCCGGG	23	0.0602725	0	0	0.21366	0	0	0.582047	0.248288	normal	--	--	Molecular Function: metalloendopeptidase activity (GO:0004222);; Cellular Component: proteinaceous extracellular matrix (GO:0005578);; Cellular Component: extracellular space (GO:0005615);; Biological Process: proteolysis (GO:0006508);; Biological Process: integrin-mediated signaling pathway (GO:0007229);; Molecular Function: zinc ion binding (GO:0008270);; Cellular Component: cell surface (GO:00…	K08624|0|chx:102179423|K08624 a disintegrin and metalloproteinase with thrombospondin motifs 9 [EC:3.4.24.-] | (RefSeq) ADAMTS9; ADAM metallopeptidase with thrombospondin type 1 motif 9	--	[O]	Posttranslational modification, protein turnover, chaperones	GON domain;; Thrombospondin type 1 domain;; Reprolysin family propeptide;; ADAM-TS Spacer 1;; Reprolysin (M12B) family zinc metalloprotease;; Metallo-peptidase family M12;; Metallo-peptidase family M12B Reprolysin-like;; Metallo-peptidase family M12B Reprolysin-like	A disintegrin and metalloproteinase with thrombospondin motifs 4 OS=Bos taurus OX=9913 GN=ADAMTS4 PE=1 SV=3	S	Function unknown	PREDICTED: A disintegrin and metalloproteinase with thrombospondin motifs 9 isoform X1 [Ovis aries musimon]
novel_miR_1	gene-ADAMTSL1	ACUGAGCAGACUGGAGCUCCGGG	23	0.0602725	0	0	0.21366	0	0	0.582047	0.248288	normal	--	--	Cellular Component: proteinaceous extracellular matrix (GO:0005578);; Biological Process: proteolysis (GO:0006508);; Molecular Function: metallopeptidase activity (GO:0008237);; Molecular Function: zinc ion binding (GO:0008270);;	--	--	[O]	Posttranslational modification, protein turnover, chaperones	Immunoglobulin domain;; Immunoglobulin I-set domain;; Thrombospondin type 1 domain;; Immunoglobulin domain;; Immunoglobulin domain;; Immunoglobulin V-set domain;; PLAC (protease and lacunin) domain	A disintegrin and metalloproteinase with thrombospondin motifs 2 OS=Bos taurus OX=9913 GN=ADAMTS2 PE=1 SV=1	S	Function unknown	PREDICTED: ADAMTS-like protein 1 isoform X3 [Ovis aries]
novel_miR_1	gene-ADAMTSL4	ACUGAGCAGACUGGAGCUCCGGG	23	0.0602725	0	0	0.21366	0	0	0.582047	0.248288	normal	--	--	Molecular Function: protease binding (GO:0002020);; Molecular Function: metalloendopeptidase activity (GO:0004222);; Cellular Component: interstitial matrix (GO:0005614);; Biological Process: proteolysis (GO:0006508);; Biological Process: extracellular matrix organization (GO:0030198);; Biological Process: positive regulation of apoptotic process (GO:0043065);;	--	--	[O]	Posttranslational modification, protein turnover, chaperones	ADAM-TS Spacer 1;; Thrombospondin type 1 domain;; PLAC (protease and lacunin) domain	A disintegrin and metalloproteinase with thrombospondin motifs 2 OS=Bos taurus OX=9913 GN=ADAMTS2 PE=1 SV=1	S	Function unknown	PREDICTED: ADAMTS-like protein 4 isoform X1 [Capra hircus]
novel_miR_1	gene-ADAR	ACUGAGCAGACUGGAGCUCCGGG	23	0.0602725	0	0	0.21366	0	0	0.582047	0.248288	normal	--	--	Biological Process: osteoblast differentiation (GO:0001649);; Biological Process: in utero embryonic development (GO:0001701);; Biological Process: hematopoietic progenitor cell differentiation (GO:0002244);; Biological Process: somatic diversification of immune receptors via somatic mutation (GO:0002566);; Molecular Function: double-stranded RNA adenosine deaminase activity (GO:0003726);; Molecu…	K12968|0|chx:102172585|K12968 double-stranded RNA-specific adenosine deaminase [EC:3.5.4.37] | (RefSeq) ADAR; adenosine deaminase, RNA specific	Influenza A (ko05164)	[A]	RNA processing and modification	Adenosine-deaminase (editase) domain;; Adenosine deaminase z-alpha domain;; Double-stranded RNA binding motif;; Sugar-specific transcriptional regulator TrmB;; double strand RNA binding domain from DEAD END PROTEIN 1	Adenosine deaminase domain-containing protein 2 OS=Macaca fascicularis OX=9541 GN=ADAD2 PE=2 SV=2	S	Function unknown	PREDICTED: double-stranded RNA-specific adenosine deaminase isoform X1 [Capra hircus]
novel_miR_1	gene-ADCY9	ACUGAGCAGACUGGAGCUCCGGG	23	0.0602725	0	0	0.21366	0	0	0.582047	0.248288	normal	[T]	Signal transduction mechanisms	Molecular Function: nucleotide binding (GO:0000166);; Molecular Function: adenylate cyclase activity (GO:0004016);; Cellular Component: intracellular (GO:0005622);; Cellular Component: integral component of plasma membrane (GO:0005887);; Biological Process: cAMP biosynthetic process (GO:0006171);; Biological Process: adenylate cyclase-inhibiting G-protein coupled receptor signaling pathway (GO:00…	K08049|0|oas:101122401|K08049 adenylate cyclase 9 [EC:4.6.1.1] | (RefSeq) ADCY9; adenylate cyclase 9	Dilated cardiomyopathy (ko05414)	[R]	General function prediction only	Adenylate and Guanylate cyclase catalytic domain	Adenylate cyclase type 1 OS=Bos taurus OX=9913 GN=ADCY1 PE=1 SV=1	T	Signal transduction mechanisms	PREDICTED: adenylate cyclase type 9 [Ovis aries musimon]
novel_miR_1	gene-ADCYAP1	ACUGAGCAGACUGGAGCUCCGGG	23	0.0602725	0	0	0.21366	0	0	0.582047	0.248288	normal	--	--	Molecular Function: signal transducer activity, downstream of receptor (GO:0005057);; Molecular Function: neuropeptide hormone activity (GO:0005184);; Cellular Component: extracellular region (GO:0005576);; Cellular Component: intracellular (GO:0005622);; Biological Process: neuropeptide signaling pathway (GO:0007218);; Biological Process: regulation of G-protein coupled receptor protein signalin…	K05262|1.94144e-107|oas:443337|K05262 adenylate cyclase activating polypeptide | (RefSeq) ADCYAP1, PACAP; adenylate cyclase activating polypeptide 1	Renin secretion (ko04924)	--	--	Peptide hormone	Pituitary adenylate cyclase-activating polypeptide OS=Ovis aries OX=9940 GN=ADCYAP1 PE=1 SV=1	U	Intracellular trafficking, secretion, and vesicular transport	pituitary adenylate cyclase-activating polypeptide precursor [Ovis aries]
novel_miR_1	gene-ADGRA1	ACUGAGCAGACUGGAGCUCCGGG	23	0.0602725	0	0	0.21366	0	0	0.582047	0.248288	normal	--	--	Molecular Function: G-protein coupled receptor activity (GO:0004930);; Biological Process: cell surface receptor signaling pathway (GO:0007166);; Biological Process: G-protein coupled receptor signaling pathway (GO:0007186);; Cellular Component: integral component of membrane (GO:0016021);;	K08460|0|bta:518385|K08460 G protein-coupled receptor 123 | (RefSeq) ADGRA1, GPR123; adhesion G protein-coupled receptor A1	--	[R]	General function prediction only	7 transmembrane receptor (Secretin family)	Adhesion G protein-coupled receptor L2 OS=Bos taurus OX=9913 GN=ADGRL2 PE=2 SV=1	S	Function unknown	PREDICTED: adhesion G protein-coupled receptor A1-like [Ovis aries musimon]
novel_miR_1	gene-AFAP1L1	ACUGAGCAGACUGGAGCUCCGGG	23	0.0602725	0	0	0.21366	0	0	0.582047	0.248288	normal	--	--	Cellular Component: podosome (GO:0002102);; Cellular Component: nucleus (GO:0005634);; Cellular Component: cytoplasm (GO:0005737);; Cellular Component: plasma membrane (GO:0005886);; Cellular Component: cell junction (GO:0030054);; Cellular Component: invadopodium (GO:0071437);;	--	--	--	--	PH domain	Actin filament-associated protein 1-like 1 OS=Bos taurus OX=9913 GN=AFAP1L1 PE=2 SV=1	Z	Cytoskeleton	PREDICTED: actin filament-associated protein 1-like 1 isoform X2 [Ovis aries]
novel_miR_1	gene-AFF2	ACUGAGCAGACUGGAGCUCCGGG	23	0.0602725	0	0	0.21366	0	0	0.582047	0.248288	normal	--	--	Molecular Function: G-quadruplex RNA binding (GO:0002151);; Biological Process: learning or memory (GO:0007611);; Cellular Component: integral component of membrane (GO:0016021);; Cellular Component: nuclear speck (GO:0016607);; Biological Process: regulation of RNA splicing (GO:0043484);;	K15194|0|chx:102189103|K15194 AF4/FMR2 family member 2 | (RefSeq) AFF2; AF4/FMR2 family member 2	--	--	--	AF-4 proto-oncoprotein	AF4/FMR2 family member 2 OS=Pongo pygmaeus OX=9600 GN=AFF2 PE=2 SV=1	K	Transcription	PREDICTED: AF4/FMR2 family member 2 isoform X5 [Ovis aries]
novel_miR_1	gene-AFF4	ACUGAGCAGACUGGAGCUCCGGG	23	0.0602725	0	0	0.21366	0	0	0.582047	0.248288	normal	--	--	Biological Process: spermatid development (GO:0007286);; Cellular Component: transcription elongation factor complex (GO:0008023);; Cellular Component: transcriptionally active chromatin (GO:0035327);;	K15185|0|oas:101121933|K15185 AF4/FMR2 family member 4 | (RefSeq) AFF4; AF4/FMR2 family member 4	--	--	--	AF-4 proto-oncoprotein	AF4/FMR2 family member 2 OS=Pan troglodytes OX=9598 GN=AFF2 PE=2 SV=1	K	Transcription	PREDICTED: AF4/FMR2 family member 4 isoform X1 [Ovis aries]
novel_miR_1	gene-AGPAT2	ACUGAGCAGACUGGAGCUCCGGG	23	0.0602725	0	0	0.21366	0	0	0.582047	0.248288	normal	[I]	Lipid transport and metabolism	Biological Process: positive regulation of cytokine production (GO:0001819);; Molecular Function: 1-acylglycerol-3-phosphate O-acyltransferase activity (GO:0003841);; Cellular Component: endoplasmic reticulum (GO:0005783);; Biological Process: phosphatidic acid biosynthetic process (GO:0006654);; Cellular Component: integral component of membrane (GO:0016021);;	K13509|8.69878e-146|bom:102277646|K13509 lysophosphatidate acyltransferase [EC:2.3.1.51] | (RefSeq) AGPAT2; 1-acylglycerol-3-phosphate O-acyltransferase 2	Fat digestion and absorption (ko04975)	[I]	Lipid transport and metabolism	Acyltransferase	1-acyl-sn-glycerol-3-phosphate acyltransferase alpha OS=Bos taurus OX=9913 GN=AGPAT1 PE=2 SV=1	I	Lipid transport and metabolism	PREDICTED: 1-acyl-sn-glycerol-3-phosphate acyltransferase beta [Bos mutus]
novel_miR_1	gene-AHCYL1	ACUGAGCAGACUGGAGCUCCGGG	23	0.0602725	0	0	0.21366	0	0	0.582047	0.248288	normal	[H]	Coenzyme transport and metabolism	Molecular Function: adenosylhomocysteinase activity (GO:0004013);; Molecular Function: protein binding (GO:0005515);; Cellular Component: cytosol (GO:0005829);; Biological Process: mRNA polyadenylation (GO:0006378);; Biological Process: protein export from nucleus (GO:0006611);; Biological Process: one-carbon metabolic process (GO:0006730);; Biological Process: positive regulation of sodium ion t…	K01251|0|ssc:100512899|K01251 adenosylhomocysteinase [EC:3.3.1.1] | (RefSeq) AHCYL1; adenosylhomocysteinase like 1	Cysteine and methionine metabolism (ko00270)	[H]	Coenzyme transport and metabolism	S-adenosyl-L-homocysteine hydrolase;; S-adenosyl-L-homocysteine hydrolase, NAD binding domain;; D-isomer specific 2-hydroxyacid dehydrogenase, NAD binding domain;; Acetohydroxy acid isomeroreductase, NADPH-binding domain	Adenosylhomocysteinase 3 OS=Bos taurus OX=9913 GN=AHCYL2 PE=1 SV=1	H	Coenzyme transport and metabolism	AHCYL1 protein, partial [Bos taurus]
novel_miR_1	gene-AHI1	ACUGAGCAGACUGGAGCUCCGGG	23	0.0602725	0	0	0.21366	0	0	0.582047	0.248288	normal	[T]	Signal transduction mechanisms	Biological Process: heart looping (GO:0001947);; Biological Process: positive regulation of receptor internalization (GO:0002092);; Cellular Component: centriole (GO:0005814);; Cellular Component: cell-cell junction (GO:0005911);; Cellular Component: adherens junction (GO:0005912);; Biological Process: transmembrane receptor protein tyrosine kinase signaling pathway (GO:0007169);; Biological Proc…	K16740|0|oas:101120502|K16740 jouberin | (RefSeq) AHI1; Abelson helper integration site 1	--	[R]	General function prediction only	WD domain, G-beta repeat;; SH3 domain;; Variant SH3 domain;; Variant SH3 domain;; Anaphase-promoting complex subunit 4 WD40 domain	WD repeat-containing protein 5 OS=Bos taurus OX=9913 GN=WDR5 PE=2 SV=1	S	Function unknown	PREDICTED: jouberin isoform X1 [Ovis aries]
novel_miR_1	gene-AKAP9	ACUGAGCAGACUGGAGCUCCGGG	23	0.0602725	0	0	0.21366	0	0	0.582047	0.248288	normal	--	--	Molecular Function: DNA binding (GO:0003677);; Cellular Component: Golgi stack (GO:0005795);; Cellular Component: cis-Golgi network (GO:0005801);; Cellular Component: centrosome (GO:0005813);; Biological Process: microtubule nucleation (GO:0007020);; Biological Process: signal transduction (GO:0007165);; Cellular Component: voltage-gated potassium channel complex (GO:0008076);; Molecular Function…	K16551|0|oas:101109958|K16551 A-kinase anchor protein 9 | (RefSeq) AKAP9; A-kinase anchoring protein 9	--	--	--	Pericentrin-AKAP-450 domain of centrosomal targeting protein	A-kinase anchor protein 9 (Fragment) OS=Oryctolagus cuniculus OX=9986 GN=AKAP9 PE=2 SV=2	S	Function unknown	PREDICTED: A-kinase anchor protein 9 isoform X2 [Ovis aries musimon]
novel_miR_1	gene-AKNA	ACUGAGCAGACUGGAGCUCCGGG	23	0.0602725	0	0	0.21366	0	0	0.582047	0.248288	normal	--	--	Molecular Function: RNA polymerase II core promoter proximal region sequence-specific DNA binding (GO:0000978);; Molecular Function: transcriptional activator activity, RNA polymerase II core promoter proximal region sequence-specific binding (GO:0001077);; Cellular Component: membrane (GO:0016020);; Biological Process: positive regulation of transcription from RNA polymerase II promoter (GO:0045…	--	--	--	--	AT-hook-containing transcription factor	--	K	Transcription	PREDICTED: AT-hook-containing transcription factor isoform X2 [Ovis aries musimon]
novel_miR_1	gene-ALKBH6	ACUGAGCAGACUGGAGCUCCGGG	23	0.0602725	0	0	0.21366	0	0	0.582047	0.248288	normal	[L]	Replication, recombination and repair	Molecular Function: oxidoreductase activity (GO:0016491);; Biological Process: oxidation-reduction process (GO:0055114);;	K10768|4.3664e-141|chx:102173494|K10768 alkylated DNA repair protein alkB homolog 6 [EC:1.14.11.-] | (RefSeq) ALKBH6; alkB homolog 6	--	[S]	Function unknown	2OG-Fe(II) oxygenase superfamily	--	S	Function unknown	PREDICTED: alpha-ketoglutarate-dependent dioxygenase alkB homolog 6 isoform X3 [Ovis aries musimon]
novel_miR_1	gene-ALPK3	ACUGAGCAGACUGGAGCUCCGGG	23	0.0602725	0	0	0.21366	0	0	0.582047	0.248288	normal	--	--	Molecular Function: protein serine/threonine kinase activity (GO:0004674);; Molecular Function: ATP binding (GO:0005524);; Biological Process: protein phosphorylation (GO:0006468);;	K08868|0|chx:102188535|K08868 alpha-kinase | (RefSeq) ALPK3; alpha kinase 3	--	--	--	Alpha-kinase family;; Immunoglobulin I-set domain;; Immunoglobulin domain;; Immunoglobulin domain;; Immunoglobulin domain	Myosin light chain kinase, smooth muscle OS=Bos taurus OX=9913 GN=MYLK PE=1 SV=1	S	Function unknown	PREDICTED: LOW QUALITY PROTEIN: alpha-protein kinase 3 [Ovis aries musimon]
novel_miR_1	gene-AMOT	ACUGAGCAGACUGGAGCUCCGGG	23	0.0602725	0	0	0.21366	0	0	0.582047	0.248288	normal	--	--	Biological Process: vasculogenesis (GO:0001570);; Biological Process: in utero embryonic development (GO:0001701);; Biological Process: gastrulation with mouth forming second (GO:0001702);; Cellular Component: stress fiber (GO:0001725);; Cellular Component: ruffle (GO:0001726);; Biological Process: establishment of cell polarity involved in ameboidal cell migration (GO:0003365);; Molecular Functi…	K16819|0|oas:101108810|K16819 angiomotin | (RefSeq) AMOT; angiomotin	Hippo signaling pathway (ko04390)	--	--	Angiomotin C terminal	Angiomotin-like protein 1 OS=Bos taurus OX=9913 GN=AMOTL1 PE=3 SV=1	Z	Cytoskeleton	PREDICTED: LOW QUALITY PROTEIN: angiomotin isoform X1 [Ovis aries]
novel_miR_1	gene-AMZ1	ACUGAGCAGACUGGAGCUCCGGG	23	0.0602725	0	0	0.21366	0	0	0.582047	0.248288	normal	[R]	General function prediction only	--	K06974|0|bta:789913|K06974 archaemetzincin [EC:3.4.-.-] | (RefSeq) AMZ1; archaelysin family metallopeptidase 1	--	--	--	--	Archaemetzincin-2 OS=Pongo abelii OX=9601 GN=AMZ2 PE=2 SV=1	S	Function unknown	PREDICTED: archaemetzincin-1 [Bubalus bubalis]
novel_miR_1	gene-ANKRD31	ACUGAGCAGACUGGAGCUCCGGG	23	0.0602725	0	0	0.21366	0	0	0.582047	0.248288	normal	[T]	Signal transduction mechanisms	--	--	--	--	--	Ankyrin repeats (3 copies);; Ankyrin repeats (many copies);; Ankyrin repeats (many copies);; Ankyrin repeat;; Ankyrin repeat	Tonsoku-like protein OS=Bos taurus OX=9913 GN=TONSL PE=2 SV=1	S	Function unknown	PREDICTED: putative ankyrin repeat domain-containing protein 31 isoform X2 [Ovis aries musimon]
novel_miR_1	gene-ANKRD9	ACUGAGCAGACUGGAGCUCCGGG	23	0.0602725	0	0	0.21366	0	0	0.582047	0.248288	normal	--	--	--	--	--	[R]	General function prediction only	Ankyrin repeats (many copies)	--	S	Function unknown	PREDICTED: LOW QUALITY PROTEIN: ankyrin repeat domain-containing protein 9 [Capra hircus]
novel_miR_1	gene-ANKS1A	ACUGAGCAGACUGGAGCUCCGGG	23	0.0602725	0	0	0.21366	0	0	0.582047	0.248288	normal	[T]	Signal transduction mechanisms	Cellular Component: nucleoplasm (GO:0005654);; Cellular Component: cytoplasm (GO:0005737);;	--	--	[T]	Signal transduction mechanisms	Ankyrin repeats (3 copies);; Ankyrin repeats (many copies);; Ankyrin repeats (many copies);; Ankyrin repeat;; Ankyrin repeat;; SAM domain (Sterile alpha motif);; SAM domain (Sterile alpha motif);; Phosphotyrosine interaction domain (PTB/PID)	Inversin OS=Canis lupus familiaris OX=9615 GN=INVS PE=1 SV=1	S	Function unknown	PREDICTED: ankyrin repeat and SAM domain-containing protein 1A isoform X5 [Ovis aries musimon]
novel_miR_1	gene-ANKZF1	ACUGAGCAGACUGGAGCUCCGGG	23	0.0602725	0	0	0.21366	0	0	0.582047	0.248288	normal	--	--	Molecular Function: thiol-dependent ubiquitin-specific protease activity (GO:0004843);; Biological Process: ubiquitin-dependent ERAD pathway (GO:0030433);; Cellular Component: Cdc48p-Npl4p-Vms1p AAA ATPase complex (GO:0036266);; Molecular Function: metal ion binding (GO:0046872);; Biological Process: ubiquitin-dependent catabolism of misfolded proteins by nucleus-associated proteasome (GO:0071630…	--	--	[R]	General function prediction only	Ankyrin repeats (many copies);; Ankyrin repeat	Ankyrin repeat and zinc finger domain-containing protein 1 OS=Bos taurus OX=9913 GN=ANKZF1 PE=2 SV=2	S	Function unknown	PREDICTED: ankyrin repeat and zinc finger domain-containing protein 1 [Ovis aries musimon]
novel_miR_1	gene-ANXA9	ACUGAGCAGACUGGAGCUCCGGG	23	0.0602725	0	0	0.21366	0	0	0.582047	0.248288	normal	--	--	Molecular Function: phosphatidylserine binding (GO:0001786);; Molecular Function: calcium ion binding (GO:0005509);; Molecular Function: calcium-dependent phospholipid binding (GO:0005544);; Cellular Component: cytosol (GO:0005829);; Cellular Component: cell surface (GO:0009986);; Molecular Function: acetylcholine receptor activity (GO:0015464);; Biological Process: single organismal cell-cell ad…	K17090|0|oas:101109752|K17090 annexin A9 | (RefSeq) ANXA9; annexin A9	--	[U]	Intracellular trafficking, secretion, and vesicular transport	Annexin	Annexin A9 OS=Bos taurus OX=9913 GN=ANXA9 PE=2 SV=1	S	Function unknown	annexin A9 isoform X1 [Odocoileus virginianus texanus]
novel_miR_1	gene-AP2A1	ACUGAGCAGACUGGAGCUCCGGG	23	0.0602725	0	0	0.21366	0	0	0.582047	0.248288	normal	--	--	Biological Process: intracellular protein transport (GO:0006886);; Molecular Function: protein transporter activity (GO:0008565);; Biological Process: vesicle-mediated transport (GO:0016192);; Molecular Function: protein kinase binding (GO:0019901);; Cellular Component: clathrin adaptor complex (GO:0030131);; Cellular Component: filopodium tip (GO:0032433);; Biological Process: negative regulatio…	K11824|0|bta:784636|K11824 AP-2 complex subunit alpha | (RefSeq) AP2A1; adaptor related protein complex 2 alpha 1 subunit	Huntington's disease (ko05016)	[U]	Intracellular trafficking, secretion, and vesicular transport	Adaptin N terminal region;; Alpha adaptin AP2, C-terminal domain;; Adaptin C-terminal domain;; non-SMC mitotic condensation complex subunit 1	AP-2 complex subunit alpha-2 OS=Bos taurus OX=9913 GN=AP2A2 PE=1 SV=1	U	Intracellular trafficking, secretion, and vesicular transport	PREDICTED: AP-2 complex subunit alpha-1 isoform X1 [Capra hircus]
novel_miR_1	gene-AP3B2	ACUGAGCAGACUGGAGCUCCGGG	23	0.0602725	0	0	0.21366	0	0	0.582047	0.248288	normal	--	--	Cellular Component: nucleoplasm (GO:0005654);; Cellular Component: Golgi apparatus (GO:0005794);; Biological Process: intracellular protein transport (GO:0006886);; Cellular Component: AP-3 adaptor complex (GO:0030123);; Biological Process: anterograde synaptic vesicle transport (GO:0048490);; Cellular Component: axon cytoplasm (GO:1904115);;	K12397|0|cfa:479053|K12397 AP-3 complex subunit beta | (RefSeq) AP3B2; adaptor related protein complex 3 beta 2 subunit	Lysosome (ko04142)	[U]	Intracellular trafficking, secretion, and vesicular transport	Adaptin N terminal region;; Clathrin-adaptor complex-3 beta-1 subunit C-terminal;; non-SMC mitotic condensation complex subunit 1;; HEAT repeats;; HEAT repeat	AP-3 complex subunit beta-1 OS=Bos taurus OX=9913 GN=AP3B1 PE=2 SV=1	U	Intracellular trafficking, secretion, and vesicular transport	AP-3 complex subunit beta-2 isoform X2 [Equus caballus]
novel_miR_1	gene-AP3S1	ACUGAGCAGACUGGAGCUCCGGG	23	0.0602725	0	0	0.21366	0	0	0.582047	0.248288	normal	--	--	Biological Process: intracellular protein transport (GO:0006886);; Molecular Function: protein transporter activity (GO:0008565);; Cellular Component: AP-3 adaptor complex (GO:0030123);; Cellular Component: intracellular membrane-bounded organelle (GO:0043231);; Biological Process: anterograde synaptic vesicle transport (GO:0048490);; Cellular Component: axon cytoplasm (GO:1904115);;	K12399|2.91827e-112|cfa:607494|K12399 AP-3 complex subunit sigma | (RefSeq) AP3S1; adaptor related protein complex 3 sigma 1 subunit	Lysosome (ko04142)	[U]	Intracellular trafficking, secretion, and vesicular transport	Clathrin adaptor complex small chain	AP-3 complex subunit sigma-1 OS=Bos taurus OX=9913 GN=AP3S1 PE=2 SV=1	U	Intracellular trafficking, secretion, and vesicular transport	AP-3 complex subunit sigma-1 isoform X2 [Delphinapterus leucas]
novel_miR_1	gene-APBB2	ACUGAGCAGACUGGAGCUCCGGG	23	0.0602725	0	0	0.21366	0	0	0.582047	0.248288	normal	--	--	Molecular Function: amyloid-beta binding (GO:0001540);; Biological Process: neuron migration (GO:0001764);; Cellular Component: nucleus (GO:0005634);; Cellular Component: cytoplasm (GO:0005737);; Biological Process: regulation of transcription, DNA-templated (GO:0006355);; Biological Process: cell cycle arrest (GO:0007050);; Biological Process: axon guidance (GO:0007411);; Molecular Function: tra…	K04530|0|oas:101116399|K04530 amyloid beta A4 precursor protein-binding family B member 2 | (RefSeq) APBB2; amyloid beta precursor protein binding family B member 2	--	--	--	Phosphotyrosine interaction domain (PTB/PID);; Phosphotyrosine-binding domain;; WW domain	--	O	Posttranslational modification, protein turnover, chaperones	PREDICTED: amyloid beta A4 precursor protein-binding family B member 2 isoform X5 [Ovis aries musimon]
novel_miR_1	gene-APBB3	ACUGAGCAGACUGGAGCUCCGGG	23	0.0602725	0	0	0.21366	0	0	0.582047	0.248288	normal	--	--	Molecular Function: amyloid-beta binding (GO:0001540);; Cellular Component: nucleus (GO:0005634);; Cellular Component: cytoplasm (GO:0005737);; Biological Process: regulation of transcription, DNA-templated (GO:0006355);; Molecular Function: transcription factor binding (GO:0008134);; Cellular Component: actin cytoskeleton (GO:0015629);;	--	--	--	--	Phosphotyrosine interaction domain (PTB/PID);; WW domain	--	O	Posttranslational modification, protein turnover, chaperones	PREDICTED: amyloid beta A4 precursor protein-binding family B member 3 isoform X6 [Ovis aries musimon]
novel_miR_1	gene-APOB	ACUGAGCAGACUGGAGCUCCGGG	23	0.0602725	0	0	0.21366	0	0	0.582047	0.248288	normal	--	--	Biological Process: in utero embryonic development (GO:0001701);; Molecular Function: phospholipid binding (GO:0005543);; Cellular Component: endoplasmic reticulum (GO:0005783);; Cellular Component: Golgi apparatus (GO:0005794);; Cellular Component: plasma membrane (GO:0005886);; Biological Process: triglyceride mobilization (GO:0006642);; Biological Process: spermatogenesis (GO:0007283);; Biolog…	K14462|0|oas:101107590|K14462 apolipoprotein B | (RefSeq) APOB; apolipoprotein B	Vitamin digestion and absorption (ko04977)	[I]	Lipid transport and metabolism	Lipoprotein amino terminal region;; Domain of unknown function (DUF1943);; Domain of Unknown Function (DUF1081);; Apolipoprotein B100 C terminal	Apolipoprotein B (Fragment) OS=Oryctolagus cuniculus OX=9986 GN=APOB PE=1 SV=1	S	Function unknown	PREDICTED: apolipoprotein B-100 isoform X2 [Ovis aries musimon]
novel_miR_1	gene-AQP1	ACUGAGCAGACUGGAGCUCCGGG	23	0.0602725	0	0	0.21366	0	0	0.582047	0.248288	normal	[G]	Carbohydrate transport and metabolism	Biological Process: glomerular filtration (GO:0003094);; Molecular Function: intracellular cGMP activated cation channel activity (GO:0005223);; Molecular Function: potassium channel activity (GO:0005267);; Cellular Component: integral component of plasma membrane (GO:0005887);; Biological Process: cGMP biosynthetic process (GO:0006182);; Molecular Function: ammonium transmembrane transporter act…	K09864|0|phd:102340649|K09864 aquaporin-1 | (RefSeq) AQP1; aquaporin 1 (Colton blood group)	Bile secretion (ko04976)	[G]	Carbohydrate transport and metabolism	Major intrinsic protein	Aquaporin-1 OS=Bos taurus OX=9913 GN=AQP1 PE=1 SV=3	G	Carbohydrate transport and metabolism	Aquaporin-1, partial [Bos mutus]
novel_miR_1	gene-AQR	ACUGAGCAGACUGGAGCUCCGGG	23	0.0602725	0	0	0.21366	0	0	0.582047	0.248288	normal	[L]	Replication, recombination and repair	Biological Process: mRNA splicing, via spliceosome (GO:0000398);; Cellular Component: integral component of membrane (GO:0016021);; Molecular Function: RNA binding (GO:0044822);; Cellular Component: catalytic step 2 spliceosome (GO:0071013);;	K12874|0|oas:101103571|K12874 intron-binding protein aquarius | (RefSeq) AQR; aquarius intron-binding spliceosomal factor	Spliceosome (ko03040)	[L]	Replication, recombination and repair	Intron-binding protein aquarius N-terminus;; AAA domain;; AAA domain;; AAA domain;; Type III restriction enzyme, res subunit	DNA replication ATP-dependent helicase/nuclease DNA2 OS=Bos taurus OX=9913 GN=DNA2 PE=3 SV=3	S	Function unknown	PREDICTED: intron-binding protein aquarius [Ovis aries musimon]
novel_miR_1	gene-ARAP3	ACUGAGCAGACUGGAGCUCCGGG	23	0.0602725	0	0	0.21366	0	0	0.582047	0.248288	normal	--	--	Cellular Component: ruffle (GO:0001726);; Molecular Function: GTPase activator activity (GO:0005096);; Molecular Function: phosphatidylinositol-3,4,5-trisphosphate binding (GO:0005547);; Cellular Component: cytoplasm (GO:0005737);; Biological Process: regulation of cell shape (GO:0008360);; Cellular Component: lamellipodium (GO:0030027);; Biological Process: negative regulation of cell migration …	K12490|0|phd:102314918|K12490 Arf-GAP with Rho-GAP domain, ANK repeat and PH domain-containing protein 3 | (RefSeq) ARAP3; ArfGAP with RhoGAP domain, ankyrin repeat and PH domain 3	Endocytosis (ko04144)	[TZ]	--	RhoGAP domain;; PH domain;; Putative GTPase activating protein for Arf;; SAM domain (Sterile alpha motif);; Ras association (RalGDS/AF-6) domain;; SAM domain (Sterile alpha motif);; Pleckstrin homology domain;; PH domain	Arf-GAP with coiled-coil, ANK repeat and PH domain-containing protein 2 OS=Oryctolagus cuniculus OX=9986 GN=ACAP2 PE=2 SV=1	U	Intracellular trafficking, secretion, and vesicular transport	PREDICTED: arf-GAP with Rho-GAP domain, ANK repeat and PH domain-containing protein 3 isoform X4 [Ovis aries musimon]
novel_miR_1	gene-ARFGAP1	ACUGAGCAGACUGGAGCUCCGGG	23	0.0602725	0	0	0.21366	0	0	0.582047	0.248288	normal	--	--	Molecular Function: GTPase activator activity (GO:0005096);; Biological Process: regulation of endocytosis (GO:0030100);; Biological Process: positive regulation of GTPase activity (GO:0043547);; Cellular Component: synapse (GO:0045202);;	K12492|0|oas:101110163|K12492 ADP-ribosylation factor GTPase-activating protein 1 | (RefSeq) ARFGAP1; ADP ribosylation factor GTPase activating protein 1	Endocytosis (ko04144)	[TUZ]	--	Putative GTPase activating protein for Arf	ADP-ribosylation factor GTPase-activating protein 3 OS=Bos taurus OX=9913 GN=ARFGAP3 PE=2 SV=1	U	Intracellular trafficking, secretion, and vesicular transport	PREDICTED: ADP-ribosylation factor GTPase-activating protein 1 isoform X1 [Capra hircus]
novel_miR_1	gene-ARFGAP2	ACUGAGCAGACUGGAGCUCCGGG	23	0.0602725	0	0	0.21366	0	0	0.582047	0.248288	normal	--	--	Cellular Component: Golgi membrane (GO:0000139);; Molecular Function: GTPase activator activity (GO:0005096);; Cellular Component: plasma membrane (GO:0005886);; Biological Process: protein transport (GO:0015031);; Biological Process: vesicle-mediated transport (GO:0016192);; Biological Process: positive regulation of GTPase activity (GO:0043547);; Molecular Function: metal ion binding (GO:004687…	K12493|0|chx:102170622|K12493 ADP-ribosylation factor GTPase-activating protein 2/3 | (RefSeq) ARFGAP2; ADP ribosylation factor GTPase activating protein 2	Endocytosis (ko04144)	[T]	Signal transduction mechanisms	Putative GTPase activating protein for Arf	ADP-ribosylation factor GTPase-activating protein 2 OS=Bos taurus OX=9913 GN=ARFGAP2 PE=2 SV=1	U	Intracellular trafficking, secretion, and vesicular transport	PREDICTED: ADP-ribosylation factor GTPase-activating protein 2 isoform X2 [Ovis aries musimon]
novel_miR_1	gene-ARFGEF3	ACUGAGCAGACUGGAGCUCCGGG	23	0.0602725	0	0	0.21366	0	0	0.582047	0.248288	normal	--	--	Molecular Function: ARF guanyl-nucleotide exchange factor activity (GO:0005086);; Biological Process: negative regulation of phosphatase activity (GO:0010923);; Biological Process: regulation of ARF protein signal transduction (GO:0032012);; Biological Process: positive regulation of GTPase activity (GO:0043547);;	K17572|0|oas:101113941|K17572 brefeldin A-inhibited guanine nucleotide-exchange protein 3 | (RefSeq) ARFGEF3; ARFGEF family member 3	--	[U]	Intracellular trafficking, secretion, and vesicular transport	Domain of unknown function (DUF1981);; Dimerisation and cyclophilin-binding domain of Mon2	--	S	Function unknown	PREDICTED: brefeldin A-inhibited guanine nucleotide-exchange protein 3 isoform X2 [Ovis aries musimon]
novel_miR_1	gene-ARHGAP1	ACUGAGCAGACUGGAGCUCCGGG	23	0.0602725	0	0	0.21366	0	0	0.582047	0.248288	normal	--	--	Molecular Function: GTPase activator activity (GO:0005096);; Cellular Component: cytoplasm (GO:0005737);; Biological Process: small GTPase mediated signal transduction (GO:0007264);; Cellular Component: integral component of membrane (GO:0016021);; Biological Process: positive regulation of GTPase activity (GO:0043547);; Cellular Component: extracellular exosome (GO:0070062);;	K18470|0|rro:104668395|K18470 Rho GTPase-activating protein 1 | (RefSeq) ARHGAP1; Rho GTPase activating protein 1	--	[TZ]	--	RhoGAP domain;; Divergent CRAL/TRIO domain;; CRAL/TRIO domain	Protein prune homolog 2 OS=Pongo abelii OX=9601 GN=PRUNE2 PE=2 SV=1	S	Function unknown	PREDICTED: rho GTPase-activating protein 1 isoform X2 [Ovis aries musimon]
novel_miR_1	gene-ARHGAP18	ACUGAGCAGACUGGAGCUCCGGG	23	0.0602725	0	0	0.21366	0	0	0.582047	0.248288	normal	--	--	Molecular Function: GTPase activator activity (GO:0005096);; Cellular Component: cytoplasm (GO:0005737);; Biological Process: regulation of cell shape (GO:0008360);; Biological Process: regulation of actin filament polymerization (GO:0030833);; Biological Process: positive regulation of GTPase activity (GO:0043547);; Biological Process: regulation of small GTPase mediated signal transduction (GO:…	K20639|0|oas:101118792|K20639 Rho GTPase-activating protein 18/28/40 | (RefSeq) ARHGAP18; Rho GTPase activating protein 18	--	[T]	Signal transduction mechanisms	RhoGAP domain	Rho GTPase-activating protein 12 OS=Macaca fascicularis OX=9541 GN=ARHGAP12 PE=2 SV=1	U	Intracellular trafficking, secretion, and vesicular transport	PREDICTED: rho GTPase-activating protein 18 isoform X1 [Ovis aries]
novel_miR_1	gene-ARHGAP23	ACUGAGCAGACUGGAGCUCCGGG	23	0.0602725	0	0	0.21366	0	0	0.582047	0.248288	normal	--	--	Molecular Function: GTPase activator activity (GO:0005096);; Biological Process: signal transduction (GO:0007165);; Biological Process: positive regulation of GTPase activity (GO:0043547);; Cellular Component: extracellular exosome (GO:0070062);;	K20315|0|hsa:57636|K20315 Rho GTPase-activating protein 21/23 | (RefSeq) ARHGAP23; Rho GTPase activating protein 23	--	[R]	General function prediction only	RhoGAP domain;; Pleckstrin homology domain;; PDZ domain (Also known as DHR or GLGF);; PH domain;; PDZ domain	Rho GTPase-activating protein 15 OS=Bos taurus OX=9913 GN=ARHGAP15 PE=2 SV=1	T	Signal transduction mechanisms	PREDICTED: rho GTPase-activating protein 23 isoform X3 [Ovis aries musimon]
novel_miR_1	gene-ARHGAP33	ACUGAGCAGACUGGAGCUCCGGG	23	0.0602725	0	0	0.21366	0	0	0.582047	0.248288	normal	--	--	Biological Process: signal transduction (GO:0007165);; Molecular Function: phosphatidylinositol binding (GO:0035091);;	K17933|0|bta:100138767|K17933 Rho GTPase-activating protein 33 | (RefSeq) ARHGAP33; Rho GTPase activating protein 33	--	[T]	Signal transduction mechanisms	RhoGAP domain;; Variant SH3 domain;; Variant SH3 domain;; SH3 domain	N-chimaerin OS=Bos taurus OX=9913 GN=CHN1 PE=2 SV=1	S	Function unknown	PREDICTED: rho GTPase-activating protein 33 isoform X7 [Ovis aries musimon]
novel_miR_1	gene-ARHGEF11	ACUGAGCAGACUGGAGCUCCGGG	23	0.0602725	0	0	0.21366	0	0	0.582047	0.248288	normal	--	--	Molecular Function: G-protein coupled receptor binding (GO:0001664);; Molecular Function: Rho guanyl-nucleotide exchange factor activity (GO:0005089);; Cellular Component: cytoplasm (GO:0005737);; Biological Process: G-protein coupled receptor signaling pathway (GO:0007186);; Biological Process: regulation of Rho protein signal transduction (GO:0035023);; Biological Process: positive regulation o…	K12331|0|chx:102172018|K12331 Rho guanine nucleotide exchange factor 11 | (RefSeq) ARHGEF11; Rho guanine nucleotide exchange factor 11	Pathways in cancer (ko05200)	[T]	Signal transduction mechanisms	Regulator of G protein signalling-like domain;; RhoGEF domain;; PDZ domain (Also known as DHR or GLGF);; PDZ domain;; Regulator of G protein signaling domain	Rho guanine nucleotide exchange factor 2 OS=Sus scrofa OX=9823 GN=ARHGEF2 PE=2 SV=1	T	Signal transduction mechanisms	PREDICTED: rho guanine nucleotide exchange factor 11 isoform X3 [Ovis aries musimon]
novel_miR_1	gene-ARHGEF17	ACUGAGCAGACUGGAGCUCCGGG	23	0.0602725	0	0	0.21366	0	0	0.582047	0.248288	normal	--	--	Molecular Function: Rho guanyl-nucleotide exchange factor activity (GO:0005089);; Biological Process: actin cytoskeleton organization (GO:0030036);; Biological Process: regulation of Rho protein signal transduction (GO:0035023);; Biological Process: positive regulation of GTPase activity (GO:0043547);;	K20689|0|chx:102191541|K20689 Rho guanine nucleotide exchange factor 17 | (RefSeq) ARHGEF17; Rho guanine nucleotide exchange factor 17	--	[T]	Signal transduction mechanisms	RhoGEF domain	Rho guanine nucleotide exchange factor 10-like protein OS=Pongo abelii OX=9601 GN=ARHGEF10L PE=2 SV=1	T	Signal transduction mechanisms	PREDICTED: rho guanine nucleotide exchange factor 17 isoform X2 [Ovis aries musimon]
novel_miR_1	gene-ARHGEF28	ACUGAGCAGACUGGAGCUCCGGG	23	0.0602725	0	0	0.21366	0	0	0.582047	0.248288	normal	--	--	Molecular Function: Rho guanyl-nucleotide exchange factor activity (GO:0005089);; Cellular Component: intracellular (GO:0005622);; Biological Process: regulation of Rho protein signal transduction (GO:0035023);; Biological Process: positive regulation of GTPase activity (GO:0043547);;	K21072|0|oas:101112674|K21072 A-kinase anchor protein 28 | (RefSeq) ARHGEF28; Rho guanine nucleotide exchange factor 28	--	--	--	RhoGEF domain;; Phorbol esters/diacylglycerol binding domain (C1 domain);; PH domain	Rho guanine nucleotide exchange factor 2 OS=Sus scrofa OX=9823 GN=ARHGEF2 PE=2 SV=1	T	Signal transduction mechanisms	PREDICTED: rho guanine nucleotide exchange factor 28 isoform X1 [Ovis aries]
novel_miR_1	gene-ARHGEF39	ACUGAGCAGACUGGAGCUCCGGG	23	0.0602725	0	0	0.21366	0	0	0.582047	0.248288	normal	--	--	Molecular Function: Rho guanyl-nucleotide exchange factor activity (GO:0005089);; Cellular Component: plasma membrane (GO:0005886);; Biological Process: positive regulation of cell migration (GO:0030335);; Biological Process: regulation of Rho protein signal transduction (GO:0035023);; Biological Process: positive regulation of GTPase activity (GO:0043547);;	--	--	--	--	RhoGEF domain	Rho guanine nucleotide exchange factor 39 OS=Bos taurus OX=9913 GN=ARHGEF39 PE=2 SV=1	T	Signal transduction mechanisms	PREDICTED: rho guanine nucleotide exchange factor 39 [Pantholops hodgsonii]
novel_miR_1	gene-ARHGEF5	ACUGAGCAGACUGGAGCUCCGGG	23	0.0602725	0	0	0.21366	0	0	0.582047	0.248288	normal	--	--	Biological Process: myeloid dendritic cell chemotaxis (GO:0002408);; Molecular Function: Rho guanyl-nucleotide exchange factor activity (GO:0005089);; Cellular Component: nucleoplasm (GO:0005654);; Cellular Component: cytoplasm (GO:0005737);; Cellular Component: plasma membrane (GO:0005886);; Biological Process: regulation of Rho protein signal transduction (GO:0035023);; Biological Process: posi…	K20684|0|oas:101105817|K20684 Rho guanine nucleotide exchange factor 5 | (RefSeq) ARHGEF5; Rho guanine nucleotide exchange factor 5	--	[T]	Signal transduction mechanisms	Rho guanine nucleotide exchange factor 5/35;; RhoGEF domain;; Variant SH3 domain;; SH3 domain;; Variant SH3 domain	Ephexin-1 OS=Pongo abelii OX=9601 GN=NGEF PE=2 SV=1	T	Signal transduction mechanisms	PREDICTED: rho guanine nucleotide exchange factor 5 isoform X2 [Ovis aries musimon]
novel_miR_1	gene-ARL3	ACUGAGCAGACUGGAGCUCCGGG	23	0.0602725	0	0	0.21366	0	0	0.582047	0.248288	normal	[R]	General function prediction only	Cellular Component: Golgi membrane (GO:0000139);; Biological Process: cytokinesis (GO:0000910);; Biological Process: kidney development (GO:0001822);; Molecular Function: GTPase activity (GO:0003924);; Molecular Function: GTP binding (GO:0005525);; Cellular Component: nucleus (GO:0005634);; Cellular Component: centrosome (GO:0005813);; Cellular Component: spindle microtubule (GO:0005876);; Cellul…	K07944|3.46756e-115|phd:102325915|K07944 ADP-ribosylation factor-like protein 3 | (RefSeq) ARL3; ADP ribosylation factor like GTPase 3	--	[R]	General function prediction only	ADP-ribosylation factor family;; Ras of Complex, Roc, domain of DAPkinase;; G-protein alpha subunit;; Signal recognition particle receptor beta subunit;; Ras family;; Gtr1/RagA G protein conserved region;; 50S ribosome-binding GTPase	ADP-ribosylation factor-like protein 3 OS=Bos taurus OX=9913 GN=ARL3 PE=2 SV=1	S	Function unknown	ADP-ribosylation factor-like protein 3 [Loxodonta africana]
novel_miR_1	gene-ARMCX4	ACUGAGCAGACUGGAGCUCCGGG	23	0.0602725	0	0	0.21366	0	0	0.582047	0.248288	normal	--	--	--	--	--	--	--	Armadillo-like	Armadillo repeat-containing X-linked protein 3 OS=Pongo abelii OX=9601 GN=ARMCX3 PE=2 SV=1	S	Function unknown	PREDICTED: armadillo repeat-containing X-linked protein 4 [Ovis aries musimon]
novel_miR_1	gene-ARRB1	ACUGAGCAGACUGGAGCUCCGGG	23	0.0602725	0	0	0.21366	0	0	0.582047	0.248288	normal	--	--	Cellular Component: chromatin (GO:0000785);; Biological Process: G-protein coupled receptor internalization (GO:0002031);; Biological Process: positive regulation of receptor internalization (GO:0002092);; Molecular Function: GTPase activator activity (GO:0005096);; Molecular Function: insulin-like growth factor receptor binding (GO:0005159);; Cellular Component: nucleoplasm (GO:0005654);; Cellul…	K04439|0|chx:102189417|K04439 beta-arrestin | (RefSeq) ARRB1; arrestin beta 1	Morphine addiction (ko05032)	[T]	Signal transduction mechanisms	Arrestin (or S-antigen), N-terminal domain;; Arrestin (or S-antigen), C-terminal domain	Beta-arrestin-1 OS=Bos taurus OX=9913 GN=ARRB1 PE=1 SV=1	O	Posttranslational modification, protein turnover, chaperones	PREDICTED: beta-arrestin-1 isoform X2 [Ovis aries]
novel_miR_1	gene-ARSI	ACUGAGCAGACUGGAGCUCCGGG	23	0.0602725	0	0	0.21366	0	0	0.582047	0.248288	normal	[P]	Inorganic ion transport and metabolism	Biological Process: metabolic process (GO:0008152);; Molecular Function: sulfuric ester hydrolase activity (GO:0008484);;	K12375|0|chx:102173741|K12375 arylsulfatase I/J [EC:3.1.6.-] | (RefSeq) ARSI; arylsulfatase family member I	--	[R]	General function prediction only	Sulfatase	Arylsulfatase I OS=Canis lupus familiaris OX=9615 GN=ARSI PE=2 SV=2	P	Inorganic ion transport and metabolism	PREDICTED: arylsulfatase I isoform X2 [Ovis aries musimon]
novel_miR_1	gene-ASB1	ACUGAGCAGACUGGAGCUCCGGG	23	0.0602725	0	0	0.21366	0	0	0.582047	0.248288	normal	[T]	Signal transduction mechanisms	Cellular Component: intracellular (GO:0005622);; Cellular Component: integral component of membrane (GO:0016021);; Biological Process: protein ubiquitination (GO:0016567);; Biological Process: male genitalia development (GO:0030539);; Biological Process: intracellular signal transduction (GO:0035556);;	K10323|0|phd:102336116|K10323 ankyrin repeat and SOCS box protein 1 | (RefSeq) ASB1; ankyrin repeat and SOCS box containing 1	--	[R]	General function prediction only	Ankyrin repeats (3 copies);; Ankyrin repeat;; Ankyrin repeat;; Ankyrin repeats (many copies);; Ankyrin repeats (many copies);; SOCS box	Ankyrin repeat and SOCS box protein 11 OS=Bos taurus OX=9913 GN=ASB11 PE=2 SV=1	S	Function unknown	PREDICTED: ankyrin repeat and SOCS box protein 1 [Bos mutus]
novel_miR_1	gene-ASB5	ACUGAGCAGACUGGAGCUCCGGG	23	0.0602725	0	0	0.21366	0	0	0.582047	0.248288	normal	[T]	Signal transduction mechanisms	Cellular Component: intracellular (GO:0005622);; Cellular Component: integral component of membrane (GO:0016021);; Biological Process: protein ubiquitination (GO:0016567);; Biological Process: intracellular signal transduction (GO:0035556);;	K10327|0|oas:101108021|K10327 ankyrin repeat and SOCS box protein 5 | (RefSeq) ASB5; ankyrin repeat and SOCS box containing 5	--	[R]	General function prediction only	Ankyrin repeats (3 copies);; Ankyrin repeats (many copies);; Ankyrin repeat;; Ankyrin repeat;; Ankyrin repeats (many copies);; SOCS box	Ankyrin repeat and SOCS box protein 5 OS=Bos taurus OX=9913 GN=ASB5 PE=2 SV=1	S	Function unknown	PREDICTED: ankyrin repeat and SOCS box protein 5 isoform X1 [Ovis aries]
novel_miR_1	gene-ASH2L	ACUGAGCAGACUGGAGCUCCGGG	23	0.0602725	0	0	0.21366	0	0	0.582047	0.248288	normal	--	--	Cellular Component: nuclear euchromatin (GO:0005719);; Biological Process: cellular response to DNA damage stimulus (GO:0006974);; Molecular Function: beta-catenin binding (GO:0008013);; Biological Process: positive regulation of cell proliferation (GO:0008284);; Molecular Function: histone methyltransferase activity (H3-K4 specific) (GO:0042800);; Biological Process: response to estrogen (GO:004…	K14964|0|chx:102186829|K14964 Set1/Ash2 histone methyltransferase complex subunit ASH2 | (RefSeq) ASH2L; ASH2 like histone lysine methyltransferase complex subunit	--	[BK]	--	SPRY domain	Ryanodine receptor 1 OS=Sus scrofa OX=9823 GN=RYR1 PE=2 SV=2	S	Function unknown	PREDICTED: set1/Ash2 histone methyltransferase complex subunit ASH2 isoform X1 [Bos taurus]
novel_miR_1	gene-ASXL3	ACUGAGCAGACUGGAGCUCCGGG	23	0.0602725	0	0	0.21366	0	0	0.582047	0.248288	normal	--	--	Molecular Function: DNA binding (GO:0003677);; Biological Process: regulation of transcription, DNA-templated (GO:0006355);;	K11471|0|oas:101117128|K11471 additional sex combs-like protein | (RefSeq) ASXL3; additional sex combs like 3, transcriptional regulator	--	--	--	Asx homology domain;; PHD domain of transcriptional enhancer, Asx	--	S	Function unknown	PREDICTED: putative Polycomb group protein ASXL3 isoform X2 [Ovis aries musimon]
novel_miR_1	gene-ATG2A	ACUGAGCAGACUGGAGCUCCGGG	23	0.0602725	0	0	0.21366	0	0	0.582047	0.248288	normal	--	--	Biological Process: autophagosome assembly (GO:0000045);; Cellular Component: pre-autophagosomal structure (GO:0000407);; Biological Process: autophagy of mitochondrion (GO:0000422);; Cellular Component: extrinsic component of membrane (GO:0019898);; Biological Process: autophagy of nucleus (GO:0044804);;	K17906|0|bta:107131170|K17906 autophagy-related protein 2 | (RefSeq) ATG2A; autophagy related 2A	--	[U]	Intracellular trafficking, secretion, and vesicular transport	Autophagy-related protein C terminal domain;; N-terminal region of Chorein or VPS13;; Autophagy-related protein 2 CAD motif	--	U	Intracellular trafficking, secretion, and vesicular transport	PREDICTED: autophagy-related protein 2 homolog A isoform X2 [Ovis aries musimon]
novel_miR_1	gene-ATG4B	ACUGAGCAGACUGGAGCUCCGGG	23	0.0602725	0	0	0.21366	0	0	0.582047	0.248288	normal	--	--	Biological Process: autophagosome assembly (GO:0000045);; Biological Process: autophagy of mitochondrion (GO:0000422);; Molecular Function: cysteine-type endopeptidase activity (GO:0004197);; Cellular Component: cytosol (GO:0005829);; Biological Process: C-terminal protein lipidation (GO:0006501);; Biological Process: protein targeting to membrane (GO:0006612);; Biological Process: positive regul…	K08342|0|bta:408002|K08342 cysteine protease ATG4 [EC:3.4.22.-] | (RefSeq) ATG4B, Aut2b2; autophagy related 4B cysteine peptidase	Regulation of autophagy (ko04140)	[ZU]	--	Peptidase family C54	Cysteine protease ATG4B OS=Bos taurus OX=9913 GN=ATG4B PE=2 SV=1	O	Posttranslational modification, protein turnover, chaperones	PREDICTED: cysteine protease ATG4B isoform X2 [Ovis aries musimon]
novel_miR_1	gene-ATG9A	ACUGAGCAGACUGGAGCUCCGGG	23	0.0602725	0	0	0.21366	0	0	0.582047	0.248288	normal	--	--	Cellular Component: pre-autophagosomal structure (GO:0000407);; Cellular Component: autophagosome membrane (GO:0000421);; Biological Process: autophagy of mitochondrion (GO:0000422);; Cellular Component: trans-Golgi network (GO:0005802);; Biological Process: protein transport (GO:0015031);; Cellular Component: integral component of membrane (GO:0016021);; Cellular Component: late endosome membran…	K17907|0|phd:102319479|K17907 autophagy-related protein 9 | (RefSeq) ATG9A; autophagy related 9A	--	[R]	General function prediction only	Autophagy protein Apg9	Autophagy-related protein 9A OS=Bos taurus OX=9913 GN=ATG9A PE=2 SV=1	U	Intracellular trafficking, secretion, and vesicular transport	PREDICTED: ATP-binding cassette sub-family B member 6, mitochondrial-like isoform X1 [Bubalus bubalis]
novel_miR_1	gene-ATG9B	ACUGAGCAGACUGGAGCUCCGGG	23	0.0602725	0	0	0.21366	0	0	0.582047	0.248288	normal	--	--	Cellular Component: pre-autophagosomal structure (GO:0000407);; Biological Process: autophagy of mitochondrion (GO:0000422);; Cellular Component: autophagosome (GO:0005776);; Cellular Component: integral component of membrane (GO:0016021);; Biological Process: protein localization to pre-autophagosomal structure (GO:0034497);; Biological Process: piecemeal microautophagy of nucleus (GO:0034727);;…	K17907|0|bta:506862|K17907 autophagy-related protein 9 | (RefSeq) ATG9B; autophagy related 9B	--	[R]	General function prediction only	Autophagy protein Apg9	Autophagy-related protein 9A OS=Pongo abelii OX=9601 GN=ATG9A PE=2 SV=1	U	Intracellular trafficking, secretion, and vesicular transport	PREDICTED: autophagy-related protein 9B isoform X2 [Ovis aries musimon]
novel_miR_1	gene-ATP10B	ACUGAGCAGACUGGAGCUCCGGG	23	0.0602725	0	0	0.21366	0	0	0.582047	0.248288	normal	[P]	Inorganic ion transport and metabolism	Molecular Function: magnesium ion binding (GO:0000287);; Molecular Function: phospholipid-translocating ATPase activity (GO:0004012);; Molecular Function: ATP binding (GO:0005524);; Cellular Component: endoplasmic reticulum (GO:0005783);; Cellular Component: plasma membrane (GO:0005886);; Cellular Component: integral component of membrane (GO:0016021);; Biological Process: phospholipid translocat…	K01530|0|oas:101117246|K01530 phospholipid-translocating ATPase [EC:3.6.3.1] | (RefSeq) ATP10B; ATPase phospholipid transporting 10B (putative)	--	[R]	General function prediction only	Phospholipid-translocating P-type ATPase C-terminal;; Phospholipid-translocating ATPase N-terminal;; haloacid dehalogenase-like hydrolase;; Cation transport ATPase (P-type)	Probable phospholipid-transporting ATPase VD (Fragment) OS=Macaca fascicularis OX=9541 GN=ATP10D PE=2 SV=1	U	Intracellular trafficking, secretion, and vesicular transport	PREDICTED: probable phospholipid-transporting ATPase VB isoform X2 [Ovis aries musimon]
novel_miR_1	gene-ATP12A	ACUGAGCAGACUGGAGCUCCGGG	23	0.0602725	0	0	0.21366	0	0	0.582047	0.248288	normal	[P]	Inorganic ion transport and metabolism	Molecular Function: sodium:potassium-exchanging ATPase activity (GO:0005391);; Molecular Function: ATP binding (GO:0005524);; Cellular Component: integral component of plasma membrane (GO:0005887);; Biological Process: cellular sodium ion homeostasis (GO:0006883);; Biological Process: regulation of pH (GO:0006885);; Molecular Function: hydrogen:potassium-exchanging ATPase activity (GO:0008900);; …	K01544|0|oas:101120253|K01544 non-gastric H+/K+-exchanging ATPase [EC:3.6.3.10] | (RefSeq) ATP12A; ATPase H+/K+ transporting non-gastric alpha2 subunit	Oxidative phosphorylation (ko00190)	[P]	Inorganic ion transport and metabolism	E1-E2 ATPase;; Cation transporting ATPase, C-terminus;; Cation transport ATPase (P-type);; haloacid dehalogenase-like hydrolase;; Cation transporter/ATPase, N-terminus;; haloacid dehalogenase-like hydrolase	Potassium-transporting ATPase alpha chain 2 OS=Oryctolagus cuniculus OX=9986 GN=ATP12A PE=2 SV=1	P	Inorganic ion transport and metabolism	PREDICTED: potassium-transporting ATPase alpha chain 2 isoform X1 [Ovis aries]
novel_miR_1	gene-ATP8B3	ACUGAGCAGACUGGAGCUCCGGG	23	0.0602725	0	0	0.21366	0	0	0.582047	0.248288	normal	[P]	Inorganic ion transport and metabolism	Molecular Function: magnesium ion binding (GO:0000287);; Cellular Component: acrosomal vesicle (GO:0001669);; Molecular Function: phospholipid-translocating ATPase activity (GO:0004012);; Molecular Function: ATP binding (GO:0005524);; Biological Process: binding of sperm to zona pellucida (GO:0007339);; Cellular Component: integral component of membrane (GO:0016021);; Biological Process: phosphol…	K01530|0|chx:102169281|K01530 phospholipid-translocating ATPase [EC:3.6.3.1] | (RefSeq) ATP8B3; ATPase phospholipid transporting 8B3	--	[R]	General function prediction only	Phospholipid-translocating P-type ATPase C-terminal;; Phospholipid-translocating ATPase N-terminal;; Cation transport ATPase (P-type);; haloacid dehalogenase-like hydrolase;; E1-E2 ATPase	Phospholipid-transporting ATPase IB OS=Bos taurus OX=9913 GN=ATP8A2 PE=1 SV=4	P	Inorganic ion transport and metabolism	PREDICTED: probable phospholipid-transporting ATPase IK isoform X1 [Bubalus bubalis]
novel_miR_1	gene-ATRN	ACUGAGCAGACUGGAGCUCCGGG	23	0.0602725	0	0	0.21366	0	0	0.582047	0.248288	normal	[M]	Cell wall/membrane/envelope biogenesis	Molecular Function: receptor activity (GO:0004872);; Cellular Component: extracellular space (GO:0005615);; Cellular Component: integral component of membrane (GO:0016021);; Biological Process: cerebellum development (GO:0021549);; Biological Process: regulation of multicellular organism growth (GO:0040014);; Biological Process: myelination (GO:0042552);; Biological Process: pigmentation (GO:0043…	--	--	[TV]	--	Kelch motif;; Kelch motif;; Lectin C-type domain;; Kelch motif;; Plexin repeat;; Galactose oxidase, central domain;; Kelch motif;; Galactose oxidase, central domain;; CUB domain	Inactive serine protease PAMR1 OS=Bos taurus OX=9913 GN=PAMR1 PE=2 SV=1	S	Function unknown	PREDICTED: attractin isoform X1 [Capra hircus]
novel_miR_1	gene-AXL	ACUGAGCAGACUGGAGCUCCGGG	23	0.0602725	0	0	0.21366	0	0	0.582047	0.248288	normal	--	--	Biological Process: neuron migration (GO:0001764);; Molecular Function: phosphatidylserine binding (GO:0001786);; Biological Process: positive regulation of cytokine-mediated signaling pathway (GO:0001961);; Biological Process: blood vessel remodeling (GO:0001974);; Molecular Function: protein tyrosine kinase activity (GO:0004713);; Molecular Function: ATP binding (GO:0005524);; Cellular Componen…	K05115|0|oas:101102750|K05115 AXL receptor tyrosine kinase [EC:2.7.10.1] | (RefSeq) AXL; AXL receptor tyrosine kinase	EGFR tyrosine kinase inhibitor resistance (ko01521)	--	--	Protein tyrosine kinase;; Protein kinase domain;; Fibronectin type III domain;; Immunoglobulin domain;; Immunoglobulin domain;; Immunoglobulin I-set domain;; Immunoglobulin domain;; Immunoglobulin V-set domain	Hepatocyte growth factor receptor OS=Rhinolophus ferrumequinum OX=59479 GN=MET PE=3 SV=1	T	Signal transduction mechanisms	PREDICTED: tyrosine-protein kinase receptor UFO isoform X1 [Ovis aries]
novel_miR_1	gene-BACH2	ACUGAGCAGACUGGAGCUCCGGG	23	0.0602725	0	0	0.21366	0	0	0.582047	0.248288	normal	--	--	Biological Process: negative regulation of transcription from RNA polymerase II promoter (GO:0000122);; Molecular Function: RNA polymerase II distal enhancer sequence-specific DNA binding (GO:0000980);; Molecular Function: transcriptional repressor activity, RNA polymerase II distal enhancer sequence-specific binding (GO:0001206);; Molecular Function: ubiquitin-protein transferase activity (GO:00…	K09042|0|oas:101108838|K09042 transcription regulator BACH | (RefSeq) BACH2; BTB domain and CNC homolog 2	--	[K]	Transcription	BTB/POZ domain;; bZIP Maf transcription factor;; bZIP transcription factor;; Basic region leucine zipper	Transcription factor NF-E2 45 kDa subunit OS=Bos taurus OX=9913 GN=NFE2 PE=2 SV=1	K	Transcription	PREDICTED: transcription regulator protein BACH2 isoform X2 [Ovis aries musimon]
novel_miR_1	gene-BAHD1	ACUGAGCAGACUGGAGCUCCGGG	23	0.0602725	0	0	0.21366	0	0	0.582047	0.248288	normal	--	--	Cellular Component: chromatin (GO:0000785);; Molecular Function: transcription regulatory region sequence-specific DNA binding (GO:0000976);; Molecular Function: chromatin binding (GO:0003682);; Cellular Component: chromatin silencing complex (GO:0005677);; Biological Process: chromatin silencing (GO:0006342);; Biological Process: heterochromatin assembly (GO:0031507);;	--	--	[K]	Transcription	BAH domain	--	S	Function unknown	PREDICTED: bromo adjacent homology domain-containing 1 protein isoform X1 [Ovis aries musimon]
novel_miR_1	gene-BAP1	ACUGAGCAGACUGGAGCUCCGGG	23	0.0602725	0	0	0.21366	0	0	0.582047	0.248288	normal	--	--	Biological Process: regulation of cell growth (GO:0001558);; Molecular Function: chromatin binding (GO:0003682);; Molecular Function: thiol-dependent ubiquitin-specific protease activity (GO:0004843);; Cellular Component: nucleoplasm (GO:0005654);; Cellular Component: cytoplasm (GO:0005737);; Biological Process: ubiquitin-dependent protein catabolic process (GO:0006511);; Cellular Component: PR-D…	K08588|0|bom:102272096|K08588 ubiquitin carboxyl-terminal hydrolase BAP1 [EC:3.4.19.12] | (RefSeq) BAP1; BRCA1 associated protein 1	--	[O]	Posttranslational modification, protein turnover, chaperones	Ubiquitin carboxyl-terminal hydrolase, family 1	Ubiquitin carboxyl-terminal hydrolase BAP1 OS=Bos taurus OX=9913 GN=BAP1 PE=2 SV=1	O	Posttranslational modification, protein turnover, chaperones	PREDICTED: ubiquitin carboxyl-terminal hydrolase BAP1 isoform X1 [Ovis aries musimon]
novel_miR_1	gene-BARHL1	ACUGAGCAGACUGGAGCUCCGGG	23	0.0602725	0	0	0.21366	0	0	0.582047	0.248288	normal	--	--	Molecular Function: RNA polymerase II regulatory region sequence-specific DNA binding (GO:0000977);; Molecular Function: transcriptional activator activity, RNA polymerase II core promoter proximal region sequence-specific binding (GO:0001077);; Biological Process: neuron migration (GO:0001764);; Cellular Component: nucleus (GO:0005634);; Biological Process: sensory perception of sound (GO:000760…	K09360|0|bta:615585|K09360 BarH-like | (RefSeq) BARHL1; BarH like homeobox 1	--	[R]	General function prediction only	Homeobox domain	Homeobox protein MSX-2 OS=Pan paniscus OX=9597 GN=MSX2 PE=3 SV=1	K	Transcription	PREDICTED: barH-like 1 homeobox protein [Capra hircus]
novel_miR_1	gene-BAZ2A	ACUGAGCAGACUGGAGCUCCGGG	23	0.0602725	0	0	0.21366	0	0	0.582047	0.248288	normal	--	--	Molecular Function: RNA polymerase I CORE element sequence-specific DNA binding (GO:0001164);; Cellular Component: nucleoplasm (GO:0005654);; Cellular Component: cytoplasm (GO:0005737);; Molecular Function: zinc ion binding (GO:0008270);; Molecular Function: histone binding (GO:0042393);;	K15224|0|phd:102314877|K15224 bromodomain adjacent to zinc finger domain protein 2A | (RefSeq) BAZ2A; bromodomain adjacent to zinc finger domain 2A	--	[B]	Chromatin structure and dynamics	Methyl-CpG binding domain;; Bromodomain;; Williams-Beuren syndrome DDT (WSD), D-TOX E motif;; PHD-finger;; DDT domain;; WSTF, HB1, Itc1p, MBD9 motif 1	Bromodomain-containing protein 2 OS=Bos taurus OX=9913 GN=BRD2 PE=3 SV=1	BK	--	PREDICTED: bromodomain adjacent to zinc finger domain protein 2A isoform X1 [Pantholops hodgsonii]
novel_miR_1	gene-BCAM	ACUGAGCAGACUGGAGCUCCGGG	23	0.0602725	0	0	0.21366	0	0	0.582047	0.248288	normal	--	--	Molecular Function: laminin receptor activity (GO:0005055);; Cellular Component: plasma membrane (GO:0005886);; Biological Process: cell-matrix adhesion (GO:0007160);; Molecular Function: protein C-terminus binding (GO:0008022);; Cellular Component: cell surface (GO:0009986);; Cellular Component: integral component of membrane (GO:0016021);; Molecular Function: laminin binding (GO:0043236);; Cell…	K06578|0|chx:102172807|K06578 Lutheran blood group glycoprotein | (RefSeq) BCAM; basal cell adhesion molecule (Lutheran blood group)	--	--	--	Immunoglobulin domain;; CD80-like C2-set immunoglobulin domain;; Immunoglobulin domain;; Immunoglobulin I-set domain;; Immunoglobulin domain;; Immunoglobulin V-set domain;; Izumo-like Immunoglobulin domain;; Immunoglobulin C1-set domain	Basal cell adhesion molecule OS=Bos taurus OX=9913 GN=BCAM PE=2 SV=2	U	Intracellular trafficking, secretion, and vesicular transport	PREDICTED: basal cell adhesion molecule isoform X2 [Ovis aries musimon]
novel_miR_1	gene-BCL2L11	ACUGAGCAGACUGGAGCUCCGGG	23	0.0602725	0	0	0.21366	0	0	0.582047	0.248288	normal	--	--	Biological Process: in utero embryonic development (GO:0001701);; Biological Process: B cell homeostasis (GO:0001782);; Biological Process: B cell apoptotic process (GO:0001783);; Biological Process: kidney development (GO:0001822);; Biological Process: myeloid cell homeostasis (GO:0002262);; Cellular Component: mitochondrion (GO:0005739);; Cellular Component: cytosol (GO:0005829);; Cellular Comp…	K16341|3.45834e-104|oas:100505402|K16341 Bcl-2-like protein 11 | (RefSeq) BCL2L11, Bim; BCL2 like 11	MicroRNAs in cancer (ko05206)	--	--	Bim protein N-terminus;; Bcl-x interacting, BH3 domain	--	O	Posttranslational modification, protein turnover, chaperones	PREDICTED: bcl-2-like protein 11 isoform X1 [Bubalus bubalis]
novel_miR_1	gene-BCL9	ACUGAGCAGACUGGAGCUCCGGG	23	0.0602725	0	0	0.21366	0	0	0.582047	0.248288	normal	--	--	Cellular Component: nucleus (GO:0005634);; Cellular Component: Golgi apparatus (GO:0005794);; Cellular Component: cis-Golgi network (GO:0005801);; Molecular Function: beta-catenin binding (GO:0008013);; Biological Process: myotube differentiation involved in skeletal muscle regeneration (GO:0014908);; Biological Process: somatic stem cell population maintenance (GO:0035019);; Biological Process: …	--	--	--	--	B-cell lymphoma 9 protein	B-cell CLL/lymphoma 9 protein (Fragment) OS=Sus scrofa OX=9823 GN=BCL9 PE=3 SV=1	K	Transcription	PREDICTED: B-cell CLL/lymphoma 9 protein isoform X1 [Ovis aries musimon]
novel_miR_1	gene-BCO1	ACUGAGCAGACUGGAGCUCCGGG	23	0.0602725	0	0	0.21366	0	0	0.582047	0.248288	normal	[Q]	Secondary metabolites biosynthesis, transport and catabolism	Molecular Function: beta-carotene 15,15'-monooxygenase activity (GO:0003834);; Molecular Function: monooxygenase activity (GO:0004497);; Biological Process: retinal metabolic process (GO:0042574);; Biological Process: oxidation-reduction process (GO:0055114);; Biological Process: beta-carotene metabolic process (GO:1901810);;	K00515|0|oas:101121875|K00515 beta-carotene 15,15'-dioxygenase [EC:1.13.11.63] | (RefSeq) BCO1; beta-carotene oxygenase 1	Retinol metabolism (ko00830)	[Q]	Secondary metabolites biosynthesis, transport and catabolism	Retinal pigment epithelial membrane protein	Beta,beta-carotene 9&apos;,10&apos;-oxygenase OS=Pongo abelii OX=9601 GN=BCO2 PE=2 SV=1	Q	Secondary metabolites biosynthesis, transport and catabolism	beta,beta-carotene 15,15&apos;-dioxygenase [Ovis aries]
novel_miR_1	gene-BCOR	ACUGAGCAGACUGGAGCUCCGGG	23	0.0602725	0	0	0.21366	0	0	0.582047	0.248288	normal	[D]	Cell cycle control, cell division, chromosome partitioning	Biological Process: negative regulation of transcription from RNA polymerase II promoter (GO:0000122);; Biological Process: negative regulation of histone H3-K36 methylation (GO:0000415);; Molecular Function: transcription corepressor activity (GO:0003714);; Molecular Function: ubiquitin-protein transferase activity (GO:0004842);; Cellular Component: mitochondrion (GO:0005739);; Biological Proces…	--	--	--	--	BCL-6 co-repressor, non-ankyrin-repeat region;; BCORL-PCGF1-binding domain;; Ankyrin repeats (3 copies);; Ankyrin repeat;; Ankyrin repeats (many copies);; Ankyrin repeats (many copies);; Ankyrin repeat	Acyl-CoA-binding domain-containing protein 6 OS=Bos taurus OX=9913 GN=ACBD6 PE=2 SV=1	S	Function unknown	PREDICTED: BCL-6 corepressor isoform X1 [Bos taurus]
novel_miR_1	gene-BCR	ACUGAGCAGACUGGAGCUCCGGG	23	0.0602725	0	0	0.21366	0	0	0.582047	0.248288	normal	--	--	Biological Process: negative regulation of cellular extravasation (GO:0002692);; Molecular Function: protein serine/threonine kinase activity (GO:0004674);; Molecular Function: Rho guanyl-nucleotide exchange factor activity (GO:0005089);; Molecular Function: GTPase activator activity (GO:0005096);; Cellular Component: cytosol (GO:0005829);; Cellular Component: plasma membrane (GO:0005886);; Biolo…	K08878|0|fca:101101671|K08878 breakpoint cluster region protein [EC:2.7.11.1] | (RefSeq) BCR; BCR, RhoGEF and GTPase activating protein	Chronic myeloid leukemia (ko05220)	[T]	Signal transduction mechanisms	RhoGAP domain;; Bcr-Abl oncoprotein oligomerisation domain;; RhoGEF domain;; C2 domain	Active breakpoint cluster region-related protein OS=Bos taurus OX=9913 GN=ABR PE=2 SV=1	T	Signal transduction mechanisms	PREDICTED: breakpoint cluster region protein isoform X2 [Ovis aries musimon]
novel_miR_1	gene-BEND7	ACUGAGCAGACUGGAGCUCCGGG	23	0.0602725	0	0	0.21366	0	0	0.582047	0.248288	normal	--	--	Cellular Component: extracellular exosome (GO:0070062);;	--	--	--	--	BEN domain	--	S	Function unknown	PREDICTED: BEN domain-containing protein 7 isoform X7 [Ovis aries musimon]
novel_miR_1	gene-BHLHE41	ACUGAGCAGACUGGAGCUCCGGG	23	0.0602725	0	0	0.21366	0	0	0.582047	0.248288	normal	--	--	Biological Process: negative regulation of transcription from RNA polymerase II promoter (GO:0000122);; Molecular Function: RNA polymerase II core promoter proximal region sequence-specific DNA binding (GO:0000978);; Molecular Function: transcriptional repressor activity, RNA polymerase II core promoter proximal region sequence-specific binding (GO:0001078);; Molecular Function: RNA polymerase II…	K03730|0|chx:102184410|K03730 class B basic helix-loop-helix protein 3 | (RefSeq) BHLHE41; basic helix-loop-helix family member e41	Circadian rhythm (ko04710)	[K]	Transcription	Helix-loop-helix DNA-binding domain;; Hairy Orange	Class E basic helix-loop-helix protein 40 OS=Bos taurus OX=9913 GN=BHLHE40 PE=2 SV=1	K	Transcription	PREDICTED: class E basic helix-loop-helix protein 41 [Capra hircus]
novel_miR_1	gene-BICD2	ACUGAGCAGACUGGAGCUCCGGG	23	0.0602725	0	0	0.21366	0	0	0.582047	0.248288	normal	--	--	Cellular Component: Golgi apparatus (GO:0005794);; Cellular Component: plasma membrane (GO:0005886);; Molecular Function: Rab GTPase binding (GO:0017137);; Cellular Component: cytoplasmic vesicle (GO:0031410);; Biological Process: minus-end-directed organelle transport along microtubule (GO:0072385);; Biological Process: microtubule anchoring at microtubule organizing center (GO:0072393);;	K18739|0|bom:102279475|K18739 protein bicaudal D | (RefSeq) BICD2; BICD cargo adaptor 2	--	[U]	Intracellular trafficking, secretion, and vesicular transport	Microtubule-associated protein Bicaudal-D	--	U	Intracellular trafficking, secretion, and vesicular transport	PREDICTED: protein bicaudal D homolog 2 isoform X2 [Ovis aries musimon]
novel_miR_1	gene-BID	ACUGAGCAGACUGGAGCUCCGGG	23	0.0602725	0	0	0.21366	0	0	0.582047	0.248288	normal	--	--	Cellular Component: cytosol (GO:0005829);; Biological Process: protein targeting to mitochondrion (GO:0006626);; Biological Process: activation of cysteine-type endopeptidase activity involved in apoptotic process (GO:0006919);; Molecular Function: ubiquitin protein ligase binding (GO:0031625);; Biological Process: positive regulation of protein homooligomerization (GO:0032464);; Cellular Compone…	K04726|2.73208e-105|chx:102176106|K04726 BH3 interacting domain death agonist | (RefSeq) BID; BH3 interacting domain death agonist	Viral myocarditis (ko05416)	--	--	BH3 interacting domain (BID)	BH3-interacting domain death agonist OS=Sus scrofa OX=9823 GN=BID PE=1 SV=1	U	Intracellular trafficking, secretion, and vesicular transport	PREDICTED: BH3-interacting domain death agonist isoform X2 [Ovis aries musimon]
novel_miR_1	gene-BLVRA	ACUGAGCAGACUGGAGCUCCGGG	23	0.0602725	0	0	0.21366	0	0	0.582047	0.248288	normal	[R]	General function prediction only	Molecular Function: biliverdin reductase activity (GO:0004074);; Cellular Component: cytoplasm (GO:0005737);; Molecular Function: zinc ion binding (GO:0008270);; Biological Process: heme catabolic process (GO:0042167);; Biological Process: oxidation-reduction process (GO:0055114);; Cellular Component: extracellular exosome (GO:0070062);;	K00214|0|oas:101118353|K00214 biliverdin reductase [EC:1.3.1.24] | (RefSeq) BLVRA; biliverdin reductase A	Porphyrin and chlorophyll metabolism (ko00860)	--	--	Biliverdin reductase, catalytic;; Oxidoreductase family, NAD-binding Rossmann fold	--	O	Posttranslational modification, protein turnover, chaperones	PREDICTED: biliverdin reductase A isoform X1 [Bubalus bubalis]
novel_miR_1	gene-BMF	ACUGAGCAGACUGGAGCUCCGGG	23	0.0602725	0	0	0.21366	0	0	0.582047	0.248288	normal	--	--	Biological Process: anoikis (GO:0043276);;	K17460|1.92262e-118|oas:101108051|K17460 Bcl-2-modifying factor | (RefSeq) BMF; Bcl2 modifying factor	MicroRNAs in cancer (ko05206)	--	--	Bcl-2-modifying factor, apoptosis	--	A	RNA processing and modification	PREDICTED: bcl-2-modifying factor isoform X1 [Ovis aries musimon]
novel_miR_1	gene-BMP2	ACUGAGCAGACUGGAGCUCCGGG	23	0.0602725	0	0	0.21366	0	0	0.582047	0.248288	normal	--	--	Biological Process: negative regulation of transcription from RNA polymerase II promoter (GO:0000122);; Biological Process: activation of MAPK activity (GO:0000187);; Biological Process: branching involved in ureteric bud morphogenesis (GO:0001658);; Biological Process: response to hypoxia (GO:0001666);; Biological Process: in utero embryonic development (GO:0001701);; Biological Process: positiv…	K21283|0|oas:101117688|K21283 bone morphogenetic protein 2 | (RefSeq) BMP2; bone morphogenetic protein 2	Basal cell carcinoma (ko05217)	[T]	Signal transduction mechanisms	TGF-beta propeptide;; Transforming growth factor beta like domain	Bone morphogenetic protein 2 OS=Dama dama OX=30532 GN=BMP2 PE=2 SV=1	O	Posttranslational modification, protein turnover, chaperones	PREDICTED: bone morphogenetic protein 2 [Ovis aries musimon]
novel_miR_1	gene-BOC	ACUGAGCAGACUGGAGCUCCGGG	23	0.0602725	0	0	0.21366	0	0	0.582047	0.248288	normal	[X]	Mobilome: prophages, transposons	--	K20020|0|oas:101123082|K20020 brother of CDO | (RefSeq) BOC; BOC cell adhesion associated, oncogene regulated	Axon guidance (ko04360)	--	--	Immunoglobulin domain;; Immunoglobulin I-set domain;; Immunoglobulin domain;; Fibronectin type III domain;; Immunoglobulin domain;; Unstructured linking region I-set and fnIII on Brother of CDO;; Immunoglobulin V-set domain;; Purple acid Phosphatase, N-terminal domain;; Ig-like domain on T-cell surface glycoprotein CD3 epsilon chain;; CD80-like C2-set immunoglobulin domain;; Immunoglobulin C1-set…	Neural cell adhesion molecule 1 OS=Bos taurus OX=9913 GN=NCAM1 PE=1 SV=1	U	Intracellular trafficking, secretion, and vesicular transport	PREDICTED: brother of CDO isoform X2 [Ovis aries musimon]
novel_miR_1	gene-BRD4	ACUGAGCAGACUGGAGCUCCGGG	23	0.0602725	0	0	0.21366	0	0	0.582047	0.248288	normal	--	--	--	K11722|0|ngi:103731624|K11722 bromodomain-containing protein 4 | (RefSeq) Brd4; bromodomain containing 4	--	[K]	Transcription	Bromodomain;; Bromodomain extra-terminal - transcription regulation;; C-terminal domain of bromodomain protein 4	Bromodomain-containing protein 2 OS=Bos taurus OX=9913 GN=BRD2 PE=3 SV=1	BK	--	PREDICTED: bromodomain-containing protein 4 [Ailuropoda melanoleuca]
novel_miR_1	gene-BRINP2	ACUGAGCAGACUGGAGCUCCGGG	23	0.0602725	0	0	0.21366	0	0	0.582047	0.248288	normal	--	--	--	--	--	--	--	MAC/Perforin domain	BMP/retinoic acid-inducible neural-specific protein 2 OS=Pongo abelii OX=9601 GN=BRINP2 PE=2 SV=1	O	Posttranslational modification, protein turnover, chaperones	TPA: KIAA1747 protein-like [Bos taurus]
novel_miR_1	gene-BRIP1	ACUGAGCAGACUGGAGCUCCGGG	23	0.0602725	0	0	0.21366	0	0	0.582047	0.248288	normal	[L]	Replication, recombination and repair	--	K15362|0|oas:101107879|K15362 fanconi anemia group J protein [EC:3.6.4.12] | (RefSeq) BRIP1; BRCA1 interacting protein C-terminal helicase 1	Fanconi anemia pathway (ko03460)	[L]	Replication, recombination and repair	Helicase C-terminal domain;; DEAD_2	Regulator of telomere elongation helicase 1 OS=Bos taurus OX=9913 GN=RTEL1 PE=2 SV=1	L	Replication, recombination and repair	PREDICTED: Fanconi anemia group J protein [Ovis aries]
novel_miR_1	gene-BSN	ACUGAGCAGACUGGAGCUCCGGG	23	0.0602725	0	0	0.21366	0	0	0.582047	0.248288	normal	--	--	--	--	--	--	--	Piccolo Zn-finger	--	S	Function unknown	PREDICTED: LOW QUALITY PROTEIN: protein bassoon isoform X1 [Ovis aries]
novel_miR_1	gene-BTRC	ACUGAGCAGACUGGAGCUCCGGG	23	0.0602725	0	0	0.21366	0	0	0.582047	0.248288	normal	[R]	General function prediction only	--	K03362|0|phd:102344320|K03362 F-box and WD-40 domain protein 1/11 | (RefSeq) BTRC; beta-transducin repeat containing E3 ubiquitin protein ligase	Circadian rhythm (ko04710)	[S]	Function unknown	WD domain, G-beta repeat;; D domain of beta-TrCP;; F-box-like;; Anaphase-promoting complex subunit 4 WD40 domain;; F-box domain;; Nucleoporin Nup120/160	F-box/WD repeat-containing protein 7 OS=Bos taurus OX=9913 GN=FBXW7 PE=1 SV=2	S	Function unknown	PREDICTED: F-box/WD repeat-containing protein 1A isoform X2 [Bos taurus]
novel_miR_1	gene-BUB1B	ACUGAGCAGACUGGAGCUCCGGG	23	0.0602725	0	0	0.21366	0	0	0.582047	0.248288	normal	--	--	--	K06637|0|oas:101108313|K06637 mitotic checkpoint serine/threonine-protein kinase BUB1 beta [EC:2.7.11.1] | (RefSeq) BUB1B; BUB1 mitotic checkpoint serine/threonine kinase B	HTLV-I infection (ko05166)	[D]	Cell cycle control, cell division, chromosome partitioning	Mad3/BUB1 homology region 1;; Protein kinase domain	--	S	Function unknown	PREDICTED: mitotic checkpoint serine/threonine-protein kinase BUB1 beta isoform X2 [Ovis aries]
novel_miR_1	gene-C12H1orf127	ACUGAGCAGACUGGAGCUCCGGG	23	0.0602725	0	0	0.21366	0	0	0.582047	0.248288	normal	--	--	--	--	--	--	--	Domain of unknown function (DUF4556)	--	S	Function unknown	PREDICTED: LOW QUALITY PROTEIN: uncharacterized protein LOC106992134 [Ovis aries musimon]
novel_miR_1	gene-C12H1orf174	ACUGAGCAGACUGGAGCUCCGGG	23	0.0602725	0	0	0.21366	0	0	0.582047	0.248288	normal	--	--	--	--	--	--	--	UPF0688 family	UPF0688 protein C1orf174 homolog OS=Bos taurus OX=9913 PE=2 SV=1	S	Function unknown	PREDICTED: UPF0688 protein C1orf174 homolog [Bos indicus]
novel_miR_1	gene-C14H19orf48	ACUGAGCAGACUGGAGCUCCGGG	23	0.0602725	0	0	0.21366	0	0	0.582047	0.248288	normal	--	--	--	--	--	--	--	--	--	S	Function unknown	PREDICTED: Friend virus susceptibility protein 1-like [Ovis aries musimon]
novel_miR_1	gene-C1D	ACUGAGCAGACUGGAGCUCCGGG	23	0.0602725	0	0	0.21366	0	0	0.582047	0.248288	normal	--	--	Biological Process: maturation of 5.8S rRNA (GO:0000460);; Molecular Function: DNA binding (GO:0003677);; Molecular Function: transcription corepressor activity (GO:0003714);; Molecular Function: RNA binding (GO:0003723);; Cellular Component: nucleolus (GO:0005730);; Cellular Component: cytoplasm (GO:0005737);; Biological Process: apoptotic process (GO:0006915);; Molecular Function: ligand-depend…	K12592|1.50355e-85|chx:102181605|K12592 exosome complex protein LRP1 | (RefSeq) C1D; C1D nuclear receptor corepressor	RNA degradation (ko03018)	[L]	Replication, recombination and repair	Sas10/Utp3/C1D family	Nuclear nucleic acid-binding protein C1D OS=Bos taurus OX=9913 GN=C1D PE=2 SV=1	S	Function unknown	PREDICTED: nuclear nucleic acid-binding protein C1D isoform X2 [Ovis aries]
novel_miR_1	gene-C1H1orf94	ACUGAGCAGACUGGAGCUCCGGG	23	0.0602725	0	0	0.21366	0	0	0.582047	0.248288	normal	--	--	--	--	--	--	--	Domain of unknown function (DUF4688)	--	S	Function unknown	PREDICTED: uncharacterized protein C1orf94 homolog [Ovis aries]
novel_miR_1	gene-C1H3orf70	ACUGAGCAGACUGGAGCUCCGGG	23	0.0602725	0	0	0.21366	0	0	0.582047	0.248288	normal	--	--	--	--	--	--	--	UPF0524 of C3orf70	UPF0524 protein C3orf70 homolog OS=Bos taurus OX=9913 PE=2 SV=2	S	Function unknown	PREDICTED: UPF0524 protein C3orf70 homolog [Ovis aries]
novel_miR_1	gene-C20H6orf222	ACUGAGCAGACUGGAGCUCCGGG	23	0.0602725	0	0	0.21366	0	0	0.582047	0.248288	normal	--	--	--	--	--	--	--	C6orf222, uncharacterised family	--	S	Function unknown	PREDICTED: uncharacterized protein C6orf222 homolog [Pantholops hodgsonii]
novel_miR_1	gene-C20H6orf223	ACUGAGCAGACUGGAGCUCCGGG	23	0.0602725	0	0	0.21366	0	0	0.582047	0.248288	normal	--	--	--	--	--	--	--	--	--	S	Function unknown	PREDICTED: LOW QUALITY PROTEIN: uncharacterized protein C6orf223-like [Ovis aries musimon]
novel_miR_1	gene-C25H10orf71	ACUGAGCAGACUGGAGCUCCGGG	23	0.0602725	0	0	0.21366	0	0	0.582047	0.248288	normal	--	--	--	--	--	--	--	Domain of unknown function (DUF4585)	--	S	Function unknown	PREDICTED: uncharacterized protein C10orf71 homolog isoform X2 [Ovis aries musimon]
novel_miR_1	gene-C9H8orf33	ACUGAGCAGACUGGAGCUCCGGG	23	0.0602725	0	0	0.21366	0	0	0.582047	0.248288	normal	--	--	--	--	--	--	--	Domain of unknown function (DUF4615)	UPF0488 protein C8orf33 homolog OS=Bos taurus OX=9913 PE=2 SV=1	S	Function unknown	PREDICTED: UPF0488 protein C8orf33 homolog isoform X2 [Pantholops hodgsonii]
novel_miR_1	gene-CA12	ACUGAGCAGACUGGAGCUCCGGG	23	0.0602725	0	0	0.21366	0	0	0.582047	0.248288	normal	[P]	Inorganic ion transport and metabolism	Molecular Function: carbonate dehydratase activity (GO:0004089);; Biological Process: one-carbon metabolic process (GO:0006730);; Molecular Function: zinc ion binding (GO:0008270);; Cellular Component: integral component of membrane (GO:0016021);; Biological Process: chloride ion homeostasis (GO:0055064);;	K01672|0|chx:102171159|K01672 carbonic anhydrase [EC:4.2.1.1] | (RefSeq) CA12; carbonic anhydrase 12	Nitrogen metabolism (ko00910)	[R]	General function prediction only	Eukaryotic-type carbonic anhydrase	Carbonic anhydrase 12 OS=Oryctolagus cuniculus OX=9986 GN=CA12 PE=2 SV=2	P	Inorganic ion transport and metabolism	PREDICTED: carbonic anhydrase 12 isoform X5 [Ovis aries musimon]
novel_miR_1	gene-CABP1	ACUGAGCAGACUGGAGCUCCGGG	23	0.0602725	0	0	0.21366	0	0	0.582047	0.248288	normal	[T]	Signal transduction mechanisms	Cellular Component: Golgi membrane (GO:0000139);; Molecular Function: calcium ion binding (GO:0005509);; Cellular Component: extracellular space (GO:0005615);; Cellular Component: cytoskeleton (GO:0005856);; Molecular Function: nuclear localization sequence binding (GO:0008139);; Cellular Component: postsynaptic density of dendrite (GO:0014069);; Cellular Component: cell junction (GO:0030054);; B…	--	--	[T]	Signal transduction mechanisms	EF hand;; EF-hand domain pair;; EF-hand domain;; EF-hand domain pair;; EF hand;; EF-hand domain;; Secreted protein acidic and rich in cysteine Ca binding region	Calcium-binding protein 1 OS=Bos taurus OX=9913 GN=CABP1 PE=1 SV=3	DTZ	--	PREDICTED: calcium-binding protein 1 isoform X1 [Ovis aries]
novel_miR_1	gene-CACNA1B	ACUGAGCAGACUGGAGCUCCGGG	23	0.0602725	0	0	0.21366	0	0	0.582047	0.248288	normal	--	--	Molecular Function: calcium ion binding (GO:0005509);; Cellular Component: voltage-gated calcium channel complex (GO:0005891);; Biological Process: neurotransmitter secretion (GO:0007269);; Biological Process: locomotory behavior (GO:0007626);; Biological Process: regulation of heart contraction (GO:0008016);; Molecular Function: protein C-terminus binding (GO:0008022);; Biological Process: regul…	K04849|0|bta:282410|K04849 voltage-dependent calcium channel N type alpha-1B | (RefSeq) CACNA1B; calcium voltage-gated channel subunit alpha1 B	Nicotine addiction (ko05033)	[PT]	--	Ion transport protein;; Voltage-dependent L-type calcium channel, IQ-associated;; Voltage gated calcium channel IQ domain;; Polycystin cation channel	Voltage-dependent N-type calcium channel subunit alpha-1B OS=Oryctolagus cuniculus OX=9986 GN=CACNA1B PE=1 SV=1	U	Intracellular trafficking, secretion, and vesicular transport	PREDICTED: voltage-dependent N-type calcium channel subunit alpha-1B isoform X2 [Ovis aries musimon]
novel_miR_1	gene-CACNA1C	ACUGAGCAGACUGGAGCUCCGGG	23	0.0602725	0	0	0.21366	0	0	0.582047	0.248288	normal	--	--	Molecular Function: voltage-gated calcium channel activity (GO:0005245);; Molecular Function: calmodulin binding (GO:0005516);; Cellular Component: cytosol (GO:0005829);; Cellular Component: voltage-gated calcium channel complex (GO:0005891);; Biological Process: positive regulation of cytosolic calcium ion concentration (GO:0007204);; Cellular Component: postsynaptic density of dendrite (GO:0014…	K04850|0|chx:100861292|K04850 voltage-dependent calcium channel L type alpha-1C | (RefSeq) CACNA1C; calcium voltage-gated channel subunit alpha1 C	Dilated cardiomyopathy (ko05414)	[PT]	--	Ion transport protein;; Voltage-dependent L-type calcium channel, IQ-associated;; Voltage-gated calcium channel subunit alpha, C-term;; Voltage gated calcium channel IQ domain;; Polycystin cation channel	Voltage-dependent L-type calcium channel subunit alpha-1C OS=Oryctolagus cuniculus OX=9986 GN=CACNA1C PE=1 SV=1	U	Intracellular trafficking, secretion, and vesicular transport	PREDICTED: voltage-dependent L-type calcium channel subunit alpha-1C isoform X1 [Capra hircus]
novel_miR_1	gene-CACUL1	ACUGAGCAGACUGGAGCUCCGGG	23	0.0602725	0	0	0.21366	0	0	0.582047	0.248288	normal	--	--	Biological Process: G1/S transition of mitotic cell cycle (GO:0000082);; Biological Process: ubiquitin-dependent protein catabolic process (GO:0006511);; Biological Process: positive regulation of cell proliferation (GO:0008284);; Molecular Function: protein kinase binding (GO:0019901);; Molecular Function: ubiquitin protein ligase binding (GO:0031625);; Biological Process: positive regulation of…	--	--	[D]	Cell cycle control, cell division, chromosome partitioning	Cullin family	--	O	Posttranslational modification, protein turnover, chaperones	PREDICTED: CDK2-associated and cullin domain-containing protein 1 [Pantholops hodgsonii]
novel_miR_1	gene-CAD	ACUGAGCAGACUGGAGCUCCGGG	23	0.0602725	0	0	0.21366	0	0	0.582047	0.248288	normal	[EF]	--	Biological Process: urea cycle (GO:0000050);; Molecular Function: aspartate carbamoyltransferase activity (GO:0004070);; Molecular Function: carbamoyl-phosphate synthase (ammonia) activity (GO:0004087);; Molecular Function: carbamoyl-phosphate synthase (glutamine-hydrolyzing) activity (GO:0004088);; Molecular Function: dihydroorotase activity (GO:0004151);; Molecular Function: ATP binding (GO:000…	K11540|0|chx:102179779|K11540 carbamoyl-phosphate synthase / aspartate carbamoyltransferase / dihydroorotase [EC:6.3.5.5 2.1.3.2 3.5.2.3] | (RefSeq) CAD; carbamoyl-phosphate synthetase 2, aspartate transcarbamylase, and dihydroorotase	Alanine, aspartate and glutamate metabolism (ko00250)	[R]	General function prediction only	Carbamoyl-phosphate synthase L chain, ATP binding domain;; Carbamoyl-phosphate synthase small chain, CPSase domain;; Aspartate/ornithine carbamoyltransferase, carbamoyl-P binding domain;; Glutamine amidotransferase class-I;; Carbamoyl-phosphate synthetase large chain, oligomerisation domain;; Aspartate/ornithine carbamoyltransferase, Asp/Orn binding domain;; ATP-grasp domain;; D-ala D-ala ligase …	Dihydropyrimidinase-related protein 2 OS=Pongo abelii OX=9601 GN=DPYSL2 PE=2 SV=1	F	Nucleotide transport and metabolism	PREDICTED: CAD protein isoform X2 [Ovis aries musimon]
novel_miR_1	gene-CALM1	ACUGAGCAGACUGGAGCUCCGGG	23	0.0602725	0	0	0.21366	0	0	0.582047	0.248288	normal	[T]	Signal transduction mechanisms	Biological Process: G2/M transition of mitotic cell cycle (GO:0000086);; Cellular Component: spindle pole (GO:0000922);; Biological Process: regulation of heart rate (GO:0002027);; Molecular Function: calcium ion binding (GO:0005509);; Biological Process: detection of calcium ion (GO:0005513);; Cellular Component: nucleus (GO:0005634);; Cellular Component: centrosome (GO:0005813);; Cellular Compo…	K02183|8.98691e-92|mze:101482160|K02183 calmodulin | (RefSeq) calm1; calmodulin 1	Melanogenesis (ko04916)	[T]	Signal transduction mechanisms	EF hand;; EF-hand domain pair;; EF-hand domain pair;; EF-hand domain;; EF hand;; EF-hand domain;; Cytoskeletal-regulatory complex EF hand;; Secreted protein acidic and rich in cysteine Ca binding region;; EF-hand domain;; Ca2+ insensitive EF hand	Calmodulin OS=Ovis aries OX=9940 GN=CALM2 PE=2 SV=3	DTZ	--	PREDICTED: calmodulin [Camelus dromedarius]
novel_miR_1	gene-CAMSAP1	ACUGAGCAGACUGGAGCUCCGGG	23	0.0602725	0	0	0.21366	0	0	0.582047	0.248288	normal	--	--	Molecular Function: calmodulin binding (GO:0005516);; Cellular Component: microtubule (GO:0005874);; Biological Process: cytoskeleton organization (GO:0007010);; Molecular Function: microtubule binding (GO:0008017);; Biological Process: regulation of cell morphogenesis (GO:0022604);; Molecular Function: spectrin binding (GO:0030507);; Biological Process: neuron projection development (GO:0031175)…	K17493|0|bta:506553|K17493 calmodulin-regulated spectrin-associated protein | (RefSeq) CAMSAP1; calmodulin regulated spectrin associated protein 1	--	[Z]	Cytoskeleton	Microtubule-binding calmodulin-regulated spectrin-associated;; CAMSAP CH domain;; Spectrin-binding region of Ca2+-Calmodulin	--	Z	Cytoskeleton	PREDICTED: calmodulin-regulated spectrin-associated protein 1 isoform X2 [Ovis aries musimon]
novel_miR_1	gene-CAPN15	ACUGAGCAGACUGGAGCUCCGGG	23	0.0602725	0	0	0.21366	0	0	0.582047	0.248288	normal	--	--	Molecular Function: calcium-dependent cysteine-type endopeptidase activity (GO:0004198);; Cellular Component: cytoplasm (GO:0005737);; Biological Process: proteolysis (GO:0006508);; Molecular Function: zinc ion binding (GO:0008270);;	K08582|0|bta:522068|K08582 calpain-15 [EC:3.4.22.-] | (RefSeq) CAPN15, SOLH; calpain 15	--	[OT]	--	Calpain family cysteine protease;; Zn-finger in Ran binding protein and others	Calpain-3 OS=Macaca fascicularis OX=9541 GN=CAPN3 PE=2 SV=1	O	Posttranslational modification, protein turnover, chaperones	PREDICTED: calpain-15 isoform X2 [Ovis aries musimon]
novel_miR_1	gene-CAPN5	ACUGAGCAGACUGGAGCUCCGGG	23	0.0602725	0	0	0.21366	0	0	0.582047	0.248288	normal	[O]	Posttranslational modification, protein turnover, chaperones	Molecular Function: calcium-dependent cysteine-type endopeptidase activity (GO:0004198);; Cellular Component: cytoplasm (GO:0005737);; Cellular Component: focal adhesion (GO:0005925);; Biological Process: proteolysis (GO:0006508);; Cellular Component: cell surface (GO:0009986);; Cellular Component: extracellular exosome (GO:0070062);;	K08574|0|phd:102337183|K08574 calpain-5 [EC:3.4.22.-] | (RefSeq) CAPN5; calpain 5	--	[OT]	--	Calpain family cysteine protease;; Calpain large subunit, domain III;; C2 domain	Calpain-3 OS=Macaca fascicularis OX=9541 GN=CAPN3 PE=2 SV=1	O	Posttranslational modification, protein turnover, chaperones	Calpain-5, partial [Bos mutus]
novel_miR_1	gene-CAPN8	ACUGAGCAGACUGGAGCUCCGGG	23	0.0602725	0	0	0.21366	0	0	0.582047	0.248288	normal	[S]	Function unknown	Molecular Function: calcium-dependent cysteine-type endopeptidase activity (GO:0004198);; Molecular Function: calcium ion binding (GO:0005509);; Cellular Component: cytoplasm (GO:0005737);; Biological Process: proteolysis (GO:0006508);; Biological Process: digestion (GO:0007586);;	K08577|0|bom:102271557|K08577 calpain-8 [EC:3.4.22.-] | (RefSeq) CAPN8; calpain 8	--	[OT]	--	Calpain family cysteine protease;; Calpain large subunit, domain III;; EF hand;; EF-hand domain;; EF hand	Calpain-2 catalytic subunit OS=Macaca fascicularis OX=9541 GN=CAPN2 PE=2 SV=3	O	Posttranslational modification, protein turnover, chaperones	PREDICTED: calpain-8 isoform X2 [Ovis aries musimon]
novel_miR_1	gene-CASP2	ACUGAGCAGACUGGAGCUCCGGG	23	0.0602725	0	0	0.21366	0	0	0.582047	0.248288	normal	--	--	Cellular Component: nucleus (GO:0005634);; Cellular Component: cytoplasm (GO:0005737);; Biological Process: DNA damage response, signal transduction by p53 class mediator resulting in cell cycle arrest (GO:0006977);; Biological Process: protein processing (GO:0016485);; Molecular Function: protein domain specific binding (GO:0019904);; Biological Process: ectopic germ cell programmed cell death (…	K02186|0|chx:102183569|K02186 caspase 2 [EC:3.4.22.55] | (RefSeq) CASP2; caspase 2	Apoptosis (ko04210)	[D]	Cell cycle control, cell division, chromosome partitioning	Caspase domain;; Caspase recruitment domain	Caspase-3 OS=Bos taurus OX=9913 GN=CASP3 PE=2 SV=1	O	Posttranslational modification, protein turnover, chaperones	PREDICTED: caspase-2 isoform X1 [Ovis aries musimon]
novel_miR_1	gene-CASP3	ACUGAGCAGACUGGAGCUCCGGG	23	0.0602725	0	0	0.21366	0	0	0.582047	0.248288	normal	--	--	Biological Process: B cell homeostasis (GO:0001782);; Molecular Function: aspartic-type endopeptidase activity (GO:0004190);; Molecular Function: cyclin-dependent protein serine/threonine kinase inhibitor activity (GO:0004861);; Molecular Function: protein binding (GO:0005515);; Cellular Component: nucleus (GO:0005634);; Cellular Component: cytosol (GO:0005829);; Biological Process: cellular resp…	K02187|0|oas:443031|K02187 caspase 3 [EC:3.4.22.56] | (RefSeq) CASP3, CPP32; caspase 3	Viral myocarditis (ko05416)	[D]	Cell cycle control, cell division, chromosome partitioning	Caspase domain	Caspase-3 OS=Bos taurus OX=9913 GN=CASP3 PE=2 SV=1	O	Posttranslational modification, protein turnover, chaperones	PREDICTED: caspase-3 [Ovis aries musimon]
novel_miR_1	gene-CCDC155	ACUGAGCAGACUGGAGCUCCGGG	23	0.0602725	0	0	0.21366	0	0	0.582047	0.248288	normal	--	--	Biological Process: double-strand break repair via homologous recombination (GO:0000724);; Cellular Component: chromosome, telomeric region (GO:0000781);; Cellular Component: lateral element (GO:0000800);; Cellular Component: nuclear outer membrane (GO:0005640);; Biological Process: synapsis (GO:0007129);; Biological Process: spermatogenesis (GO:0007283);; Molecular Function: identical protein bi…	--	--	--	--	Coiled-coil region of CCDC155 or KASH;; EF-hand domain	Protein KASH5 OS=Bos taurus OX=9913 GN=CCDC155 PE=2 SV=2	S	Function unknown	PREDICTED: protein KASH5 isoform X1 [Ovis aries musimon]
novel_miR_1	gene-CCDC168	ACUGAGCAGACUGGAGCUCCGGG	23	0.0602725	0	0	0.21366	0	0	0.582047	0.248288	normal	--	--	--	--	--	--	--	Coiled-coil domain-containing protein 168	--	S	Function unknown	PREDICTED: coiled-coil domain-containing protein 168 [Capra hircus]
novel_miR_1	gene-CCDC57	ACUGAGCAGACUGGAGCUCCGGG	23	0.0602725	0	0	0.21366	0	0	0.582047	0.248288	normal	--	--	--	--	--	--	--	--	--	S	Function unknown	PREDICTED: coiled-coil domain-containing protein 57 isoform X2 [Ovis aries musimon]
novel_miR_1	gene-CCDC88C	ACUGAGCAGACUGGAGCUCCGGG	23	0.0602725	0	0	0.21366	0	0	0.582047	0.248288	normal	--	--	Biological Process: regulation of protein phosphorylation (GO:0001932);; Cellular Component: cytoplasm (GO:0005737);; Biological Process: Wnt signaling pathway (GO:0016055);; Molecular Function: PDZ domain binding (GO:0030165);; Biological Process: stress-activated protein kinase signaling cascade (GO:0031098);; Biological Process: protein destabilization (GO:0031648);; Molecular Function: protei…	--	--	[S]	Function unknown	HOOK protein	--	S	Function unknown	PREDICTED: protein Daple isoform X2 [Ovis aries musimon]
novel_miR_1	gene-CCDC9B	ACUGAGCAGACUGGAGCUCCGGG	23	0.0602725	0	0	0.21366	0	0	0.582047	0.248288	normal	--	--	--	--	--	--	--	Domain of unknown function (DUF4594)	Coiled-coil domain-containing protein 9B OS=Pongo abelii OX=9601 GN=CCDC9B PE=2 SV=1	S	Function unknown	PREDICTED: uncharacterized protein C15orf52 homolog isoform X3 [Ovis aries musimon]
novel_miR_1	gene-CCM2L	ACUGAGCAGACUGGAGCUCCGGG	23	0.0602725	0	0	0.21366	0	0	0.582047	0.248288	normal	--	--	Biological Process: cardiac atrium morphogenesis (GO:0003209);; Biological Process: ventricular trabecula myocardium morphogenesis (GO:0003222);; Biological Process: negative regulation of protein binding (GO:0032091);; Biological Process: negative regulation of homotypic cell-cell adhesion (GO:0034111);; Biological Process: wound healing (GO:0042060);; Biological Process: cardiac muscle tissue g…	--	--	--	--	Cerebral cavernous malformation protein, harmonin-homology	--	S	Function unknown	PREDICTED: cerebral cavernous malformations 2 protein-like isoform X2 [Ovis aries musimon]
novel_miR_1	gene-CCNF	ACUGAGCAGACUGGAGCUCCGGG	23	0.0602725	0	0	0.21366	0	0	0.582047	0.248288	normal	--	--	Biological Process: re-entry into mitotic cell cycle (GO:0000320);; Biological Process: placenta development (GO:0001890);; Cellular Component: nucleus (GO:0005634);; Cellular Component: centriole (GO:0005814);; Biological Process: mitotic cell cycle (GO:0007067);; Biological Process: negative regulation of centrosome duplication (GO:0010826);; Biological Process: protein ubiquitination (GO:00165…	K10289|0|phd:102345016|K10289 F-box protein 1 (cyclin F) | (RefSeq) CCNF; cyclin F	--	[D]	Cell cycle control, cell division, chromosome partitioning	Cyclin, N-terminal domain;; Cyclin, C-terminal domain;; F-box domain	Cyclin-F OS=Bos taurus OX=9913 GN=CCNF PE=2 SV=1	D	Cell cycle control, cell division, chromosome partitioning	PREDICTED: cyclin-F isoform X2 [Ovis aries musimon]
novel_miR_1	gene-CD151	ACUGAGCAGACUGGAGCUCCGGG	23	0.0602725	0	0	0.21366	0	0	0.582047	0.248288	normal	--	--	Molecular Function: integrin binding (GO:0005178);; Cellular Component: basement membrane (GO:0005604);; Cellular Component: integral component of plasma membrane (GO:0005887);; Cellular Component: focal adhesion (GO:0005925);; Biological Process: cell surface receptor signaling pathway (GO:0007166);; Biological Process: cell migration (GO:0016477);; Biological Process: T cell proliferation (GO:0…	--	--	[R]	General function prediction only	Tetraspanin family	CD151 antigen OS=Bos taurus OX=9913 GN=CD151 PE=2 SV=1	S	Function unknown	PREDICTED: CD151 antigen [Ovis aries musimon]
novel_miR_1	gene-CD22	ACUGAGCAGACUGGAGCUCCGGG	23	0.0602725	0	0	0.21366	0	0	0.582047	0.248288	normal	[M]	Cell wall/membrane/envelope biogenesis	Cellular Component: integral component of membrane (GO:0016021);; Cellular Component: extracellular exosome (GO:0070062);;	K06467|0|oas:101102835|K06467 CD22 antigen | (RefSeq) CD22; CD22 molecule	B cell receptor signaling pathway (ko04662)	[RP]	--	Immunoglobulin domain;; Immunoglobulin domain;; Immunoglobulin I-set domain;; Immunoglobulin domain;; Immunoglobulin V-set domain;; CD80-like C2-set immunoglobulin domain;; Ig-like domain on T-cell surface glycoprotein CD3 epsilon chain;; T-cell surface glycoprotein CD3 delta chain;; Immunoglobulin C1-set domain	B-cell receptor CD22 (Fragment) OS=Pan paniscus OX=9597 GN=CD22 PE=2 SV=1	U	Intracellular trafficking, secretion, and vesicular transport	PREDICTED: B-cell receptor CD22 isoform X1 [Ovis aries musimon]
novel_miR_1	gene-CD320	ACUGAGCAGACUGGAGCUCCGGG	23	0.0602725	0	0	0.21366	0	0	0.582047	0.248288	normal	--	--	Cellular Component: endoplasmic reticulum (GO:0005783);; Cellular Component: plasma membrane (GO:0005886);; Molecular Function: growth factor activity (GO:0008083);; Cellular Component: integral component of membrane (GO:0016021);; Biological Process: regulation of vitamin metabolic process (GO:0030656);; Molecular Function: cobalamin binding (GO:0031419);; Cellular Component: extracellular exoso…	K06734|3.13551e-142|oas:101102807|K06734 CD320 antigen | (RefSeq) CD320; CD320 molecule	--	[T]	Signal transduction mechanisms	Low-density lipoprotein receptor domain class A	CD320 antigen OS=Bos taurus OX=9913 GN=CD320 PE=2 SV=2	S	Function unknown	PREDICTED: CD320 antigen isoform X2 [Ovis aries musimon]
novel_miR_1	gene-CD3G	ACUGAGCAGACUGGAGCUCCGGG	23	0.0602725	0	0	0.21366	0	0	0.582047	0.248288	normal	--	--	Molecular Function: transmembrane signaling receptor activity (GO:0004888);; Biological Process: establishment or maintenance of cell polarity (GO:0007163);; Biological Process: cell surface receptor signaling pathway (GO:0007166);; Biological Process: protein transport (GO:0015031);; Cellular Component: integral component of membrane (GO:0016021);; Cellular Component: alpha-beta T cell receptor …	K06452|1.10808e-124|phd:102325885|K06452 T-cell surface glycoprotein CD3 gamma chain | (RefSeq) CD3G; CD3g molecule	HTLV-I infection (ko05166)	--	--	T-cell surface glycoprotein CD3 delta chain;; Ig-like domain on T-cell surface glycoprotein CD3 epsilon chain;; Immunoreceptor tyrosine-based activation motif	T-cell surface glycoprotein CD3 gamma chain OS=Bos taurus OX=9913 GN=CD3G PE=2 SV=2	U	Intracellular trafficking, secretion, and vesicular transport	PREDICTED: T-cell surface glycoprotein CD3 gamma chain [Pantholops hodgsonii]
novel_miR_1	gene-CD79B	ACUGAGCAGACUGGAGCUCCGGG	23	0.0602725	0	0	0.21366	0	0	0.582047	0.248288	normal	--	--	Molecular Function: transmembrane signaling receptor activity (GO:0004888);; Cellular Component: nucleoplasm (GO:0005654);; Cellular Component: Golgi apparatus (GO:0005794);; Cellular Component: integral component of plasma membrane (GO:0005887);; Cellular Component: external side of plasma membrane (GO:0009897);; Cellular Component: B cell receptor complex (GO:0019815);; Biological Process: B ce…	K06507|2.86761e-123|oas:101104586|K06507 CD79B antigen | (RefSeq) CD79B; CD79b molecule	B cell receptor signaling pathway (ko04662)	--	--	Immunoglobulin V-set domain;; Immunoglobulin I-set domain	--	U	Intracellular trafficking, secretion, and vesicular transport	PREDICTED: B-cell antigen receptor complex-associated protein beta chain isoform X1 [Bubalus bubalis]
novel_miR_1	gene-CDC37	ACUGAGCAGACUGGAGCUCCGGG	23	0.0602725	0	0	0.21366	0	0	0.582047	0.248288	normal	--	--	Molecular Function: ATP binding (GO:0005524);; Cellular Component: cytosol (GO:0005829);; Biological Process: protein folding (GO:0006457);; Biological Process: posttranscriptional regulation of gene expression (GO:0010608);; Molecular Function: protein kinase regulator activity (GO:0019887);; Molecular Function: protein kinase binding (GO:0019901);; Biological Process: regulation of protein kina…	K09554|0|bom:102287555|K09554 cell division cycle protein 37 | (RefSeq) CDC37; cell division cycle 37	PI3K-Akt signaling pathway (ko04151)	[D]	Cell cycle control, cell division, chromosome partitioning	Cdc37 Hsp90 binding domain;; Cdc37 C terminal domain;; Cdc37 N terminal kinase binding	Hsp90 co-chaperone Cdc37 OS=Bos taurus OX=9913 GN=CDC37 PE=2 SV=1	S	Function unknown	PREDICTED: hsp90 co-chaperone Cdc37 [Bos mutus]
novel_miR_1	gene-CDC42BPA	ACUGAGCAGACUGGAGCUCCGGG	23	0.0602725	0	0	0.21366	0	0	0.582047	0.248288	normal	[T]	Signal transduction mechanisms	Molecular Function: magnesium ion binding (GO:0000287);; Molecular Function: protein serine/threonine kinase activity (GO:0004674);; Molecular Function: ATP binding (GO:0005524);; Biological Process: protein phosphorylation (GO:0006468);; Biological Process: cell migration (GO:0016477);; Biological Process: actomyosin structure organization (GO:0031032);; Biological Process: actin cytoskeleton re…	K16307|0|bacu:103019423|K16307 serine/threonine-protein kinase MRCK [EC:2.7.11.1] | (RefSeq) CDC42BPA; CDC42 binding protein kinase alpha	--	[T]	Signal transduction mechanisms	CNH domain;; Protein kinase domain;; KELK-motif containing domain of MRCK Ser/Thr protein kinase;; Protein tyrosine kinase;; DMPK coiled coil domain like;; Phorbol esters/diacylglycerol binding domain (C1 domain);; Kinase-like;; P21-Rho-binding domain;; Protein kinase C terminal domain	Rho-associated protein kinase 1 OS=Oryctolagus cuniculus OX=9986 GN=ROCK1 PE=1 SV=1	T	Signal transduction mechanisms	PREDICTED: serine/threonine-protein kinase MRCK alpha isoform X1 [Ovis aries]
novel_miR_1	gene-CDH3	ACUGAGCAGACUGGAGCUCCGGG	23	0.0602725	0	0	0.21366	0	0	0.582047	0.248288	normal	[U]	Intracellular trafficking, secretion, and vesicular transport	Biological Process: retina homeostasis (GO:0001895);; Molecular Function: calcium ion binding (GO:0005509);; Cellular Component: plasma membrane (GO:0005886);; Cellular Component: cell-cell adherens junction (GO:0005913);; Biological Process: homophilic cell adhesion via plasma membrane adhesion molecules (GO:0007156);; Biological Process: positive regulation of gene expression (GO:0010628);; Bio…	K06796|0|chx:102181807|K06796 cadherin 3, type 1, P-cadherin | (RefSeq) CDH3; cadherin 3	Cell adhesion molecules (CAMs) (ko04514)	[S]	Function unknown	Cadherin domain;; Cadherin cytoplasmic region;; Cadherin prodomain like	Cadherin-3 (Fragment) OS=Bos taurus OX=9913 GN=CDH3 PE=2 SV=1	U	Intracellular trafficking, secretion, and vesicular transport	PREDICTED: cadherin-3 isoform X2 [Ovis aries musimon]
novel_miR_1	gene-CDHR2	ACUGAGCAGACUGGAGCUCCGGG	23	0.0602725	0	0	0.21366	0	0	0.582047	0.248288	normal	[U]	Intracellular trafficking, secretion, and vesicular transport	Molecular Function: calcium ion binding (GO:0005509);; Cellular Component: plasma membrane (GO:0005886);; Cellular Component: brush border (GO:0005903);; Biological Process: homophilic cell adhesion via plasma membrane adhesion molecules (GO:0007156);; Cellular Component: integral component of membrane (GO:0016021);; Biological Process: negative regulation of cell growth (GO:0030308);; Cellular C…	K16502|0|oas:101118269|K16502 cadherin-related family member 2 | (RefSeq) CDHR2; cadherin related family member 2	--	[S]	Function unknown	Cadherin domain;; Cadherin-like	Cadherin-related family member 1 OS=Bos taurus OX=9913 GN=CDHR1 PE=2 SV=1	U	Intracellular trafficking, secretion, and vesicular transport	PREDICTED: cadherin-related family member 2 isoform X1 [Ovis aries]
novel_miR_1	gene-CDIPT	ACUGAGCAGACUGGAGCUCCGGG	23	0.0602725	0	0	0.21366	0	0	0.582047	0.248288	normal	[I]	Lipid transport and metabolism	Molecular Function: CDP-diacylglycerol-inositol 3-phosphatidyltransferase activity (GO:0003881);; Cellular Component: Golgi apparatus (GO:0005794);; Biological Process: phosphatidylinositol biosynthetic process (GO:0006661);; Cellular Component: integral component of membrane (GO:0016021);;	K00999|1.28565e-143|lve:103091638|K00999 CDP-diacylglycerol--inositol 3-phosphatidyltransferase [EC:2.7.8.11] | (RefSeq) CDIPT; CDP-diacylglycerol--inositol 3-phosphatidyltransferase	Phosphatidylinositol signaling system (ko04070)	[I]	Lipid transport and metabolism	CDP-alcohol phosphatidyltransferase	--	I	Lipid transport and metabolism	CDP-diacylglycerol--inositol 3-phosphatidyltransferase isoform X1 [Physeter catodon]
novel_miR_1	gene-CDK10	ACUGAGCAGACUGGAGCUCCGGG	23	0.0602725	0	0	0.21366	0	0	0.582047	0.248288	normal	[M]	Cell wall/membrane/envelope biogenesis	Molecular Function: cyclin-dependent protein serine/threonine kinase activity (GO:0004693);; Molecular Function: ATP binding (GO:0005524);; Biological Process: positive regulation of MAPK cascade (GO:0043410);; Biological Process: cell division (GO:0051301);; Biological Process: regulation of cell cycle (GO:0051726);;	K02449|0|phd:102321645|K02449 cyclin-dependent kinase 10 [EC:2.7.11.22] | (RefSeq) CDK10; cyclin dependent kinase 10	--	[R]	General function prediction only	Protein kinase domain;; Protein tyrosine kinase	Cyclin-dependent kinase 10 OS=Bos taurus OX=9913 GN=CDK10 PE=2 SV=1	T	Signal transduction mechanisms	cyclin-dependent kinase 10 isoform X2 [Odocoileus virginianus texanus]
novel_miR_1	gene-CDK6	ACUGAGCAGACUGGAGCUCCGGG	23	0.0602725	0	0	0.21366	0	0	0.582047	0.248288	normal	[M]	Cell wall/membrane/envelope biogenesis	Cellular Component: cyclin-dependent protein kinase holoenzyme complex (GO:0000307);; Cellular Component: ruffle (GO:0001726);; Biological Process: positive regulation of cell-matrix adhesion (GO:0001954);; Biological Process: type B pancreatic cell development (GO:0003323);; Molecular Function: cyclin-dependent protein serine/threonine kinase activity (GO:0004693);; Molecular Function: ATP bindi…	K02091|0|ecb:100061625|K02091 cyclin-dependent kinase 6 [EC:2.7.11.22] | (RefSeq) CDK6; cyclin dependent kinase 6	Non-small cell lung cancer (ko05223)	[R]	General function prediction only	Protein kinase domain;; Protein tyrosine kinase;; Phosphotransferase enzyme family;; Lipopolysaccharide kinase (Kdo/WaaP) family	Cyclin-dependent kinase 4 OS=Sus scrofa OX=9823 GN=CDK4 PE=3 SV=1	T	Signal transduction mechanisms	PREDICTED: cyclin-dependent kinase 6 isoform X1 [Equus przewalskii]
novel_miR_1	gene-CDSN	ACUGAGCAGACUGGAGCUCCGGG	23	0.0602725	0	0	0.21366	0	0	0.582047	0.248288	normal	--	--	Biological Process: single organismal cell-cell adhesion (GO:0016337);; Molecular Function: protein homodimerization activity (GO:0042803);; Biological Process: skin morphogenesis (GO:0043589);;	--	--	--	--	--	Corneodesmosin OS=Macaca mulatta OX=9544 GN=CDSN PE=3 SV=1	--	--	PREDICTED: LOW QUALITY PROTEIN: corneodesmosin isoform X1 [Ovis aries]
novel_miR_1	gene-CELF1	ACUGAGCAGACUGGAGCUCCGGG	23	0.0602725	0	0	0.21366	0	0	0.582047	0.248288	normal	[J]	Translation, ribosomal structure and biogenesis	Molecular Function: nucleotide binding (GO:0000166);; Molecular Function: mRNA binding (GO:0003729);; Cellular Component: nucleoplasm (GO:0005654);; Cellular Component: cytoplasm (GO:0005737);; Biological Process: mRNA splice site selection (GO:0006376);; Biological Process: spermatid development (GO:0007286);; Cellular Component: membrane (GO:0016020);; Molecular Function: translation initiation…	K13207|0|ocu:100354668|K13207 CUG-BP- and ETR3-like factor | (RefSeq) CELF1; CUGBP, Elav-like family member 1	--	[A]	RNA processing and modification	RNA recognition motif. (a.k.a. RRM, RBD, or RNP domain);; RNA binding domain;; RNA recognition motif	CUGBP Elav-like family member 1 OS=Pongo abelii OX=9601 GN=CELF1 PE=2 SV=1	S	Function unknown	PREDICTED: CUGBP Elav-like family member 1 isoform X10 [Bubalus bubalis]
novel_miR_1	gene-CELSR2	ACUGAGCAGACUGGAGCUCCGGG	23	0.0602725	0	0	0.21366	0	0	0.582047	0.248288	normal	[U]	Intracellular trafficking, secretion, and vesicular transport	Molecular Function: G-protein coupled receptor activity (GO:0004930);; Molecular Function: calcium ion binding (GO:0005509);; Cellular Component: plasma membrane (GO:0005886);; Biological Process: homophilic cell adhesion via plasma membrane adhesion molecules (GO:0007156);; Biological Process: cell surface receptor signaling pathway (GO:0007166);; Biological Process: G-protein coupled receptor s…	K04601|0|bom:102288068|K04601 cadherin EGF LAG seven-pass G-type receptor 2 | (RefSeq) CELSR2; cadherin EGF LAG seven-pass G-type receptor 2	--	[T]	Signal transduction mechanisms	Cadherin domain;; GPCR-Autoproteolysis INducing (GAIN) domain;; Laminin G domain;; 7 transmembrane receptor (Secretin family);; Laminin G domain;; GPCR proteolysis site, GPS, motif;; EGF-like domain;; Cadherin-like;; Laminin EGF domain;; Cadherin-like;; Human growth factor-like EGF;; Cadherin prodomain like	Protocadherin-11 X-linked OS=Gorilla gorilla gorilla OX=9595 GN=PCDH11X PE=3 SV=1	S	Function unknown	PREDICTED: cadherin EGF LAG seven-pass G-type receptor 2 isoform X2 [Ovis aries musimon]
novel_miR_1	gene-CELSR3	ACUGAGCAGACUGGAGCUCCGGG	23	0.0602725	0	0	0.21366	0	0	0.582047	0.248288	normal	[U]	Intracellular trafficking, secretion, and vesicular transport	Biological Process: neuron migration (GO:0001764);; Biological Process: regulation of protein phosphorylation (GO:0001932);; Molecular Function: G-protein coupled receptor activity (GO:0004930);; Molecular Function: calcium ion binding (GO:0005509);; Cellular Component: plasma membrane (GO:0005886);; Biological Process: homophilic cell adhesion via plasma membrane adhesion molecules (GO:0007156);…	K04602|0|bta:523793|K04602 cadherin EGF LAG seven-pass G-type receptor 3 | (RefSeq) CELSR3; cadherin EGF LAG seven-pass G-type receptor 3	--	[T]	Signal transduction mechanisms	Cadherin domain;; GPCR-Autoproteolysis INducing (GAIN) domain;; 7 transmembrane receptor (Secretin family);; Laminin G domain;; Laminin G domain;; Cadherin-like;; EGF-like domain;; GPCR proteolysis site, GPS, motif;; Cadherin-like;; Laminin EGF domain	Protocadherin-11 X-linked OS=Pan paniscus OX=9597 GN=PCDH11X PE=3 SV=1	S	Function unknown	PREDICTED: cadherin EGF LAG seven-pass G-type receptor 3 isoform X3 [Ovis aries musimon]
novel_miR_1	gene-CEP164	ACUGAGCAGACUGGAGCUCCGGG	23	0.0602725	0	0	0.21366	0	0	0.582047	0.248288	normal	--	--	Cellular Component: extracellular space (GO:0005615);; Cellular Component: nucleoplasm (GO:0005654);; Cellular Component: centriole (GO:0005814);; Cellular Component: ciliary transition fiber (GO:0097539);;	K16462|0|chx:102186885|K16462 centrosomal protein CEP164 | (RefSeq) CEP164; centrosomal protein 164	--	--	--	WW domain	--	S	Function unknown	PREDICTED: centrosomal protein of 164 kDa isoform X11 [Ovis aries musimon]
novel_miR_1	gene-CEP250	ACUGAGCAGACUGGAGCUCCGGG	23	0.0602725	0	0	0.21366	0	0	0.582047	0.248288	normal	--	--	Biological Process: mitotic cell cycle (GO:0000278);; Cellular Component: centriole (GO:0005814);; Molecular Function: protein C-terminus binding (GO:0008022);; Molecular Function: protein kinase binding (GO:0019901);; Molecular Function: protein domain specific binding (GO:0019904);; Biological Process: regulation of centriole-centriole cohesion (GO:0030997);; Biological Process: protein localiz…	K16464|0|phd:102332616|K16464 centrosomal protein CEP250 | (RefSeq) CEP250; centrosomal protein 250	--	--	--	Ciliary rootlet component, centrosome cohesion	--	S	Function unknown	PREDICTED: centrosome-associated protein CEP250 isoform X2 [Ovis aries musimon]
novel_miR_1	gene-CEP41	ACUGAGCAGACUGGAGCUCCGGG	23	0.0602725	0	0	0.21366	0	0	0.582047	0.248288	normal	--	--	Cellular Component: centriole (GO:0005814);; Cellular Component: plasma membrane (GO:0005886);; Cellular Component: cell-cell junction (GO:0005911);; Cellular Component: cell surface (GO:0009986);; Biological Process: protein transport (GO:0015031);; Biological Process: single organismal cell-cell adhesion (GO:0016337);; Biological Process: protein polyglutamylation (GO:0018095);; Biological Proc…	K16455|0|oas:101117581|K16455 centrosomal protein CEP41 | (RefSeq) CEP41; centrosomal protein 41	--	--	--	Rhodanese-like domain	Centrosomal protein of 41 kDa OS=Bos taurus OX=9913 GN=CEP41 PE=3 SV=2	S	Function unknown	PREDICTED: centrosomal protein of 41 kDa isoform X2 [Ovis aries]
novel_miR_1	gene-CFAP298	ACUGAGCAGACUGGAGCUCCGGG	23	0.0602725	0	0	0.21366	0	0	0.582047	0.248288	normal	--	--	Cellular Component: nucleus (GO:0005634);; Cellular Component: cytosol (GO:0005829);; Biological Process: cell projection morphogenesis (GO:0048858);;	--	--	--	--	Protein of unknown function (DUF2870)	--	S	Function unknown	PREDICTED: UPF0769 protein C21orf59 homolog isoform X1 [Ovis aries musimon]
novel_miR_1	gene-CFAP46	ACUGAGCAGACUGGAGCUCCGGG	23	0.0602725	0	0	0.21366	0	0	0.582047	0.248288	normal	--	--	Cellular Component: axoneme (GO:0005930);; Biological Process: cilium movement involved in cell motility (GO:0060294);;	--	--	--	--	--	--	S	Function unknown	PREDICTED: cilia- and flagella-associated protein 46 isoform X5 [Ovis aries musimon]
novel_miR_1	gene-CFP	ACUGAGCAGACUGGAGCUCCGGG	23	0.0602725	0	0	0.21366	0	0	0.582047	0.248288	normal	--	--	Cellular Component: extracellular matrix (GO:0031012);;	K15412|0|oas:101114678|K15412 complement factor properdin | (RefSeq) CFP; complement factor properdin	Herpes simplex infection (ko05168)	[RP]	--	Thrombospondin type 1 domain	Properdin OS=Pongo abelii OX=9601 GN=CFP PE=2 SV=1	A	RNA processing and modification	PREDICTED: properdin [Ovis aries musimon]
novel_miR_1	gene-CGN	ACUGAGCAGACUGGAGCUCCGGG	23	0.0602725	0	0	0.21366	0	0	0.582047	0.248288	normal	--	--	Molecular Function: motor activity (GO:0003774);; Cellular Component: collagen trimer (GO:0005581);; Cellular Component: myosin complex (GO:0016459);;	K06102|0|chx:102178031|K06102 cingulin | (RefSeq) CGN; cingulin	Tight junction (ko04530)	--	--	Myosin tail	Cingulin OS=Callithrix jacchus OX=9483 GN=CGN PE=3 SV=2	Z	Cytoskeleton	PREDICTED: cingulin [Ovis aries musimon]
novel_miR_1	gene-CHAD	ACUGAGCAGACUGGAGCUCCGGG	23	0.0602725	0	0	0.21366	0	0	0.582047	0.248288	normal	[K]	Transcription	Molecular Function: protein kinase inhibitor activity (GO:0004860);; Cellular Component: proteinaceous extracellular matrix (GO:0005578);; Cellular Component: cytoplasm (GO:0005737);; Biological Process: negative regulation of protein kinase activity (GO:0006469);; Biological Process: cytokine-mediated signaling pathway (GO:0019221);; Biological Process: negative regulation of JAK-STAT cascade (G…	K06248|0|phd:102325230|K06248 chondroadherin | (RefSeq) CHAD; chondroadherin	ECM-receptor interaction (ko04512)	[R]	General function prediction only	Leucine rich repeat;; Leucine Rich repeats (2 copies);; Leucine rich repeats (6 copies);; Leucine Rich Repeat;; Leucine rich repeat N-terminal domain	Chondroadherin OS=Bos taurus OX=9913 GN=CHAD PE=1 SV=1	S	Function unknown	PREDICTED: chondroadherin isoform X1 [Pantholops hodgsonii]
novel_miR_1	gene-CHD2	ACUGAGCAGACUGGAGCUCCGGG	23	0.0602725	0	0	0.21366	0	0	0.582047	0.248288	normal	[KL]	--	Molecular Function: core promoter sequence-specific DNA binding (GO:0001046);; Molecular Function: ATP binding (GO:0005524);; Cellular Component: nucleoplasm (GO:0005654);; Cellular Component: nucleolus (GO:0005730);; Biological Process: regulation of transcription, DNA-templated (GO:0006355);; Biological Process: cellular response to DNA damage stimulus (GO:0006974);; Biological Process: muscle …	K20091|0|oas:101119938|K20091 chromodomain-helicase-DNA-binding protein 2 [EC:3.6.4.12] | (RefSeq) CHD2; chromodomain helicase DNA binding protein 2	--	[K]	Transcription	SNF2 family N-terminal domain;; Chromo (CHRromatin Organisation MOdifier) domain;; Domain of unknown function (DUF4208);; Helicase conserved C-terminal domain;; Type III restriction enzyme, res subunit	Chromodomain-helicase-DNA-binding protein 1-like OS=Bos taurus OX=9913 GN=CHD1L PE=2 SV=1	L	Replication, recombination and repair	PREDICTED: chromodomain-helicase-DNA-binding protein 2 isoform X1 [Ovis aries musimon]
novel_miR_1	gene-CHD6	ACUGAGCAGACUGGAGCUCCGGG	23	0.0602725	0	0	0.21366	0	0	0.582047	0.248288	normal	[S]	Function unknown	Molecular Function: transcription cofactor binding (GO:0001221);; Molecular Function: DNA binding (GO:0003677);; Molecular Function: ATP binding (GO:0005524);; Cellular Component: DNA-directed RNA polymerase II, core complex (GO:0005665);; Molecular Function: ATP-dependent helicase activity (GO:0008026);; Molecular Function: DNA-dependent ATPase activity (GO:0008094);; Biological Process: positiv…	K14436|0|chx:102182984|K14436 chromodomain-helicase-DNA-binding protein 6 [EC:3.6.4.12] | (RefSeq) CHD6; chromodomain helicase DNA binding protein 6	--	[K]	Transcription	SNF2 family N-terminal domain;; Chromo (CHRromatin Organisation MOdifier) domain;; Helicase conserved C-terminal domain;; Type III restriction enzyme, res subunit	Chromodomain-helicase-DNA-binding protein 1-like OS=Bos taurus OX=9913 GN=CHD1L PE=2 SV=1	L	Replication, recombination and repair	PREDICTED: chromodomain-helicase-DNA-binding protein 6 isoform X3 [Ovis aries musimon]
novel_miR_1	gene-CHD8	ACUGAGCAGACUGGAGCUCCGGG	23	0.0602725	0	0	0.21366	0	0	0.582047	0.248288	normal	[S]	Function unknown	Biological Process: negative regulation of transcription from RNA polymerase II promoter (GO:0000122);; Biological Process: in utero embryonic development (GO:0001701);; Molecular Function: p53 binding (GO:0002039);; Molecular Function: DNA binding (GO:0003677);; Molecular Function: DNA helicase activity (GO:0003678);; Molecular Function: chromatin binding (GO:0003682);; Molecular Function: ATP b…	K04494|0|oas:101109181|K04494 chromodomain helicase DNA binding protein 8 [EC:3.6.4.12] | (RefSeq) CHD8; chromodomain helicase DNA binding protein 8	Wnt signaling pathway (ko04310)	[K]	Transcription	SNF2 family N-terminal domain;; Chromo (CHRromatin Organisation MOdifier) domain;; Helicase conserved C-terminal domain;; BRK domain;; Type III restriction enzyme, res subunit	Chromodomain-helicase-DNA-binding protein 1-like OS=Bos taurus OX=9913 GN=CHD1L PE=2 SV=1	L	Replication, recombination and repair	PREDICTED: chromodomain-helicase-DNA-binding protein 8 isoform X1 [Ovis aries musimon]
novel_miR_1	gene-CHPF	ACUGAGCAGACUGGAGCUCCGGG	23	0.0602725	0	0	0.21366	0	0	0.582047	0.248288	normal	--	--	Molecular Function: acetylgalactosaminyltransferase activity (GO:0008376);; Cellular Component: integral component of membrane (GO:0016021);; Biological Process: chondroitin sulfate biosynthetic process (GO:0030206);; Cellular Component: Golgi cisterna membrane (GO:0032580);;	K00747|0|bta:540002|K00747 chondroitin polymerizing factor [EC:2.4.1.175 2.4.1.226] | (RefSeq) CHPF; chondroitin polymerizing factor	Glycosaminoglycan biosynthesis - chondroitin sulfate / dermatan sulfate (ko00532)	[S]	Function unknown	Chondroitin N-acetylgalactosaminyltransferase	--	S	Function unknown	PREDICTED: chondroitin sulfate synthase 2 isoform X2 [Ovis aries musimon]
novel_miR_1	gene-CHST12	ACUGAGCAGACUGGAGCUCCGGG	23	0.0602725	0	0	0.21366	0	0	0.582047	0.248288	normal	--	--	Cellular Component: integral component of membrane (GO:0016021);; Biological Process: carbohydrate biosynthetic process (GO:0016051);; Biological Process: chondroitin sulfate biosynthetic process (GO:0030206);; Biological Process: dermatan sulfate biosynthetic process (GO:0030208);; Molecular Function: chondroitin 4-sulfotransferase activity (GO:0047756);;	K04742|0|oas:101118845|K04742 chondroitin 4-sulfotransferase 12 [EC:2.8.2.5] | (RefSeq) CHST12; carbohydrate sulfotransferase 12	Glycosaminoglycan biosynthesis - chondroitin sulfate / dermatan sulfate (ko00532)	[MW]	--	Sulfotransferase family	Carbohydrate sulfotransferase 10 OS=Pongo abelii OX=9601 GN=CHST10 PE=2 SV=1	S	Function unknown	PREDICTED: carbohydrate sulfotransferase 12 [Ovis aries musimon]
novel_miR_1	gene-CIC	ACUGAGCAGACUGGAGCUCCGGG	23	0.0602725	0	0	0.21366	0	0	0.582047	0.248288	normal	--	--	Biological Process: negative regulation of transcription from RNA polymerase II promoter (GO:0000122);; Molecular Function: chromatin binding (GO:0003682);; Cellular Component: nucleus (GO:0005634);; Biological Process: lung alveolus development (GO:0048286);;	K20225|0|chx:102177917|K20225 capicua transcriptional repressor | (RefSeq) CIC; capicua transcriptional repressor	--	[K]	Transcription	Domain of unknown function (DUF4819);; HMG (high mobility group) box;; HMG-box domain	Transcription factor SOX-14 OS=Macaca fascicularis OX=9541 GN=SOX14 PE=2 SV=1	B	Chromatin structure and dynamics	PREDICTED: protein capicua homolog isoform X2 [Ovis aries musimon]
novel_miR_1	gene-CIDEB	ACUGAGCAGACUGGAGCUCCGGG	23	0.0602725	0	0	0.21366	0	0	0.582047	0.248288	normal	--	--	Cellular Component: lipid droplet (GO:0005811);; Cellular Component: cytosol (GO:0005829);; Molecular Function: identical protein binding (GO:0042802);; Cellular Component: perinuclear region of cytoplasm (GO:0048471);; Biological Process: positive regulation of release of cytochrome c from mitochondria (GO:0090200);; Biological Process: execution phase of apoptosis (GO:0097194);; Biological Proc…	--	--	--	--	CIDE-N domain	Cell death activator CIDE-B OS=Bos taurus OX=9913 GN=CIDEB PE=2 SV=1	S	Function unknown	PREDICTED: cell death activator CIDE-B [Ovis aries]
novel_miR_1	gene-CILP	ACUGAGCAGACUGGAGCUCCGGG	23	0.0602725	0	0	0.21366	0	0	0.582047	0.248288	normal	--	--	Cellular Component: proteinaceous extracellular matrix (GO:0005578);; Cellular Component: extracellular space (GO:0005615);; Biological Process: negative regulation of insulin-like growth factor receptor signaling pathway (GO:0043569);; Cellular Component: extracellular exosome (GO:0070062);;	--	--	--	--	Mucin-2 protein WxxW repeating region;; Immunoglobulin domain;; Immunoglobulin domain;; CarboxypepD_reg-like domain;; Thrombospondin type 1 domain;; Immunoglobulin I-set domain;; Carboxypeptidase regulatory-like domain;; Immunoglobulin domain	Cartilage intermediate layer protein 1 (Fragment) OS=Sus scrofa OX=9823 GN=CILP PE=1 SV=1	O	Posttranslational modification, protein turnover, chaperones	PREDICTED: cartilage intermediate layer protein 1 isoform X1 [Ovis aries]
novel_miR_1	gene-CILP2	ACUGAGCAGACUGGAGCUCCGGG	23	0.0602725	0	0	0.21366	0	0	0.582047	0.248288	normal	--	--	Cellular Component: extracellular exosome (GO:0070062);;	--	--	--	--	Mucin-2 protein WxxW repeating region;; Immunoglobulin domain;; Carboxypeptidase regulatory-like domain;; Thrombospondin type 1 domain;; Immunoglobulin domain;; Immunoglobulin I-set domain;; Immunoglobulin domain	Cartilage intermediate layer protein 1 (Fragment) OS=Sus scrofa OX=9823 GN=CILP PE=1 SV=1	O	Posttranslational modification, protein turnover, chaperones	PREDICTED: cartilage intermediate layer protein 2 [Bubalus bubalis]
novel_miR_1	gene-CLEC16A	ACUGAGCAGACUGGAGCUCCGGG	23	0.0602725	0	0	0.21366	0	0	0.582047	0.248288	normal	--	--	--	K19513|0|phd:102322957|K19513 protein CLEC16A | (RefSeq) CLEC16A; C-type lectin domain family 16 member A	--	[S]	Function unknown	Uncharacterised conserved protein	--	S	Function unknown	PREDICTED: protein CLEC16A isoform X7 [Ovis aries musimon]
novel_miR_1	gene-CLIP2	ACUGAGCAGACUGGAGCUCCGGG	23	0.0602725	0	0	0.21366	0	0	0.582047	0.248288	normal	--	--	Cellular Component: cytoplasmic microtubule (GO:0005881);; Cellular Component: microtubule plus-end (GO:0035371);; Molecular Function: microtubule plus-end binding (GO:0051010);;	K10422|0|chx:102176849|K10422 CAP-Gly domain-containing linker protein 2 | (RefSeq) CLIP2; CAP-Gly domain containing linker protein 2	--	[ZR]	--	CAP-Gly domain	CAP-Gly domain-containing linker protein 3 OS=Pongo abelii OX=9601 GN=CLIP3 PE=2 SV=1	D	Cell cycle control, cell division, chromosome partitioning	PREDICTED: CAP-Gly domain-containing linker protein 2 isoform X3 [Bubalus bubalis]
novel_miR_1	gene-CLPB	ACUGAGCAGACUGGAGCUCCGGG	23	0.0602725	0	0	0.21366	0	0	0.582047	0.248288	normal	[O]	Posttranslational modification, protein turnover, chaperones	Molecular Function: ATP binding (GO:0005524);; Cellular Component: mitochondrion (GO:0005739);; Molecular Function: ATPase activity (GO:0016887);; Biological Process: cellular response to heat (GO:0034605);;	K03695|0|oas:101121966|K03695 ATP-dependent Clp protease ATP-binding subunit ClpB | (RefSeq) CLPB; ClpB homolog, mitochondrial AAA ATPase chaperonin	Longevity regulating pathway - multiple species (ko04213)	[O]	Posttranslational modification, protein turnover, chaperones	AAA domain (Cdc48 subfamily);; Ankyrin repeats (3 copies);; Ankyrin repeat;; Ankyrin repeat;; Ankyrin repeats (many copies);; Ankyrin repeats (many copies);; C-terminal, D2-small domain, of ClpB protein;; AAA domain (dynein-related subfamily);; ATPase family associated with various cellular activities (AAA);; Sigma-54 interaction domain	Caseinolytic peptidase B protein homolog OS=Bos taurus OX=9913 GN=CLPB PE=2 SV=1	O	Posttranslational modification, protein turnover, chaperones	PREDICTED: caseinolytic peptidase B protein homolog isoform X3 [Ovis aries]
novel_miR_1	gene-CLSTN2	ACUGAGCAGACUGGAGCUCCGGG	23	0.0602725	0	0	0.21366	0	0	0.582047	0.248288	normal	--	--	Molecular Function: calcium ion binding (GO:0005509);; Biological Process: homophilic cell adhesion via plasma membrane adhesion molecules (GO:0007156);; Cellular Component: cell surface (GO:0009986);; Cellular Component: integral component of membrane (GO:0016021);; Cellular Component: postsynaptic membrane (GO:0045211);; Biological Process: positive regulation of synaptic transmission (GO:00508…	--	--	[W]	Extracellular structures	Cadherin domain	Calsyntenin-3 OS=Bos taurus OX=9913 GN=CLSTN3 PE=2 SV=2	U	Intracellular trafficking, secretion, and vesicular transport	PREDICTED: calsyntenin-2 isoform X2 [Ovis aries]
novel_miR_1	gene-CLSTN3	ACUGAGCAGACUGGAGCUCCGGG	23	0.0602725	0	0	0.21366	0	0	0.582047	0.248288	normal	--	--	Cellular Component: Golgi membrane (GO:0000139);; Biological Process: regulation of cell growth (GO:0001558);; Molecular Function: calcium ion binding (GO:0005509);; Cellular Component: endoplasmic reticulum membrane (GO:0005789);; Biological Process: homophilic cell adhesion via plasma membrane adhesion molecules (GO:0007156);; Cellular Component: cell surface (GO:0009986);; Cellular Component: …	--	--	[W]	Extracellular structures	Cadherin domain	Calsyntenin-3 OS=Bos taurus OX=9913 GN=CLSTN3 PE=2 SV=2	U	Intracellular trafficking, secretion, and vesicular transport	PREDICTED: calsyntenin-3 [Bos indicus]
novel_miR_1	gene-CLTC	ACUGAGCAGACUGGAGCUCCGGG	23	0.0602725	0	0	0.21366	0	0	0.582047	0.248288	normal	[J]	Translation, ribosomal structure and biogenesis	Molecular Function: helicase activity (GO:0004386);; Molecular Function: structural molecule activity (GO:0005198);; Cellular Component: mitochondrion (GO:0005739);; Cellular Component: cytosol (GO:0005829);; Biological Process: intracellular protein transport (GO:0006886);; Biological Process: vesicle-mediated transport (GO:0016192);; Molecular Function: protein kinase binding (GO:0019901);; Cel…	K04646|0|lve:103070798|K04646 clathrin heavy chain | (RefSeq) CLTC; clathrin heavy chain	Bacterial invasion of epithelial cells (ko05100)	[U]	Intracellular trafficking, secretion, and vesicular transport	Region in Clathrin and VPS;; Clathrin propeller repeat;; Clathrin-H-link;; Clathrin, heavy-chain linker;; Coatomer WD associated region	Clathrin heavy chain 1 OS=Bos taurus OX=9913 GN=CLTC PE=1 SV=1	U	Intracellular trafficking, secretion, and vesicular transport	PREDICTED: clathrin heavy chain 1 isoform X7 [Ovis aries musimon]
novel_miR_1	gene-CMTM6	ACUGAGCAGACUGGAGCUCCGGG	23	0.0602725	0	0	0.21366	0	0	0.582047	0.248288	normal	--	--	Cellular Component: integral component of membrane (GO:0016021);; Cellular Component: extracellular exosome (GO:0070062);;	--	--	[V]	Defense mechanisms	Membrane-associating domain	CKLF-like MARVEL transmembrane domain-containing protein 6 OS=Pongo abelii OX=9601 GN=CMTM6 PE=2 SV=1	S	Function unknown	PREDICTED: CKLF-like MARVEL transmembrane domain-containing protein 6 isoform X2 [Ovis aries musimon]
novel_miR_1	gene-CNPY3	ACUGAGCAGACUGGAGCUCCGGG	23	0.0602725	0	0	0.21366	0	0	0.582047	0.248288	normal	--	--	Molecular Function: receptor binding (GO:0005102);; Cellular Component: endoplasmic reticulum (GO:0005783);; Biological Process: innate immune response (GO:0045087);;	--	--	[S]	Function unknown	TLR4 regulator and MIR-interacting MSAP	Protein canopy homolog 3 OS=Bos taurus OX=9913 GN=CNPY3 PE=2 SV=1	S	Function unknown	PREDICTED: protein canopy homolog 3 isoform X2 [Ovis aries musimon]
novel_miR_1	gene-CNTFR	ACUGAGCAGACUGGAGCUCCGGG	23	0.0602725	0	0	0.21366	0	0	0.582047	0.248288	normal	--	--	Biological Process: suckling behavior (GO:0001967);; Biological Process: brainstem development (GO:0003360);; Molecular Function: ciliary neurotrophic factor receptor activity (GO:0004897);; Molecular Function: receptor binding (GO:0005102);; Biological Process: sex differentiation (GO:0007548);; Biological Process: positive regulation of cell proliferation (GO:0008284);; Cellular Component: apic…	K05059|0|oas:100885760|K05059 ciliary neurotrophic factor receptor | (RefSeq) CNTFR; ciliary neurotrophic factor receptor	Jak-STAT signaling pathway (ko04630)	--	--	Fibronectin type III domain	Ciliary neurotrophic factor receptor subunit alpha OS=Canis lupus familiaris OX=9615 GN=CNTFR PE=2 SV=1	A	RNA processing and modification	Ciliary neurotrophic factor receptor subunit alpha [Myotis davidii]
novel_miR_1	gene-CNTNAP4	ACUGAGCAGACUGGAGCUCCGGG	23	0.0602725	0	0	0.21366	0	0	0.582047	0.248288	normal	--	--	Cellular Component: integral component of membrane (GO:0016021);; Cellular Component: dendrite (GO:0030425);; Biological Process: regulation of synaptic transmission, dopaminergic (GO:0032225);; Biological Process: regulation of synaptic transmission, GABAergic (GO:0032228);; Cellular Component: presynaptic membrane (GO:0042734);; Biological Process: regulation of grooming behavior (GO:2000821);;	--	--	[T]	Signal transduction mechanisms	Laminin G domain;; Laminin G domain;; F5/8 type C domain;; Concanavalin A-like lectin/glucanases superfamily;; EGF-like domain	Contactin-associated protein-like 5 OS=Canis lupus familiaris OX=9615 GN=CNTNAP5 PE=2 SV=1	S	Function unknown	PREDICTED: contactin-associated protein-like 4 isoform X1 [Capra hircus]
novel_miR_1	gene-COG5	ACUGAGCAGACUGGAGCUCCGGG	23	0.0602725	0	0	0.21366	0	0	0.582047	0.248288	normal	--	--	Cellular Component: nucleoplasm (GO:0005654);; Biological Process: intra-Golgi vesicle-mediated transport (GO:0006891);; Cellular Component: membrane (GO:0016020);; Cellular Component: Golgi transport complex (GO:0017119);;	K20292|0|bom:102276578|K20292 conserved oligomeric Golgi complex subunit 5 | (RefSeq) COG5; component of oligomeric golgi complex 5	--	[U]	Intracellular trafficking, secretion, and vesicular transport	Golgi transport complex subunit 5;; Vps51/Vps67	--	S	Function unknown	PREDICTED: LOW QUALITY PROTEIN: conserved oligomeric Golgi complex subunit 5 [Bos mutus]
novel_miR_1	gene-COL16A1	ACUGAGCAGACUGGAGCUCCGGG	23	0.0602725	0	0	0.21366	0	0	0.582047	0.248288	normal	--	--	Molecular Function: integrin binding (GO:0005178);; Cellular Component: proteinaceous extracellular matrix (GO:0005578);; Cellular Component: collagen trimer (GO:0005581);; Biological Process: integrin activation (GO:0033622);; Biological Process: cell adhesion mediated by integrin (GO:0033627);; Biological Process: positive regulation of focal adhesion assembly (GO:0051894);; Biological Process:…	--	--	[W]	Extracellular structures	Collagen triple helix repeat (20 copies)	--	S	Function unknown	PREDICTED: collagen alpha-1(XVI) chain isoform X8 [Ovis aries musimon]
novel_miR_1	gene-COL28A1	ACUGAGCAGACUGGAGCUCCGGG	23	0.0602725	0	0	0.21366	0	0	0.582047	0.248288	normal	--	--	Molecular Function: serine-type endopeptidase inhibitor activity (GO:0004867);; Cellular Component: collagen trimer (GO:0005581);; Cellular Component: basement membrane (GO:0005604);; Biological Process: negative regulation of endopeptidase activity (GO:0010951);;	--	--	[T]	Signal transduction mechanisms	Collagen triple helix repeat (20 copies);; von Willebrand factor type A domain;; von Willebrand factor type A domain;; Kunitz/Bovine pancreatic trypsin inhibitor domain;; VWA domain containing CoxE-like protein	Trophoblast Kunitz domain protein 1 OS=Ovis aries OX=9940 GN=TKDP1 PE=2 SV=1	O	Posttranslational modification, protein turnover, chaperones	PREDICTED: collagen alpha-1(XXVIII) chain isoform X1 [Ovis aries]
novel_miR_1	gene-COL4A3BP	ACUGAGCAGACUGGAGCUCCGGG	23	0.0602725	0	0	0.21366	0	0	0.582047	0.248288	normal	--	--	Biological Process: cell morphogenesis (GO:0000902);; Biological Process: in utero embryonic development (GO:0001701);; Biological Process: heart morphogenesis (GO:0003007);; Cellular Component: collagen trimer (GO:0005581);; Cellular Component: nucleoplasm (GO:0005654);; Cellular Component: mitochondrion (GO:0005739);; Cellular Component: endoplasmic reticulum (GO:0005783);; Cellular Component: …	K08283|0|bom:102269880|K08283 collagen type IV alpha-3-binding protein | (RefSeq) COL4A3BP; collagen type IV alpha 3 binding protein	--	[TV]	--	START domain;; PH domain;; Pleckstrin homology domain	Collagen type IV alpha-3-binding protein OS=Bos taurus OX=9913 GN=COL4A3BP PE=2 SV=1	U	Intracellular trafficking, secretion, and vesicular transport	PREDICTED: collagen type IV alpha-3-binding protein isoform X3 [Capra hircus]
novel_miR_1	gene-COL5A2	ACUGAGCAGACUGGAGCUCCGGG	23	0.0602725	0	0	0.21366	0	0	0.582047	0.248288	normal	--	--	Biological Process: skeletal system development (GO:0001501);; Molecular Function: extracellular matrix structural constituent (GO:0005201);; Cellular Component: collagen type V trimer (GO:0005588);; Biological Process: collagen fibril organization (GO:0030199);; Biological Process: skin development (GO:0043588);; Molecular Function: SMAD binding (GO:0046332);; Biological Process: eye morphogenes…	K19721|0|chx:102183732|K19721 collagen, type V/XI/XXIV/XXVII, alpha | (RefSeq) COL5A2; collagen type V alpha 2 chain	Protein digestion and absorption (ko04974)	[W]	Extracellular structures	Collagen triple helix repeat (20 copies);; Fibrillar collagen C-terminal domain;; von Willebrand factor type C domain	Collagen alpha-1(II) chain OS=Bos taurus OX=9913 GN=COL2A1 PE=1 SV=4	S	Function unknown	PREDICTED: collagen alpha-2(V) chain [Ovis aries]
novel_miR_1	gene-COL6A2	ACUGAGCAGACUGGAGCUCCGGG	23	0.0602725	0	0	0.21366	0	0	0.582047	0.248288	normal	--	--	Cellular Component: proteinaceous extracellular matrix (GO:0005578);; Cellular Component: collagen trimer (GO:0005581);; Cellular Component: extracellular space (GO:0005615);; Cellular Component: sarcolemma (GO:0042383);; Cellular Component: extracellular exosome (GO:0070062);; Biological Process: protein heterotrimerization (GO:0070208);;	K06238|0|bom:102278458|K06238 collagen, type VI, alpha | (RefSeq) COL6A2; collagen type VI alpha 2 chain	Protein digestion and absorption (ko04974)	[W]	Extracellular structures	von Willebrand factor type A domain;; Collagen triple helix repeat (20 copies);; von Willebrand factor type A domain	von Willebrand factor (Fragment) OS=Sus scrofa OX=9823 GN=VWF PE=2 SV=2	O	Posttranslational modification, protein turnover, chaperones	PREDICTED: collagen alpha-2(VI) chain isoform X2 [Ovis aries musimon]
novel_miR_1	gene-COL6A3	ACUGAGCAGACUGGAGCUCCGGG	23	0.0602725	0	0	0.21366	0	0	0.582047	0.248288	normal	--	--	Molecular Function: serine-type endopeptidase inhibitor activity (GO:0004867);; Cellular Component: proteinaceous extracellular matrix (GO:0005578);; Cellular Component: collagen trimer (GO:0005581);; Cellular Component: extracellular space (GO:0005615);; Biological Process: negative regulation of endopeptidase activity (GO:0010951);; Cellular Component: sarcolemma (GO:0042383);; Cellular Compone…	K06238|0|phd:102329057|K06238 collagen, type VI, alpha | (RefSeq) COL6A3; collagen type VI alpha 3 chain	Protein digestion and absorption (ko04974)	[W]	Extracellular structures	von Willebrand factor type A domain;; von Willebrand factor type A domain;; Collagen triple helix repeat (20 copies);; von Willebrand factor type A domain;; Kunitz/Bovine pancreatic trypsin inhibitor domain;; Fibronectin type III domain	Vitrin OS=Bos taurus OX=9913 GN=VIT PE=2 SV=2	O	Posttranslational modification, protein turnover, chaperones	PREDICTED: collagen alpha-3(VI) chain isoform X2 [Ovis aries musimon]
novel_miR_1	gene-COMMD5	ACUGAGCAGACUGGAGCUCCGGG	23	0.0602725	0	0	0.21366	0	0	0.582047	0.248288	normal	--	--	Cellular Component: nucleus (GO:0005634);; Cellular Component: cytoplasm (GO:0005737);; Biological Process: regulation of transcription, DNA-templated (GO:0006355);;	--	--	--	--	COMM domain	COMM domain-containing protein 5 OS=Bos taurus OX=9913 GN=COMMD5 PE=2 SV=1	S	Function unknown	COMM domain-containing protein 5 [Odocoileus virginianus texanus]
novel_miR_1	gene-COMTD1	ACUGAGCAGACUGGAGCUCCGGG	23	0.0602725	0	0	0.21366	0	0	0.582047	0.248288	normal	[R]	General function prediction only	Cellular Component: mitochondrion (GO:0005739);; Molecular Function: O-methyltransferase activity (GO:0008171);; Cellular Component: integral component of membrane (GO:0016021);; Biological Process: methylation (GO:0032259);;	--	--	[Q]	Secondary metabolites biosynthesis, transport and catabolism	O-methyltransferase;; Methyltransferase domain	--	S	Function unknown	PREDICTED: catechol O-methyltransferase domain-containing protein 1 isoform X2 [Ovis aries musimon]
novel_miR_1	gene-COX15	ACUGAGCAGACUGGAGCUCCGGG	23	0.0602725	0	0	0.21366	0	0	0.582047	0.248288	normal	[H]	Coenzyme transport and metabolism	Molecular Function: cytochrome-c oxidase activity (GO:0004129);; Cellular Component: mitochondrial inner membrane (GO:0005743);; Biological Process: heme a biosynthetic process (GO:0006784);; Biological Process: respiratory chain complex IV assembly (GO:0008535);; Cellular Component: integral component of membrane (GO:0016021);; Molecular Function: oxidoreductase activity, acting on the CH-CH gro…	K02259|0|oas:100170322|K02259 cytochrome c oxidase assembly protein subunit 15 | (RefSeq) COX15; COX15 homolog, cytochrome c oxidase assembly protein (yeast)	Porphyrin and chlorophyll metabolism (ko00860)	[O]	Posttranslational modification, protein turnover, chaperones	Cytochrome oxidase assembly protein	Cytochrome c oxidase assembly protein COX15 homolog OS=Bos taurus OX=9913 GN=COX15 PE=2 SV=1	O	Posttranslational modification, protein turnover, chaperones	PREDICTED: cytochrome c oxidase assembly protein COX15 homolog [Ovis aries]
novel_miR_1	gene-CPNE5	ACUGAGCAGACUGGAGCUCCGGG	23	0.0602725	0	0	0.21366	0	0	0.582047	0.248288	normal	--	--	Cellular Component: neuron projection (GO:0043005);; Cellular Component: neuronal cell body (GO:0043025);; Cellular Component: extracellular exosome (GO:0070062);; Biological Process: positive regulation of dendrite extension (GO:1903861);;	--	--	[T]	Signal transduction mechanisms	Copine;; C2 domain	Copine-3 OS=Pongo abelii OX=9601 GN=CPNE3 PE=2 SV=1	S	Function unknown	PREDICTED: copine-5 isoform X2 [Ovis aries musimon]
novel_miR_1	gene-CRAMP1	ACUGAGCAGACUGGAGCUCCGGG	23	0.0602725	0	0	0.21366	0	0	0.582047	0.248288	normal	--	--	Cellular Component: nucleus (GO:0005634);;	--	--	--	--	--	--	S	Function unknown	PREDICTED: protein cramped-like isoform X2 [Ovis aries musimon]
novel_miR_1	gene-CREB3L2	ACUGAGCAGACUGGAGCUCCGGG	23	0.0602725	0	0	0.21366	0	0	0.582047	0.248288	normal	--	--	Molecular Function: RNA polymerase II core promoter proximal region sequence-specific DNA binding (GO:0000978);; Molecular Function: transcriptional activator activity, RNA polymerase II core promoter proximal region sequence-specific binding (GO:0001077);; Biological Process: chondrocyte differentiation (GO:0002062);; Cellular Component: nucleoplasm (GO:0005654);; Cellular Component: endoplasmic…	K09048|0|oas:101108743|K09048 cyclic AMP-responsive element-binding protein 3 | (RefSeq) CREB3L2; cAMP responsive element binding protein 3 like 2	Prostate cancer (ko05215)	--	--	bZIP transcription factor;; Basic region leucine zipper;; bZIP Maf transcription factor	Cyclic AMP-responsive element-binding protein 3-like protein 2 OS=Pongo abelii OX=9601 GN=CREB3L2 PE=2 SV=1	K	Transcription	PREDICTED: cyclic AMP-responsive element-binding protein 3-like protein 2 isoform X1 [Ovis aries]
novel_miR_1	gene-CRELD2	ACUGAGCAGACUGGAGCUCCGGG	23	0.0602725	0	0	0.21366	0	0	0.582047	0.248288	normal	--	--	Molecular Function: calcium ion binding (GO:0005509);; Cellular Component: extracellular space (GO:0005615);; Cellular Component: endoplasmic reticulum (GO:0005783);; Cellular Component: Golgi apparatus (GO:0005794);;	--	--	[S]	Function unknown	Calcium-binding EGF domain;; TLR4 regulator and MIR-interacting MSAP	Cysteine-rich with EGF-like domain protein 2 OS=Bos taurus OX=9913 GN=CRELD2 PE=2 SV=1	O	Posttranslational modification, protein turnover, chaperones	PREDICTED: cysteine-rich with EGF-like domain protein 2 [Ovis aries musimon]
novel_miR_1	gene-CRIM1	ACUGAGCAGACUGGAGCUCCGGG	23	0.0602725	0	0	0.21366	0	0	0.582047	0.248288	normal	--	--	Biological Process: regulation of cell growth (GO:0001558);; Molecular Function: serine-type endopeptidase inhibitor activity (GO:0004867);; Molecular Function: insulin-like growth factor binding (GO:0005520);; Biological Process: negative regulation of endopeptidase activity (GO:0010951);; Cellular Component: integral component of membrane (GO:0016021);; Molecular Function: PDZ domain binding (G…	--	--	[WV]	--	von Willebrand factor type C domain;; Antistasin family;; Insulin-like growth factor binding protein	Protein kinase C-binding protein NELL2 OS=Bos taurus OX=9913 GN=NELL2 PE=2 SV=1	S	Function unknown	PREDICTED: cysteine-rich motor neuron 1 protein isoform X5 [Ovis aries musimon]
novel_miR_1	gene-CSF1R	ACUGAGCAGACUGGAGCUCCGGG	23	0.0602725	0	0	0.21366	0	0	0.582047	0.248288	normal	[O]	Posttranslational modification, protein turnover, chaperones	Molecular Function: macrophage colony-stimulating factor receptor activity (GO:0005011);; Molecular Function: ATP binding (GO:0005524);; Cellular Component: intracellular (GO:0005622);; Cellular Component: plasma membrane (GO:0005886);; Biological Process: transmembrane receptor protein tyrosine kinase signaling pathway (GO:0007169);; Biological Process: axon guidance (GO:0007411);; Biological Pr…	K05090|0|chx:100861303|K05090 macrophage colony-stimulating factor 1 receptor [EC:2.7.10.1] | (RefSeq) CSF1R; colony stimulating factor 1 receptor	Transcriptional misregulation in cancer (ko05202)	[T]	Signal transduction mechanisms	Protein tyrosine kinase;; Protein kinase domain;; Immunoglobulin domain;; Immunoglobulin domain;; Immunoglobulin I-set domain;; Immunoglobulin domain;; Immunoglobulin V-set domain	Macrophage colony-stimulating factor 1 receptor OS=Felis catus OX=9685 GN=CSF1R PE=2 SV=1	T	Signal transduction mechanisms	PREDICTED: macrophage colony-stimulating factor 1 receptor isoform X3 [Ovis aries musimon]
novel_miR_1	gene-CSF3R	ACUGAGCAGACUGGAGCUCCGGG	23	0.0602725	0	0	0.21366	0	0	0.582047	0.248288	normal	--	--	Molecular Function: cytokine receptor activity (GO:0004896);; Cellular Component: integral component of membrane (GO:0016021);; Biological Process: cytokine-mediated signaling pathway (GO:0019221);; Biological Process: neutrophil chemotaxis (GO:0030593);; Biological Process: regulation of myeloid cell differentiation (GO:0045637);;	K05061|0|oas:101118070|K05061 granulocyte colony-stimulating factor receptor | (RefSeq) CSF3R; colony stimulating factor 3 receptor	Pathways in cancer (ko05200)	--	--	Ig-like C2-type domain;; Fibronectin type III domain	Interleukin-12 receptor subunit beta-2 OS=Bos taurus OX=9913 GN=IL12RB2 PE=2 SV=1	U	Intracellular trafficking, secretion, and vesicular transport	PREDICTED: granulocyte colony-stimulating factor receptor isoform X2 [Ovis aries musimon]
novel_miR_1	gene-CSMD1	ACUGAGCAGACUGGAGCUCCGGG	23	0.0602725	0	0	0.21366	0	0	0.582047	0.248288	normal	[M]	Cell wall/membrane/envelope biogenesis	Biological Process: startle response (GO:0001964);; Cellular Component: integral component of membrane (GO:0016021);; Biological Process: glucose homeostasis (GO:0042593);;	K17495|0|chx:102169454|K17495 CUB and sushi domain-containing protein | (RefSeq) CSMD1; CUB and Sushi multiple domains 1	--	[TV]	--	CUB domain;; Sushi repeat (SCR repeat);; CUB-like domain	Seizure protein 6 homolog OS=Bos taurus OX=9913 GN=SEZ6 PE=2 SV=1	S	Function unknown	PREDICTED: LOW QUALITY PROTEIN: CUB and sushi domain-containing protein 1 [Capra hircus]
novel_miR_1	gene-CSMD2	ACUGAGCAGACUGGAGCUCCGGG	23	0.0602725	0	0	0.21366	0	0	0.582047	0.248288	normal	[M]	Cell wall/membrane/envelope biogenesis	Cellular Component: integral component of membrane (GO:0016021);;	K17495|0|bta:100139189|K17495 CUB and sushi domain-containing protein | (RefSeq) CSMD2; CUB and Sushi multiple domains 2	--	[TV]	--	CUB domain;; Sushi repeat (SCR repeat);; CUB-like domain	Seizure protein 6 homolog OS=Bos taurus OX=9913 GN=SEZ6 PE=2 SV=1	U	Intracellular trafficking, secretion, and vesicular transport	PREDICTED: CUB and sushi domain-containing protein 2 isoform X3 [Ovis aries musimon]
novel_miR_1	gene-CSPG4	ACUGAGCAGACUGGAGCUCCGGG	23	0.0602725	0	0	0.21366	0	0	0.582047	0.248288	normal	[S]	Function unknown	Biological Process: activation of MAPK activity (GO:0000187);; Cellular Component: intracellular (GO:0005622);; Cellular Component: integral component of plasma membrane (GO:0005887);; Cellular Component: focal adhesion (GO:0005925);; Biological Process: transmembrane receptor protein tyrosine kinase signaling pathway (GO:0007169);; Biological Process: cell proliferation (GO:0008283);; Biological…	K08115|0|oas:101105108|K08115 chondroitin sulfate proteoglycan 4 | (RefSeq) CSPG4; chondroitin sulfate proteoglycan 4	--	[R]	General function prediction only	Cadherin-like;; Laminin G domain;; Laminin G domain	--	S	Function unknown	PREDICTED: LOW QUALITY PROTEIN: chondroitin sulfate proteoglycan 4 isoform X1 [Ovis aries]
novel_miR_1	gene-CSRNP2	ACUGAGCAGACUGGAGCUCCGGG	23	0.0602725	0	0	0.21366	0	0	0.582047	0.248288	normal	--	--	Molecular Function: transcriptional activator activity, RNA polymerase II transcription regulatory region sequence-specific binding (GO:0001228);; Cellular Component: nucleus (GO:0005634);; Biological Process: negative regulation of phosphatase activity (GO:0010923);; Molecular Function: phosphatase binding (GO:0019902);; Molecular Function: sequence-specific DNA binding (GO:0043565);; Biological…	K17494|0|chx:102189551|K17494 cysteine/serine-rich nuclear protein | (RefSeq) CSRNP2; cysteine and serine rich nuclear protein 2	--	[R]	General function prediction only	Cysteine/serine-rich nuclear protein N-terminus	Cysteine/serine-rich nuclear protein 1 OS=Pongo abelii OX=9601 GN=CSRNP1 PE=2 SV=1	S	Function unknown	PREDICTED: cysteine/serine-rich nuclear protein 2 isoform X1 [Capra hircus]
novel_miR_1	gene-CSTL1	ACUGAGCAGACUGGAGCUCCGGG	23	0.0602725	0	0	0.21366	0	0	0.582047	0.248288	normal	--	--	Molecular Function: cysteine-type endopeptidase inhibitor activity (GO:0004869);; Biological Process: negative regulation of endopeptidase activity (GO:0010951);;	--	--	--	--	Cystatin domain	Cystatin-C OS=Oryctolagus cuniculus OX=9986 GN=CST3 PE=2 SV=1	S	Function unknown	PREDICTED: cystatin-like 1 [Ovis aries]
novel_miR_1	gene-CTBP2	ACUGAGCAGACUGGAGCUCCGGG	23	0.0602725	0	0	0.21366	0	0	0.582047	0.248288	normal	[CHR]	--	Biological Process: negative regulation of transcription from RNA polymerase II promoter (GO:0000122);; Molecular Function: chromatin binding (GO:0003682);; Molecular Function: transcription coactivator activity (GO:0003713);; Molecular Function: transcription corepressor activity (GO:0003714);; Cellular Component: nucleus (GO:0005634);; Molecular Function: oxidoreductase activity, acting on the …	K04496|0|bta:281730|K04496 C-terminal binding protein | (RefSeq) CTBP2; C-terminal binding protein 2	Chronic myeloid leukemia (ko05220)	[K]	Transcription	D-isomer specific 2-hydroxyacid dehydrogenase, NAD binding domain;; D-isomer specific 2-hydroxyacid dehydrogenase, catalytic domain	C-terminal-binding protein 2 OS=Bos taurus OX=9913 GN=CTBP2 PE=1 SV=1	E	Amino acid transport and metabolism	PREDICTED: C-terminal-binding protein 2 isoform X3 [Ovis aries musimon]
novel_miR_1	gene-CTC1	ACUGAGCAGACUGGAGCUCCGGG	23	0.0602725	0	0	0.21366	0	0	0.582047	0.248288	normal	--	--	Biological Process: cellular response to DNA damage stimulus (GO:0006974);; Biological Process: regulation of G2/M transition of mitotic cell cycle (GO:0010389);; Molecular Function: telomerase inhibitor activity (GO:0010521);; Biological Process: multicellular organism growth (GO:0035264);; Biological Process: positive regulation of DNA replication (GO:0045740);; Biological Process: positive reg…	--	--	--	--	CST, telomere maintenance, complex subunit CTC1	CST complex subunit CTC1 OS=Pongo abelii OX=9601 GN=CTC1 PE=2 SV=1	S	Function unknown	PREDICTED: CST complex subunit CTC1 isoform X2 [Ovis aries]
novel_miR_1	gene-CTIF	ACUGAGCAGACUGGAGCUCCGGG	23	0.0602725	0	0	0.21366	0	0	0.582047	0.248288	normal	--	--	Biological Process: nuclear-transcribed mRNA catabolic process, nonsense-mediated decay (GO:0000184);; Molecular Function: RNA binding (GO:0003723);; Biological Process: regulation of translational initiation (GO:0006446);; Cellular Component: perinuclear region of cytoplasm (GO:0048471);;	--	--	[J]	Translation, ribosomal structure and biogenesis	MIF4G domain	--	J	Translation, ribosomal structure and biogenesis	PREDICTED: CBP80/20-dependent translation initiation factor isoform X2 [Ovis aries musimon]
novel_miR_1	gene-CTNNA2	ACUGAGCAGACUGGAGCUCCGGG	23	0.0602725	0	0	0.21366	0	0	0.582047	0.248288	normal	--	--	Molecular Function: structural molecule activity (GO:0005198);; Cellular Component: cytoplasm (GO:0005737);; Cellular Component: cell-cell adherens junction (GO:0005913);; Biological Process: cell adhesion (GO:0007155);; Biological Process: axonogenesis (GO:0007409);; Cellular Component: actin cytoskeleton (GO:0015629);; Cellular Component: basolateral plasma membrane (GO:0016323);; Biological Pr…	K05691|0|cjc:100390556|K05691 catenin alpha | (RefSeq) CTNNA2; catenin alpha 2	Arrhythmogenic right ventricular cardiomyopathy (ARVC) (ko05412)	[W]	Extracellular structures	Vinculin family	Catenin alpha-2 OS=Pongo abelii OX=9601 GN=CTNNA2 PE=2 SV=3	S	Function unknown	PREDICTED: catenin alpha-2 isoform X1 [Capra hircus]
novel_miR_1	gene-CUEDC2	ACUGAGCAGACUGGAGCUCCGGG	23	0.0602725	0	0	0.21366	0	0	0.582047	0.248288	normal	--	--	Cellular Component: nucleoplasm (GO:0005654);; Cellular Component: cytoplasm (GO:0005737);; Biological Process: negative regulation of macrophage cytokine production (GO:0010936);; Cellular Component: nuclear membrane (GO:0031965);; Biological Process: negative regulation of cytokine production involved in inflammatory response (GO:1900016);;	--	--	--	--	CUE domain	CUE domain-containing protein 2 OS=Bos taurus OX=9913 GN=CUEDC2 PE=2 SV=1	S	Function unknown	PREDICTED: CUE domain-containing protein 2 isoform X2 [Bos mutus]
novel_miR_1	gene-CUL1	ACUGAGCAGACUGGAGCUCCGGG	23	0.0602725	0	0	0.21366	0	0	0.582047	0.248288	normal	--	--	Biological Process: protein monoubiquitination (GO:0006513);; Biological Process: apoptotic process (GO:0006915);; Biological Process: cell proliferation (GO:0008283);; Biological Process: animal organ morphogenesis (GO:0009887);; Cellular Component: SCF ubiquitin ligase complex (GO:0019005);; Biological Process: SCF-dependent proteasomal ubiquitin-dependent protein catabolic process (GO:0031146)…	K03347|0|phd:102337109|K03347 cullin 1 | (RefSeq) CUL1; cullin 1	Herpes simplex infection (ko05168)	[D]	Cell cycle control, cell division, chromosome partitioning	Cullin family;; Cullin protein neddylation domain	Cullin-1 OS=Pongo abelii OX=9601 GN=CUL1 PE=2 SV=1	O	Posttranslational modification, protein turnover, chaperones	PREDICTED: cullin-1 [Pantholops hodgsonii]
novel_miR_1	gene-CWC22	ACUGAGCAGACUGGAGCUCCGGG	23	0.0602725	0	0	0.21366	0	0	0.582047	0.248288	normal	--	--	Biological Process: mRNA splicing, via spliceosome (GO:0000398);; Molecular Function: RNA binding (GO:0003723);; Cellular Component: Golgi apparatus (GO:0005794);; Cellular Component: nuclear speck (GO:0016607);; Cellular Component: U2-type catalytic step 1 spliceosome (GO:0071006);; Cellular Component: catalytic step 2 spliceosome (GO:0071013);;	K13100|0|oas:101121571|K13100 pre-mRNA-splicing factor CWC22 | (RefSeq) CWC22; CWC22 spliceosome associated protein homolog	--	[R]	General function prediction only	MA3 domain	Pre-mRNA-splicing factor CWC22 homolog OS=Pongo abelii OX=9601 GN=CWC22 PE=2 SV=1	S	Function unknown	PREDICTED: pre-mRNA-splicing factor CWC22 homolog [Ovis aries]
novel_miR_1	gene-CYP11B1	ACUGAGCAGACUGGAGCUCCGGG	23	0.0602725	0	0	0.21366	0	0	0.582047	0.248288	normal	[QV]	--	Molecular Function: steroid 11-beta-monooxygenase activity (GO:0004507);; Molecular Function: iron ion binding (GO:0005506);; Cellular Component: mitochondrial inner membrane (GO:0005743);; Biological Process: glucocorticoid biosynthetic process (GO:0006704);; Biological Process: cholesterol metabolic process (GO:0008203);; Molecular Function: oxidoreductase activity, acting on paired donors, wit…	K00497|0|oas:767576|K00497 steroid 11beta-monooxygenase [EC:1.14.15.4] | (RefSeq) CYP11B1; cytochrome P450, family 11, subfamily B, polypeptide 1	Steroid hormone biosynthesis (ko00140)	[Q]	Secondary metabolites biosynthesis, transport and catabolism	Cytochrome P450	Cytochrome P450 11B1, mitochondrial OS=Ovis aries OX=9940 GN=CYP11B1 PE=2 SV=2	Q	Secondary metabolites biosynthesis, transport and catabolism	cytochrome P450 11B1, mitochondrial isoform X1 [Odocoileus virginianus texanus]
novel_miR_1	gene-CYS1	ACUGAGCAGACUGGAGCUCCGGG	23	0.0602725	0	0	0.21366	0	0	0.582047	0.248288	normal	--	--	Molecular Function: ion channel activity (GO:0005216);; Biological Process: ion transmembrane transport (GO:0034220);; Cellular Component: membrane part (GO:0044425);; Cellular Component: cell part (GO:0044464);; Biological Process: intracellular transport (GO:0046907);;	--	--	--	--	--	--	O	Posttranslational modification, protein turnover, chaperones	PREDICTED: cystin-1-like [Ovis aries musimon]
novel_miR_1	gene-DAZAP2	ACUGAGCAGACUGGAGCUCCGGG	23	0.0602725	0	0	0.21366	0	0	0.582047	0.248288	normal	--	--	Cellular Component: nucleus (GO:0005634);; Cellular Component: cytoplasm (GO:0005737);; Molecular Function: WW domain binding (GO:0050699);;	--	--	--	--	DAZ associated protein 2 (DAZAP2)	DAZ-associated protein 2 OS=Pongo abelii OX=9601 GN=DAZAP2 PE=2 SV=1	S	Function unknown	PREDICTED: DAZ-associated protein 2 isoform X1 [Eptesicus fuscus]
novel_miR_1	gene-DBN1	ACUGAGCAGACUGGAGCUCCGGG	23	0.0602725	0	0	0.21366	0	0	0.582047	0.248288	normal	--	--	Molecular Function: actin binding (GO:0003779);; Cellular Component: plasma membrane (GO:0005886);; Cellular Component: gap junction (GO:0005921);; Biological Process: actin filament organization (GO:0007015);; Biological Process: cell communication by chemical coupling (GO:0010643);; Biological Process: cell communication by electrical coupling (GO:0010644);; Cellular Component: actin cytoskelet…	--	--	[Z]	Cytoskeleton	Cofilin/tropomyosin-type actin-binding protein	Drebrin-like protein OS=Bos taurus OX=9913 GN=DBNL PE=2 SV=1	Z	Cytoskeleton	PREDICTED: drebrin isoform X1 [Capra hircus]
novel_miR_1	gene-DCAF4	ACUGAGCAGACUGGAGCUCCGGG	23	0.0602725	0	0	0.21366	0	0	0.582047	0.248288	normal	[R]	General function prediction only	Biological Process: protein ubiquitination (GO:0016567);; Cellular Component: Cul4-RING E3 ubiquitin ligase complex (GO:0080008);;	K11799|0|phd:102315941|K11799 WD repeat-containing protein 21A | (RefSeq) DCAF4; DDB1 and CUL4 associated factor 4	--	[R]	General function prediction only	--	DDB1- and CUL4-associated factor 4 OS=Bos taurus OX=9913 GN=DCAF4 PE=2 SV=1	S	Function unknown	PREDICTED: DDB1- and CUL4-associated factor 4 isoform X1 [Pantholops hodgsonii]
novel_miR_1	gene-DCHS1	ACUGAGCAGACUGGAGCUCCGGG	23	0.0602725	0	0	0.21366	0	0	0.582047	0.248288	normal	[S]	Function unknown	Biological Process: branching involved in ureteric bud morphogenesis (GO:0001658);; Biological Process: heart morphogenesis (GO:0003007);; Molecular Function: calcium ion binding (GO:0005509);; Cellular Component: intracellular (GO:0005622);; Cellular Component: plasma membrane (GO:0005886);; Biological Process: homophilic cell adhesion via plasma membrane adhesion molecules (GO:0007156);; Biolog…	K16507|0|chx:102185761|K16507 protocadherin-16/23 | (RefSeq) DCHS1; dachsous cadherin-related 1	Hippo signaling pathway -multiple species (ko04392)	[S]	Function unknown	Cadherin domain;; Cadherin-like;; Cadherin-like	Protocadherin-11 X-linked OS=Sus scrofa OX=9823 GN=PCDH11X PE=2 SV=1	S	Function unknown	PREDICTED: protocadherin-16 isoform X2 [Ovis aries musimon]
novel_miR_1	gene-DCHS2	ACUGAGCAGACUGGAGCUCCGGG	23	0.0602725	0	0	0.21366	0	0	0.582047	0.248288	normal	[U]	Intracellular trafficking, secretion, and vesicular transport	Molecular Function: calcium ion binding (GO:0005509);; Cellular Component: plasma membrane (GO:0005886);; Biological Process: homophilic cell adhesion via plasma membrane adhesion molecules (GO:0007156);; Cellular Component: integral component of membrane (GO:0016021);;	K16507|0|phd:102329709|K16507 protocadherin-16/23 | (RefSeq) DCHS2; dachsous cadherin-related 2	Hippo signaling pathway -multiple species (ko04392)	[S]	Function unknown	Cadherin domain;; Cadherin-like;; Cadherin-like;; Cadherin prodomain like;; Peptidase propeptide and YPEB domain	Protocadherin-11 X-linked OS=Sus scrofa OX=9823 GN=PCDH11X PE=2 SV=1	S	Function unknown	PREDICTED: protocadherin-23 isoform X2 [Ovis aries musimon]
novel_miR_1	gene-DCX	ACUGAGCAGACUGGAGCUCCGGG	23	0.0602725	0	0	0.21366	0	0	0.582047	0.248288	normal	--	--	Biological Process: neuron migration (GO:0001764);; Molecular Function: calmodulin-dependent protein kinase activity (GO:0004683);; Molecular Function: calmodulin binding (GO:0005516);; Cellular Component: nucleus (GO:0005634);; Cellular Component: cytoplasm (GO:0005737);; Molecular Function: microtubule binding (GO:0008017);; Molecular Function: calcium-dependent protein serine/threonine kinase …	K16579|0|rro:104678167|K16579 neuronal migration protein doublecortin | (RefSeq) DCX; doublecortin	--	[DZ]	--	Doublecortin	Serine/threonine-protein kinase DCLK2 OS=Ailuropoda melanoleuca OX=9646 GN=DCLK2 PE=3 SV=1	S	Function unknown	TPA: doublecortin-like [Bos taurus]
novel_miR_1	gene-DDI1	ACUGAGCAGACUGGAGCUCCGGG	23	0.0602725	0	0	0.21366	0	0	0.582047	0.248288	normal	--	--	Molecular Function: aspartic-type endopeptidase activity (GO:0004190);; Biological Process: proteolysis (GO:0006508);;	K11885|0|oas:101117530|K11885 DNA damage-inducible protein 1 | (RefSeq) DDI1; DNA damage inducible 1 homolog 1	--	[L]	Replication, recombination and repair	Aspartyl protease;; gag-polyprotein putative aspartyl protease;; Aspartyl protease;; Retroviral aspartyl protease;; Retroviral aspartyl protease	Protein DDI1 homolog 1 OS=Bos taurus OX=9913 GN=DDI1 PE=2 SV=1	O	Posttranslational modification, protein turnover, chaperones	PREDICTED: protein DDI1 homolog 1 [Ovis aries]
novel_miR_1	gene-DDIAS	ACUGAGCAGACUGGAGCUCCGGG	23	0.0602725	0	0	0.21366	0	0	0.582047	0.248288	normal	--	--	--	--	--	--	--	Replication factor-A C terminal domain	--	S	Function unknown	PREDICTED: DNA damage-induced apoptosis suppressor protein [Ovis aries]
novel_miR_1	gene-DDX24	ACUGAGCAGACUGGAGCUCCGGG	23	0.0602725	0	0	0.21366	0	0	0.582047	0.248288	normal	[L]	Replication, recombination and repair	Molecular Function: ATP-dependent RNA helicase activity (GO:0004004);; Molecular Function: ATP binding (GO:0005524);; Cellular Component: nucleolus (GO:0005730);; Biological Process: RNA secondary structure unwinding (GO:0010501);; Cellular Component: membrane (GO:0016020);; Molecular Function: RNA binding (GO:0044822);;	K14805|0|oas:101116607|K14805 ATP-dependent RNA helicase DDX24/MAK5 [EC:3.6.4.13] | (RefSeq) DDX24; DEAD-box helicase 24	--	[A]	RNA processing and modification	DEAD/DEAH box helicase;; Helicase conserved C-terminal domain	ATP-dependent RNA helicase DDX24 OS=Pongo abelii OX=9601 GN=DDX24 PE=2 SV=1	L	Replication, recombination and repair	PREDICTED: ATP-dependent RNA helicase DDX24 [Ovis aries musimon]
novel_miR_1	gene-DENND1C	ACUGAGCAGACUGGAGCUCCGGG	23	0.0602725	0	0	0.21366	0	0	0.582047	0.248288	normal	--	--	Molecular Function: Rab guanyl-nucleotide exchange factor activity (GO:0017112);; Biological Process: positive regulation of GTPase activity (GO:0043547);;	K20160|0|phd:102341557|K20160 DENN domain-containing protein 1 | (RefSeq) DENND1C; DENN domain containing 1C	--	[T]	Signal transduction mechanisms	DENN (AEX-3) domain;; uDENN domain;; dDENN domain	--	S	Function unknown	PREDICTED: DENN domain-containing protein 1C isoform X2 [Ovis aries musimon]
novel_miR_1	gene-DET1	ACUGAGCAGACUGGAGCUCCGGG	23	0.0602725	0	0	0.21366	0	0	0.582047	0.248288	normal	--	--	--	K10571|0|fca:101084794|K10571 de-etiolated-1 | (RefSeq) DET1; de-etiolated homolog 1 (Arabidopsis)	Ubiquitin mediated proteolysis (ko04120)	[K]	Transcription	De-etiolated protein 1 Det1	--	O	Posttranslational modification, protein turnover, chaperones	DET1-like protein, partial [Bos mutus]
novel_miR_1	gene-DHCR24	ACUGAGCAGACUGGAGCUCCGGG	23	0.0602725	0	0	0.21366	0	0	0.582047	0.248288	normal	[C]	Energy production and conversion	Molecular Function: delta24(24-1) sterol reductase activity (GO:0000246);; Cellular Component: nucleus (GO:0005634);; Cellular Component: endoplasmic reticulum (GO:0005783);; Biological Process: cholesterol biosynthetic process (GO:0006695);; Biological Process: response to oxidative stress (GO:0006979);; Biological Process: protein localization (GO:0008104);; Biological Process: tissue developme…	K09828|0|chx:102172859|K09828 Delta24-sterol reductase [EC:1.3.1.72 1.3.1.-] | (RefSeq) DHCR24; 24-dehydrocholesterol reductase	Steroid biosynthesis (ko00100)	[R]	General function prediction only	FAD binding domain	Delta(24)-sterol reductase OS=Macaca fascicularis OX=9541 GN=DHCR24 PE=2 SV=2	C	Energy production and conversion	PREDICTED: delta(24)-sterol reductase [Capra hircus]
novel_miR_1	gene-DHRS1	ACUGAGCAGACUGGAGCUCCGGG	23	0.0602725	0	0	0.21366	0	0	0.582047	0.248288	normal	[IQR]	--	Cellular Component: mitochondrial inner membrane (GO:0005743);; Cellular Component: endoplasmic reticulum (GO:0005783);;	K11163|0|oas:101113760|K11163 dehydrogenase/reductase SDR family member 1 [EC:1.1.-.-] | (RefSeq) DHRS1; dehydrogenase/reductase 1	--	[R]	General function prediction only	short chain dehydrogenase;; Enoyl-(Acyl carrier protein) reductase;; KR domain	Hydroxysteroid dehydrogenase-like protein 2 OS=Bos taurus OX=9913 GN=HSDL2 PE=2 SV=1	S	Function unknown	PREDICTED: dehydrogenase/reductase SDR family member 1 [Ovis aries]
novel_miR_1	gene-DHRS7B	ACUGAGCAGACUGGAGCUCCGGG	23	0.0602725	0	0	0.21366	0	0	0.582047	0.248288	normal	[C]	Energy production and conversion	Cellular Component: endoplasmic reticulum membrane (GO:0005789);; Cellular Component: integral component of membrane (GO:0016021);; Molecular Function: oxidoreductase activity (GO:0016491);; Biological Process: oxidation-reduction process (GO:0055114);;	K11166|0|oas:101114453|K11166 dehydrogenase/reductase SDR family member 7B [EC:1.1.-.-] | (RefSeq) DHRS7B; dehydrogenase/reductase 7B	--	[Q]	Secondary metabolites biosynthesis, transport and catabolism	short chain dehydrogenase;; Enoyl-(Acyl carrier protein) reductase;; KR domain;; Fungal family of unknown function (DUF1776)	Dehydrogenase/reductase SDR family member 7B OS=Bos taurus OX=9913 GN=DHRS7B PE=2 SV=1	S	Function unknown	PREDICTED: dehydrogenase/reductase SDR family member 7B isoform X1 [Ovis aries musimon]
novel_miR_1	gene-DHTKD1	ACUGAGCAGACUGGAGCUCCGGG	23	0.0602725	0	0	0.21366	0	0	0.582047	0.248288	normal	[C]	Energy production and conversion	Biological Process: hematopoietic progenitor cell differentiation (GO:0002244);; Molecular Function: oxoglutarate dehydrogenase (succinyl-transferring) activity (GO:0004591);; Cellular Component: mitochondrion (GO:0005739);; Cellular Component: cytosol (GO:0005829);; Biological Process: tricarboxylic acid cycle (GO:0006099);; Biological Process: protein transport (GO:0015031);; Cellular Component…	K15791|0|oas:101117008|K15791 probable 2-oxoglutarate dehydrogenase E1 component DHKTD1 [EC:1.2.4.2] | (RefSeq) DHTKD1; dehydrogenase E1 and transketolase domain containing 1	--	[G]	Carbohydrate transport and metabolism	Transketolase, pyrimidine binding domain;; 2-oxoglutarate dehydrogenase C-terminal;; Dehydrogenase E1 component	Probable 2-oxoglutarate dehydrogenase E1 component DHKTD1, mitochondrial OS=Pongo abelii OX=9601 GN=DHTKD1 PE=2 SV=1	C	Energy production and conversion	PREDICTED: probable 2-oxoglutarate dehydrogenase E1 component DHKTD1, mitochondrial [Ovis aries musimon]
novel_miR_1	gene-DIP2C	ACUGAGCAGACUGGAGCUCCGGG	23	0.0602725	0	0	0.21366	0	0	0.582047	0.248288	normal	[Q]	Secondary metabolites biosynthesis, transport and catabolism	Molecular Function: catalytic activity (GO:0003824);; Biological Process: metabolic process (GO:0008152);;	--	--	[R]	General function prediction only	AMP-binding enzyme;; DMAP1-binding Domain	--	IQ	--	PREDICTED: disco-interacting protein 2 homolog C isoform X1 [Bos taurus]
novel_miR_1	gene-DIS3L2	ACUGAGCAGACUGGAGCUCCGGG	23	0.0602725	0	0	0.21366	0	0	0.582047	0.248288	normal	[K]	Transcription	Molecular Function: 3'-5'-exoribonuclease activity (GO:0000175);; Cellular Component: nuclear exosome (RNase complex) (GO:0000176);; Cellular Component: cytoplasmic exosome (RNase complex) (GO:0000177);; Molecular Function: magnesium ion binding (GO:0000287);; Cellular Component: P-body (GO:0000932);; Biological Process: rRNA processing (GO:0006364);; Molecular Function: poly(U) RNA binding (GO:0…	K18758|0|oas:101108891|K18758 DIS3-like exonuclease 2 [EC:3.1.13.-] | (RefSeq) DIS3L2; DIS3 like 3'-5' exoribonuclease 2	--	[J]	Translation, ribosomal structure and biogenesis	RNB domain;; Rrp44-like cold shock domain	DIS3-like exonuclease 1 OS=Bos taurus OX=9913 GN=DIS3L PE=2 SV=2	K	Transcription	PREDICTED: DIS3-like exonuclease 2 isoform X2 [Ovis aries]
novel_miR_1	gene-DISC1	ACUGAGCAGACUGGAGCUCCGGG	23	0.0602725	0	0	0.21366	0	0	0.582047	0.248288	normal	--	--	Biological Process: microtubule cytoskeleton organization (GO:0000226);; Biological Process: neuron migration (GO:0001764);; Biological Process: positive regulation of neuroblast proliferation (GO:0002052);; Cellular Component: mitochondrion (GO:0005739);; Cellular Component: centrosome (GO:0005813);; Cellular Component: synaptic vesicle (GO:0008021);; Biological Process: regulation of neuron pro…	K16534|0|oas:101114672|K16534 disrupted in schizophrenia 1 protein | (RefSeq) DISC1; disrupted in schizophrenia 1	--	--	--	--	--	Z	Cytoskeleton	PREDICTED: disrupted in schizophrenia 1 protein [Capra hircus]
novel_miR_1	gene-DISP3	ACUGAGCAGACUGGAGCUCCGGG	23	0.0602725	0	0	0.21366	0	0	0.582047	0.248288	normal	--	--	Cellular Component: integral component of membrane (GO:0016021);;	--	--	[T]	Signal transduction mechanisms	Patched family;; MMPL family;; Sterol-sensing domain of SREBP cleavage-activation	--	S	Function unknown	PREDICTED: patched domain-containing protein 2 [Ovis aries musimon]
novel_miR_1	gene-DLAT	ACUGAGCAGACUGGAGCUCCGGG	23	0.0602725	0	0	0.21366	0	0	0.582047	0.248288	normal	[C]	Energy production and conversion	Molecular Function: dihydrolipoyllysine-residue acetyltransferase activity (GO:0004742);; Cellular Component: mitochondrial matrix (GO:0005759);; Biological Process: glucose metabolic process (GO:0006006);; Biological Process: pyruvate metabolic process (GO:0006090);; Biological Process: tricarboxylic acid cycle (GO:0006099);; Cellular Component: pyruvate dehydrogenase complex (GO:0045254);;	K00627|0|chx:102176249|K00627 pyruvate dehydrogenase E2 component (dihydrolipoamide acetyltransferase) [EC:2.3.1.12] | (RefSeq) DLAT; dihydrolipoamide S-acetyltransferase	Carbon metabolism (ko01200)	[C]	Energy production and conversion	2-oxoacid dehydrogenases acyltransferase (catalytic domain);; Biotin-requiring enzyme;; e3 binding domain	Pyruvate dehydrogenase protein X component OS=Bos taurus OX=9913 GN=PDHX PE=1 SV=3	C	Energy production and conversion	PREDICTED: dihydrolipoyllysine-residue acetyltransferase component of pyruvate dehydrogenase complex, mitochondrial [Ovis aries musimon]
novel_miR_1	gene-DLGAP1	ACUGAGCAGACUGGAGCUCCGGG	23	0.0602725	0	0	0.21366	0	0	0.582047	0.248288	normal	--	--	Biological Process: chemical synaptic transmission (GO:0007268);; Cellular Component: postsynaptic density of dendrite (GO:0014069);;	K15008|0|bta:526435|K15008 discs, large-associated protein 1 | (RefSeq) DLGAP1; DLG associated protein 1	Glutamatergic synapse (ko04724)	[T]	Signal transduction mechanisms	Guanylate-kinase-associated protein (GKAP) protein	--	S	Function unknown	disks large-associated protein 1 isoform X7 [Odocoileus virginianus texanus]
novel_miR_1	gene-DLX4	ACUGAGCAGACUGGAGCUCCGGG	23	0.0602725	0	0	0.21366	0	0	0.582047	0.248288	normal	--	--	Biological Process: negative regulation of transcription from RNA polymerase II promoter (GO:0000122);; Molecular Function: RNA polymerase II core promoter proximal region sequence-specific DNA binding (GO:0000978);; Molecular Function: transcriptional repressor activity, RNA polymerase II core promoter proximal region sequence-specific binding (GO:0001078);; Cellular Component: nucleus (GO:00056…	K09314|2.13412e-124|oas:101109628|K09314 homeobox protein DLX1/4/6 | (RefSeq) DLX4; distal-less homeobox 4	--	[K]	Transcription	Homeobox domain	Homeobox protein NANOG OS=Pan troglodytes OX=9598 GN=NANOG PE=3 SV=1	K	Transcription	homeobox protein DLX-4 isoform X2 [Equus caballus]
novel_miR_1	gene-DMAC2	ACUGAGCAGACUGGAGCUCCGGG	23	0.0602725	0	0	0.21366	0	0	0.582047	0.248288	normal	--	--	Cellular Component: mitochondrion (GO:0005739);;	--	--	[S]	Function unknown	--	Distal membrane-arm assembly complex protein 2 OS=Bos taurus OX=9913 GN=DMAC2 PE=2 SV=2	S	Function unknown	distal membrane-arm assembly complex protein 2 isoform 1 [Bos taurus]
novel_miR_1	gene-DMKN	ACUGAGCAGACUGGAGCUCCGGG	23	0.0602725	0	0	0.21366	0	0	0.582047	0.248288	normal	--	--	Cellular Component: extracellular exosome (GO:0070062);;	--	--	--	--	--	Dermokine OS=Bos taurus OX=9913 GN=DMKN PE=2 SV=1	S	Function unknown	PREDICTED: dermokine isoform X1 [Ovis aries]
novel_miR_1	gene-DMRTC2	ACUGAGCAGACUGGAGCUCCGGG	23	0.0602725	0	0	0.21366	0	0	0.582047	0.248288	normal	--	--	Molecular Function: core promoter proximal region sequence-specific DNA binding (GO:0000987);; Cellular Component: XY body (GO:0001741);; Molecular Function: transcription factor activity, sequence-specific DNA binding (GO:0003700);; Cellular Component: nucleus (GO:0005634);; Biological Process: regulation of transcription, DNA-templated (GO:0006355);; Biological Process: male meiosis I (GO:00071…	K19493|0|oas:101106355|K19493 doublesex- and mab-3-related transcription factor 7 | (RefSeq) DMRTC2; DMRT like family C2	--	[K]	Transcription	Doublesex-and mab-3-related transcription factor C1 and C2;; DM DNA binding domain	Doublesex- and mab-3-related transcription factor C2 OS=Bos taurus OX=9913 GN=DMRTC2 PE=2 SV=1	K	Transcription	PREDICTED: doublesex- and mab-3-related transcription factor C2 isoform X2 [Pantholops hodgsonii]
novel_miR_1	gene-DNAH2	ACUGAGCAGACUGGAGCUCCGGG	23	0.0602725	0	0	0.21366	0	0	0.582047	0.248288	normal	--	--	Molecular Function: microtubule motor activity (GO:0003777);; Molecular Function: ATP binding (GO:0005524);; Biological Process: microtubule-based movement (GO:0007018);; Molecular Function: ATPase activity (GO:0016887);; Cellular Component: dynein complex (GO:0030286);;	K10408|0|oas:101104254|K10408 dynein heavy chain, axonemal | (RefSeq) DNAH2; dynein axonemal heavy chain 2	Huntington's disease (ko05016)	[Z]	Cytoskeleton	Dynein heavy chain and region D6 of dynein motor;; Dynein heavy chain, N-terminal region 1;; Dynein heavy chain, N-terminal region 2;; Hydrolytic ATP binding site of dynein motor region D1;; ATP-binding dynein motor region D5;; P-loop containing dynein motor region D4;; P-loop containing dynein motor region D3;; Microtubule-binding stalk of dynein motor;; AAA domain (dynein-related subfamily);; A…	--	Z	Cytoskeleton	PREDICTED: dynein heavy chain 2, axonemal isoform X2 [Ovis aries musimon]
novel_miR_1	gene-DNAH9	ACUGAGCAGACUGGAGCUCCGGG	23	0.0602725	0	0	0.21366	0	0	0.582047	0.248288	normal	--	--	Molecular Function: microtubule motor activity (GO:0003777);; Molecular Function: ATP binding (GO:0005524);; Cellular Component: axoneme (GO:0005930);; Biological Process: microtubule-based movement (GO:0007018);; Molecular Function: ATPase activity (GO:0016887);; Cellular Component: dynein complex (GO:0030286);;	K10408|0|oas:101114286|K10408 dynein heavy chain, axonemal | (RefSeq) DNAH9; dynein axonemal heavy chain 9	Huntington's disease (ko05016)	[Z]	Cytoskeleton	Dynein heavy chain and region D6 of dynein motor;; Microtubule-binding stalk of dynein motor;; P-loop containing dynein motor region D4;; Dynein heavy chain, N-terminal region 1;; P-loop containing dynein motor region D3;; Hydrolytic ATP binding site of dynein motor region D1;; Dynein heavy chain, N-terminal region 2;; ATP-binding dynein motor region D5;; AAA domain (dynein-related subfamily);; A…	--	Z	Cytoskeleton	PREDICTED: dynein heavy chain 9, axonemal isoform X2 [Ovis aries musimon]
novel_miR_1	gene-DNAJC16	ACUGAGCAGACUGGAGCUCCGGG	23	0.0602725	0	0	0.21366	0	0	0.582047	0.248288	normal	[O]	Posttranslational modification, protein turnover, chaperones	Cellular Component: cell (GO:0005623);; Biological Process: cell redox homeostasis (GO:0045454);;	K09536|0|oas:101110690|K09536 DnaJ homolog subfamily C member 16 | (RefSeq) DNAJC16; DnaJ heat shock protein family (Hsp40) member C16	--	--	--	DnaJ domain;; Thioredoxin	DnaJ homolog subfamily C member 16 OS=Pongo abelii OX=9601 GN=DNAJC16 PE=2 SV=1	O	Posttranslational modification, protein turnover, chaperones	PREDICTED: dnaJ homolog subfamily C member 16 isoform X1 [Ovis aries]
novel_miR_1	gene-DNAJC18	ACUGAGCAGACUGGAGCUCCGGG	23	0.0602725	0	0	0.21366	0	0	0.582047	0.248288	normal	[O]	Posttranslational modification, protein turnover, chaperones	Cellular Component: integral component of membrane (GO:0016021);;	K09538|0|phd:102342959|K09538 DnaJ homolog subfamily C member 18 | (RefSeq) DNAJC18; DnaJ heat shock protein family (Hsp40) member C18	--	[O]	Posttranslational modification, protein turnover, chaperones	Domain of unknown function (DUF1977);; DnaJ domain	DnaJ homolog subfamily C member 18 OS=Bos taurus OX=9913 GN=DNAJC18 PE=2 SV=1	O	Posttranslational modification, protein turnover, chaperones	PREDICTED: dnaJ homolog subfamily C member 18 [Ovis aries]
novel_miR_1	gene-DNHD1	ACUGAGCAGACUGGAGCUCCGGG	23	0.0602725	0	0	0.21366	0	0	0.582047	0.248288	normal	--	--	Molecular Function: microtubule motor activity (GO:0003777);; Biological Process: microtubule-based movement (GO:0007018);; Cellular Component: dynein complex (GO:0030286);; Cellular Component: extracellular exosome (GO:0070062);;	--	--	[Z]	Cytoskeleton	Dynein heavy chain and region D6 of dynein motor;; Dynein heavy chain, N-terminal region 2;; Hydrolytic ATP binding site of dynein motor region D1;; P-loop containing dynein motor region D4;; Microtubule-binding stalk of dynein motor;; AAA domain (dynein-related subfamily);; P-loop containing dynein motor region D3;; AAA domain;; ATPase family associated with various cellular activities (AAA)	--	Z	Cytoskeleton	PREDICTED: dynein heavy chain domain-containing protein 1 isoform X2 [Ovis aries musimon]
novel_miR_1	gene-DNMT3A	ACUGAGCAGACUGGAGCUCCGGG	23	0.0602725	0	0	0.21366	0	0	0.582047	0.248288	normal	[L]	Replication, recombination and repair	Biological Process: negative regulation of transcription from RNA polymerase II promoter (GO:0000122);; Cellular Component: chromosome, centromeric region (GO:0000775);; Cellular Component: euchromatin (GO:0000791);; Cellular Component: XY body (GO:0001741);; Molecular Function: DNA binding (GO:0003677);; Molecular Function: chromatin binding (GO:0003682);; Molecular Function: DNA (cytosine-5-)-m…	K17398|0|phd:102329828|K17398 DNA (cytosine-5)-methyltransferase 3A [EC:2.1.1.37] | (RefSeq) DNMT3A; DNA methyltransferase 3 alpha	MicroRNAs in cancer (ko05206)	--	--	C-5 cytosine-specific DNA methylase;; PWWP domain	--	L	Replication, recombination and repair	PREDICTED: DNA (cytosine-5)-methyltransferase 3A isoform X1 [Capra hircus]
novel_miR_1	gene-DOC2B	ACUGAGCAGACUGGAGCUCCGGG	23	0.0602725	0	0	0.21366	0	0	0.582047	0.248288	normal	--	--	Molecular Function: calcium ion binding (GO:0005509);; Molecular Function: calcium-dependent phospholipid binding (GO:0005544);; Cellular Component: cytoplasm (GO:0005737);; Cellular Component: plasma membrane (GO:0005886);; Molecular Function: syntaxin binding (GO:0019905);; Molecular Function: clathrin binding (GO:0030276);; Biological Process: positive regulation of vesicle fusion (GO:0031340)…	K19917|0|chx:102174060|K19917 double C2-like domain-containing protein beta | (RefSeq) DOC2B; double C2 domain beta	--	[U]	Intracellular trafficking, secretion, and vesicular transport	C2 domain	Rabphilin-3A OS=Bos taurus OX=9913 GN=RPH3A PE=1 SV=1	S	Function unknown	PREDICTED: double C2-like domain-containing protein beta [Capra hircus]
novel_miR_1	gene-DOCK3	ACUGAGCAGACUGGAGCUCCGGG	23	0.0602725	0	0	0.21366	0	0	0.582047	0.248288	normal	--	--	Molecular Function: guanyl-nucleotide exchange factor activity (GO:0005085);; Cellular Component: cytoplasm (GO:0005737);; Biological Process: small GTPase mediated signal transduction (GO:0007264);; Biological Process: positive regulation of GTPase activity (GO:0043547);;	K05727|0|chx:102175341|K05727 dedicator of cytokinesis protein 3 | (RefSeq) DOCK3; dedicator of cytokinesis 3	--	[T]	Signal transduction mechanisms	Dock homology region 2;; DOCK N-terminus;; C2 domain in Dock180 and Zizimin proteins	--	S	Function unknown	PREDICTED: dedicator of cytokinesis protein 3 isoform X1 [Capra hircus]
novel_miR_1	gene-DOLPP1	ACUGAGCAGACUGGAGCUCCGGG	23	0.0602725	0	0	0.21366	0	0	0.582047	0.248288	normal	--	--	Biological Process: protein N-linked glycosylation (GO:0006487);; Biological Process: lipid biosynthetic process (GO:0008610);; Cellular Component: integral component of endoplasmic reticulum membrane (GO:0030176);; Molecular Function: dolichyldiphosphatase activity (GO:0047874);;	K07252|5.73589e-156|ngi:103727910|K07252 dolichyldiphosphatase [EC:3.6.1.43] | (RefSeq) Dolpp1; dolichyldiphosphatase 1	N-Glycan biosynthesis (ko00510)	[I]	Lipid transport and metabolism	PAP2 superfamily	Dolichyldiphosphatase 1 OS=Papio anubis OX=9555 GN=DOLPP1 PE=3 SV=1	I	Lipid transport and metabolism	PREDICTED: dolichyldiphosphatase 1 isoform X3 [Ovis aries musimon]
novel_miR_1	gene-DOP1B	ACUGAGCAGACUGGAGCUCCGGG	23	0.0602725	0	0	0.21366	0	0	0.582047	0.248288	normal	--	--	Biological Process: cognition (GO:0050890);; Cellular Component: extracellular exosome (GO:0070062);;	--	--	[K]	Transcription	Dopey, N-terminal	--	K	Transcription	PREDICTED: protein dopey-2 isoform X4 [Ovis aries musimon]
novel_miR_1	gene-DOT1L	ACUGAGCAGACUGGAGCUCCGGG	23	0.0602725	0	0	0.21366	0	0	0.582047	0.248288	normal	--	--	Cellular Component: nucleoplasm (GO:0005654);; Biological Process: chromatin silencing (GO:0006342);; Molecular Function: transcription factor binding (GO:0008134);; Molecular Function: histone methyltransferase activity (H3-K79 specific) (GO:0031151);; Biological Process: histone H3-K79 methylation (GO:0034729);; Biological Process: regulation of JAK-STAT cascade (GO:0046425);; Biological Proces…	K11427|0|phd:102319778|K11427 histone-lysine N-methyltransferase, H3 lysine-79 specific [EC:2.1.1.43] | (RefSeq) DOT1L; DOT1 like histone lysine methyltransferase	Transcriptional misregulation in cancer (ko05202)	[DK]	--	Histone methylation protein DOT1	--	B	Chromatin structure and dynamics	PREDICTED: histone-lysine N-methyltransferase, H3 lysine-79 specific isoform X2 [Ovis aries musimon]
novel_miR_1	gene-DPYD	ACUGAGCAGACUGGAGCUCCGGG	23	0.0602725	0	0	0.21366	0	0	0.582047	0.248288	normal	[ER]	--	Cellular Component: cytosol (GO:0005829);; Biological Process: purine nucleobase catabolic process (GO:0006145);; Biological Process: thymine catabolic process (GO:0006210);; Biological Process: uracil catabolic process (GO:0006212);; Biological Process: thymidine catabolic process (GO:0006214);; Molecular Function: FMN binding (GO:0010181);; Molecular Function: dihydropyrimidine dehydrogenase (N…	K00207|0|oas:101109311|K00207 dihydropyrimidine dehydrogenase (NADP+) [EC:1.3.1.2] | (RefSeq) DPYD; dihydropyrimidine dehydrogenase	Drug metabolism - other enzymes (ko00983)	[F]	Nucleotide transport and metabolism	Dihydroorotate dehydrogenase;; Dihydroprymidine dehydrogenase domain II, 4Fe-4S cluster;; 4Fe-4S dicluster domain;; Pyridine nucleotide-disulphide oxidoreductase;; NAD(P)-binding Rossmann-like domain;; Pyridine nucleotide-disulphide oxidoreductase;; Dihydrouridine synthase (Dus)	Dihydropyrimidine dehydrogenase [NADP(+)] OS=Bos taurus OX=9913 GN=DPYD PE=1 SV=1	F	Nucleotide transport and metabolism	PREDICTED: dihydropyrimidine dehydrogenase [NADP(+)] isoform X1 [Ovis aries]
novel_miR_1	gene-DRAXIN	ACUGAGCAGACUGGAGCUCCGGG	23	0.0602725	0	0	0.21366	0	0	0.582047	0.248288	normal	--	--	Cellular Component: extracellular region (GO:0005576);; Biological Process: axon guidance (GO:0007411);; Biological Process: dorsal spinal cord development (GO:0021516);; Biological Process: commissural neuron differentiation in spinal cord (GO:0021528);; Biological Process: negative regulation of axon extension (GO:0030517);; Biological Process: forebrain development (GO:0030900);; Biological Pr…	--	--	--	--	Draxin	Draxin OS=Bos taurus OX=9913 GN=DRAXIN PE=3 SV=1	O	Posttranslational modification, protein turnover, chaperones	PREDICTED: LOW QUALITY PROTEIN: draxin isoform X1 [Ovis aries]
novel_miR_1	gene-DRD5	ACUGAGCAGACUGGAGCUCCGGG	23	0.0602725	0	0	0.21366	0	0	0.582047	0.248288	normal	--	--	Molecular Function: dopamine neurotransmitter receptor activity, coupled via Gs (GO:0001588);; Biological Process: synaptic transmission, dopaminergic (GO:0001963);; Biological Process: response to amphetamine (GO:0001975);; Biological Process: regulation of systemic arterial blood pressure by vasopressin (GO:0001992);; Biological Process: norepinephrine-epinephrine vasoconstriction involved in r…	K05840|0|chx:102168337|K05840 dopamine receptor D5 | (RefSeq) DRD5; dopamine receptor D5	Dopaminergic synapse (ko04728)	[R]	General function prediction only	7 transmembrane receptor (rhodopsin family);; Serpentine type 7TM GPCR chemoreceptor Srsx;; Serpentine type 7TM GPCR chemoreceptor Srx	D(1A) dopamine receptor OS=Sus scrofa OX=9823 GN=DRD1 PE=3 SV=1	U	Intracellular trafficking, secretion, and vesicular transport	PREDICTED: D(1B) dopamine receptor isoform X2 [Ovis aries musimon]
novel_miR_1	gene-DSG4	ACUGAGCAGACUGGAGCUCCGGG	23	0.0602725	0	0	0.21366	0	0	0.582047	0.248288	normal	[U]	Intracellular trafficking, secretion, and vesicular transport	Biological Process: hair follicle development (GO:0001942);; Molecular Function: calcium ion binding (GO:0005509);; Cellular Component: plasma membrane (GO:0005886);; Biological Process: homophilic cell adhesion via plasma membrane adhesion molecules (GO:0007156);; Cellular Component: integral component of membrane (GO:0016021);; Biological Process: single organismal cell-cell adhesion (GO:001633…	K07599|0|oas:101118914|K07599 desmoglein 4 | (RefSeq) DSG4; desmoglein 4	--	[S]	Function unknown	Cadherin domain;; Cadherin cytoplasmic region	Desmoglein-3 OS=Canis lupus familiaris OX=9615 GN=DSG3 PE=2 SV=1	U	Intracellular trafficking, secretion, and vesicular transport	PREDICTED: desmoglein-4 [Ovis aries]
novel_miR_1	gene-DST	ACUGAGCAGACUGGAGCUCCGGG	23	0.0602725	0	0	0.21366	0	0	0.582047	0.248288	normal	--	--	--	K10382|0|pale:102889885|K10382 dystonin | (RefSeq) DST; dystonin	--	[Z]	Cytoskeleton	Spectrin repeat;; Calponin homology (CH) domain;; Plectin repeat;; Growth-Arrest-Specific Protein 2 Domain;; EF hand;; EF-hand domain;; EF-hand domain pair;; EF hand;; EF-hand domain pair	Alpha-actinin-4 OS=Pongo abelii OX=9601 GN=ACTN4 PE=2 SV=1	Z	Cytoskeleton	PREDICTED: dystonin isoform X38 [Ovis aries musimon]
novel_miR_1	gene-DSTYK	ACUGAGCAGACUGGAGCUCCGGG	23	0.0602725	0	0	0.21366	0	0	0.582047	0.248288	normal	[T]	Signal transduction mechanisms	Molecular Function: protein serine/threonine kinase activity (GO:0004674);; Molecular Function: protein serine/threonine/tyrosine kinase activity (GO:0004712);; Molecular Function: protein tyrosine kinase activity (GO:0004713);; Molecular Function: ATP binding (GO:0005524);; Cellular Component: cytosol (GO:0005829);; Cellular Component: basolateral plasma membrane (GO:0016323);; Cellular Componen…	K16288|0|chx:102170074|K16288 receptor-interacting serine/threonine-protein kinase 5 [EC:2.7.11.1] | (RefSeq) DSTYK; dual serine/threonine and tyrosine protein kinase	--	[T]	Signal transduction mechanisms	Protein tyrosine kinase;; Protein kinase domain	Dual serine/threonine and tyrosine protein kinase OS=Bos taurus OX=9913 GN=DSTYK PE=2 SV=1	T	Signal transduction mechanisms	PREDICTED: dual serine/threonine and tyrosine protein kinase isoform X4 [Ovis aries musimon]
novel_miR_1	gene-DUSP12	ACUGAGCAGACUGGAGCUCCGGG	23	0.0602725	0	0	0.21366	0	0	0.582047	0.248288	normal	[T]	Signal transduction mechanisms	Biological Process: protein dephosphorylation (GO:0006470);; Molecular Function: protein tyrosine/serine/threonine phosphatase activity (GO:0008138);; Biological Process: positive regulation of glucokinase activity (GO:0033133);; Molecular Function: metal ion binding (GO:0046872);;	K14819|0|chx:102184296|K14819 dual specificity phosphatase 12 [EC:3.1.3.16 3.1.3.48] | (RefSeq) DUSP12; dual specificity phosphatase 12	--	[V]	Defense mechanisms	Dual specificity phosphatase, catalytic domain	Dual specificity protein phosphatase 6 OS=Bos taurus OX=9913 GN=DUSP6 PE=2 SV=1	T	Signal transduction mechanisms	PREDICTED: dual specificity protein phosphatase 12 [Ovis aries musimon]
novel_miR_1	gene-DYRK2	ACUGAGCAGACUGGAGCUCCGGG	23	0.0602725	0	0	0.21366	0	0	0.582047	0.248288	normal	[T]	Signal transduction mechanisms	Cellular Component: ubiquitin ligase complex (GO:0000151);; Molecular Function: magnesium ion binding (GO:0000287);; Molecular Function: protein serine/threonine kinase activity (GO:0004674);; Molecular Function: protein tyrosine kinase activity (GO:0004713);; Molecular Function: ATP binding (GO:0005524);; Cellular Component: nucleoplasm (GO:0005654);; Cellular Component: cytoplasm (GO:0005737);;…	K18669|0|chx:102177034|K18669 dual specificity tyrosine-phosphorylation-regulated kinase 2/3/4 [EC:2.7.12.1] | (RefSeq) DYRK2; dual specificity tyrosine phosphorylation regulated kinase 2	--	[R]	General function prediction only	Protein kinase domain;; Protein tyrosine kinase;; Phosphotransferase enzyme family	Dual specificity tyrosine-phosphorylation-regulated kinase 3 OS=Macaca fascicularis OX=9541 GN=DYRK3 PE=2 SV=1	T	Signal transduction mechanisms	PREDICTED: dual specificity tyrosine-phosphorylation-regulated kinase 2 isoform X2 [Ovis aries musimon]
novel_miR_1	gene-E2F2	ACUGAGCAGACUGGAGCUCCGGG	23	0.0602725	0	0	0.21366	0	0	0.582047	0.248288	normal	--	--	Molecular Function: core promoter binding (GO:0001047);; Molecular Function: transcription factor activity, sequence-specific DNA binding (GO:0003700);; Cellular Component: nucleus (GO:0005634);; Cellular Component: transcription factor complex (GO:0005667);; Biological Process: regulation of transcription, DNA-templated (GO:0006355);; Molecular Function: transcription factor binding (GO:0008134)…	K09389|0|phd:102327415|K09389 transcription factor E2F2 | (RefSeq) E2F2; E2F transcription factor 2	Non-small cell lung cancer (ko05223)	[K]	Transcription	E2F transcription factor CC-MB domain;; E2F/DP family winged-helix DNA-binding domain	Transcription factor E2F6 OS=Bos taurus OX=9913 GN=E2F6 PE=2 SV=1	K	Transcription	PREDICTED: transcription factor E2F2 isoform X2 [Ovis aries musimon]
novel_miR_1	gene-EDEM3	ACUGAGCAGACUGGAGCUCCGGG	23	0.0602725	0	0	0.21366	0	0	0.582047	0.248288	normal	[O]	Posttranslational modification, protein turnover, chaperones	Molecular Function: glycoprotein endo-alpha-1,2-mannosidase activity (GO:0004569);; Molecular Function: mannosyl-oligosaccharide 1,2-alpha-mannosidase activity (GO:0004571);; Molecular Function: calcium ion binding (GO:0005509);; Cellular Component: endoplasmic reticulum lumen (GO:0005788);; Biological Process: N-glycan processing (GO:0006491);; Cellular Component: integral component of membrane …	K10086|0|chx:102174143|K10086 ER degradation enhancer, mannosidase alpha-like 3 | (RefSeq) EDEM3; ER degradation enhancing alpha-mannosidase like protein 3	Protein processing in endoplasmic reticulum (ko04141)	[G]	Carbohydrate transport and metabolism	Glycosyl hydrolase family 47;; PA domain	Mannosyl-oligosaccharide 1,2-alpha-mannosidase IA OS=Sus scrofa OX=9823 GN=MAN1A1 PE=1 SV=1	O	Posttranslational modification, protein turnover, chaperones	PREDICTED: ER degradation-enhancing alpha-mannosidase-like protein 3 isoform X2 [Ovis aries musimon]
novel_miR_1	gene-EDF1	ACUGAGCAGACUGGAGCUCCGGG	23	0.0602725	0	0	0.21366	0	0	0.582047	0.248288	normal	--	--	Molecular Function: transcription coactivator activity (GO:0003713);; Cellular Component: transcription factor TFIID complex (GO:0005669);; Cellular Component: nucleolus (GO:0005730);; Cellular Component: cytoplasm (GO:0005737);; Biological Process: positive regulation of DNA binding (GO:0043388);; Molecular Function: sequence-specific DNA binding (GO:0043565);; Molecular Function: RNA binding (G…	K03627|2.07473e-92|chx:102184816|K03627 putative transcription factor | (RefSeq) EDF1; endothelial differentiation related factor 1	--	[K]	Transcription	Multiprotein bridging factor 1;; Helix-turn-helix	Endothelial differentiation-related factor 1 OS=Bos taurus OX=9913 GN=EDF1 PE=2 SV=1	K	Transcription	PREDICTED: endothelial differentiation-related factor 1 [Bubalus bubalis]
novel_miR_1	gene-EGR1	ACUGAGCAGACUGGAGCUCCGGG	23	0.0602725	0	0	0.21366	0	0	0.582047	0.248288	normal	--	--	Biological Process: negative regulation of transcription from RNA polymerase II promoter (GO:0000122);; Molecular Function: RNA polymerase II regulatory region sequence-specific DNA binding (GO:0000977);; Molecular Function: transcriptional activator activity, RNA polymerase II core promoter proximal region sequence-specific binding (GO:0001077);; Cellular Component: nucleoplasm (GO:0005654);; Ce…	K09203|0|oas:443547|K09203 early growth response protein 1 | (RefSeq) EGR1; early growth response 1	HTLV-I infection (ko05166)	[R]	General function prediction only	Domain of unknown function (DUF3432);; Domain of unknown function (DUF3446);; Zinc-finger double domain;; Zinc finger, C2H2 type;; C2H2-type zinc finger	Early growth response protein 1 OS=Bos taurus OX=9913 GN=EGR1 PE=2 SV=1	S	Function unknown	early growth response protein 1 [Ovis aries]
novel_miR_1	gene-EGR3	ACUGAGCAGACUGGAGCUCCGGG	23	0.0602725	0	0	0.21366	0	0	0.582047	0.248288	normal	--	--	Biological Process: positive regulation of endothelial cell proliferation (GO:0001938);; Biological Process: cell migration involved in sprouting angiogenesis (GO:0002042);; Molecular Function: DNA binding (GO:0003677);; Cellular Component: nucleus (GO:0005634);; Biological Process: regulation of transcription, DNA-templated (GO:0006355);; Biological Process: neuromuscular synaptic transmission (…	K12497|0|bta:526233|K12497 early growth response protein 3 | (RefSeq) EGR3; early growth response 3	Viral carcinogenesis (ko05203)	[R]	General function prediction only	Zinc-finger double domain;; Zinc finger, C2H2 type;; C2H2-type zinc finger;; Domain of unknown function (DUF3446)	E3 SUMO-protein ligase EGR2 OS=Sus scrofa OX=9823 GN=EGR2 PE=2 SV=1	S	Function unknown	TPA: early growth response 3-like [Bos taurus]
novel_miR_1	gene-EHBP1	ACUGAGCAGACUGGAGCUCCGGG	23	0.0602725	0	0	0.21366	0	0	0.582047	0.248288	normal	--	--	Cellular Component: cytoplasm (GO:0005737);; Cellular Component: plasma membrane (GO:0005886);;	--	--	[Z]	Cytoskeleton	Protein of unknown function (DUF3585);; N-terminal C2 in EEIG1 and EHBP1 proteins;; Calponin homology (CH) domain;; CAMSAP CH domain	MICAL-like protein 1 OS=Bos taurus OX=9913 GN=MICALL1 PE=1 SV=2	Z	Cytoskeleton	PREDICTED: EH domain-binding protein 1 isoform X2 [Ovis aries musimon]
novel_miR_1	gene-EIF4B	ACUGAGCAGACUGGAGCUCCGGG	23	0.0602725	0	0	0.21366	0	0	0.582047	0.248288	normal	--	--	Molecular Function: nucleotide binding (GO:0000166);; Biological Process: formation of translation preinitiation complex (GO:0001731);; Biological Process: cytoplasmic translation (GO:0002181);; Molecular Function: translation initiation factor activity (GO:0003743);; Cellular Component: polysome (GO:0005844);; Cellular Component: eukaryotic translation initiation factor 4F complex (GO:0016281);;…	K03258|0|chx:102181269|K03258 translation initiation factor 4B | (RefSeq) EIF4B; eukaryotic translation initiation factor 4B	Proteoglycans in cancer (ko05205)	[R]	General function prediction only	RNA recognition motif. (a.k.a. RRM, RBD, or RNP domain)	Eukaryotic translation initiation factor 4H OS=Pongo abelii OX=9601 GN=EIF4H PE=2 SV=1	S	Function unknown	PREDICTED: eukaryotic translation initiation factor 4B isoform X1 [Ovis aries]
novel_miR_1	gene-EIF4G1	ACUGAGCAGACUGGAGCUCCGGG	23	0.0602725	0	0	0.21366	0	0	0.582047	0.248288	normal	--	--	Biological Process: behavioral fear response (GO:0001662);; Molecular Function: translation initiation factor activity (GO:0003743);; Cellular Component: cytoplasm (GO:0005737);; Biological Process: regulation of translational initiation (GO:0006446);; Molecular Function: eukaryotic initiation factor 4E binding (GO:0008190);; Cellular Component: membrane (GO:0016020);; Molecular Function: RNA bin…	K03260|0|chx:102183267|K03260 translation initiation factor 4G | (RefSeq) EIF4G1; eukaryotic translation initiation factor 4 gamma 1	Viral myocarditis (ko05416)	[J]	Translation, ribosomal structure and biogenesis	MIF4G domain;; MA3 domain;; eIF4-gamma/eIF5/eIF2-epsilon	Eukaryotic translation initiation factor 4 gamma 1 OS=Oryctolagus cuniculus OX=9986 GN=EIF4G1 PE=1 SV=1	J	Translation, ribosomal structure and biogenesis	PREDICTED: eukaryotic translation initiation factor 4 gamma 1 isoform X1 [Ovis aries]
novel_miR_1	gene-ELF5	ACUGAGCAGACUGGAGCUCCGGG	23	0.0602725	0	0	0.21366	0	0	0.582047	0.248288	normal	--	--	Molecular Function: RNA polymerase II regulatory region sequence-specific DNA binding (GO:0000977);; Molecular Function: transcriptional activator activity, RNA polymerase II transcription regulatory region sequence-specific binding (GO:0001228);; Biological Process: ectodermal cell fate commitment (GO:0001712);; Cellular Component: nucleus (GO:0005634);; Cellular Component: cytoplasm (GO:0005737…	K17101|0|oas:101104338|K17101 E74-like factor 5 | (RefSeq) ELF5; E74 like ETS transcription factor 5	Prolactin signaling pathway (ko04917)	[K]	Transcription	Ets-domain;; Sterile alpha motif (SAM)/Pointed domain	ETS-related transcription factor Elf-5 OS=Bos taurus OX=9913 GN=ELF5 PE=2 SV=1	K	Transcription	PREDICTED: ETS-related transcription factor Elf-5 isoform X1 [Ovis aries]
novel_miR_1	gene-ELL3	ACUGAGCAGACUGGAGCUCCGGG	23	0.0602725	0	0	0.21366	0	0	0.582047	0.248288	normal	--	--	Molecular Function: translation elongation factor activity (GO:0003746);; Cellular Component: nucleolus (GO:0005730);; Biological Process: transcription elongation from RNA polymerase II promoter (GO:0006368);; Biological Process: translational elongation (GO:0006414);; Cellular Component: transcription elongation factor complex (GO:0008023);; Biological Process: regulation of epithelial to mesen…	K15183|0|chx:102185044|K15183 RNA polymerase II elongation factor ELL | (RefSeq) ELL3; elongation factor for RNA polymerase II 3	--	[K]	Transcription	Occludin homology domain;; RNA polymerase II elongation factor ELL	RNA polymerase II elongation factor ELL3 OS=Bos taurus OX=9913 GN=ELL3 PE=2 SV=1	K	Transcription	PREDICTED: RNA polymerase II elongation factor ELL3 isoform X2 [Ovis aries musimon]
novel_miR_1	gene-EM4B	ACUGAGCAGACUGGAGCUCCGGG	23	0.0602725	0	0	0.21366	0	0	0.582047	0.248288	normal	--	--	Molecular Function: scavenger receptor activity (GO:0005044);; Biological Process: receptor-mediated endocytosis (GO:0006898);; Cellular Component: integral component of membrane (GO:0016021);;	K06545|0|oas:105614286|K06545 CD163 antigen | (RefSeq) antigen WC1.1-like	--	--	--	Scavenger receptor cysteine-rich domain;; Scavenger receptor cysteine-rich domain	Antigen WC1.1 OS=Bos taurus OX=9913 PE=2 SV=1	S	Function unknown	PREDICTED: antigen WC1.1 isoform X2 [Ovis aries musimon]
novel_miR_1	gene-EM4C	ACUGAGCAGACUGGAGCUCCGGG	23	0.0602725	0	0	0.21366	0	0	0.582047	0.248288	normal	--	--	Molecular Function: scavenger receptor activity (GO:0005044);; Cellular Component: extracellular region (GO:0005576);; Biological Process: receptor-mediated endocytosis (GO:0006898);; Cellular Component: integral component of membrane (GO:0016021);;	K06545|0|bta:783109|K06545 CD163 antigen | (RefSeq) WC1; BoWC1.1	--	--	--	Scavenger receptor cysteine-rich domain;; Scavenger receptor cysteine-rich domain	Antigen WC1.1 OS=Bos taurus OX=9913 PE=2 SV=1	S	Function unknown	PREDICTED: antigen WC1.1 [Ovis aries musimon]
novel_miR_1	gene-EOMES	ACUGAGCAGACUGGAGCUCCGGG	23	0.0602725	0	0	0.21366	0	0	0.582047	0.248288	normal	--	--	Biological Process: negative regulation of transcription from RNA polymerase II promoter (GO:0000122);; Molecular Function: RNA polymerase II regulatory region sequence-specific DNA binding (GO:0000977);; Molecular Function: RNA polymerase II activating transcription factor binding (GO:0001102);; Molecular Function: transcriptional repressor activity, RNA polymerase II transcription factor bindin…	K10173|0|mcf:102144498|K10173 eomesodermin protein | (RefSeq) EOMES; eomesodermin	--	[K]	Transcription	T-box transcription factor-associated;; T-box	T-box transcription factor TBX4 OS=Canis lupus familiaris OX=9615 GN=TBX4 PE=2 SV=1	K	Transcription	PREDICTED: eomesodermin homolog isoform X1 [Capra hircus]
novel_miR_1	gene-EP300	ACUGAGCAGACUGGAGCUCCGGG	23	0.0602725	0	0	0.21366	0	0	0.582047	0.248288	normal	--	--	Biological Process: negative regulation of transcription from RNA polymerase II promoter (GO:0000122);; Cellular Component: histone acetyltransferase complex (GO:0000123);; Molecular Function: RNA polymerase II core promoter sequence-specific DNA binding (GO:0000979);; Molecular Function: RNA polymerase II activating transcription factor binding (GO:0001102);; Molecular Function: transcriptional …	K04498|0|chx:102187383|K04498 E1A/CREB-binding protein [EC:2.3.1.48] | (RefSeq) EP300; E1A binding protein p300	Prostate cancer (ko05215)	[K]	Transcription	Histone acetylation protein;; KIX domain;; Creb binding;; TAZ zinc finger;; Domain of Unknown Function (DUF902);; Bromodomain;; Zinc finger, ZZ type	Bromodomain-containing protein 2 OS=Canis lupus familiaris OX=9615 GN=BRD2 PE=3 SV=1	BK	--	PREDICTED: histone acetyltransferase p300 [Ovis aries musimon]
novel_miR_1	gene-EPHA4	ACUGAGCAGACUGGAGCUCCGGG	23	0.0602725	0	0	0.21366	0	0	0.582047	0.248288	normal	[U]	Intracellular trafficking, secretion, and vesicular transport	Molecular Function: GPI-linked ephrin receptor activity (GO:0005004);; Molecular Function: transmembrane-ephrin receptor activity (GO:0005005);; Molecular Function: ATP binding (GO:0005524);; Cellular Component: integral component of plasma membrane (GO:0005887);; Biological Process: adult walking behavior (GO:0007628);; Biological Process: motor neuron axon guidance (GO:0008045);; Biological Pro…	K05105|0|phd:102326315|K05105 Eph receptor A4 [EC:2.7.10.1] | (RefSeq) EPHA4; EPH receptor A4	Axon guidance (ko04360)	[T]	Signal transduction mechanisms	Ephrin receptor ligand binding domain;; Protein tyrosine kinase;; Fibronectin type III domain;; Protein kinase domain;; Ephrin type-A receptor 2 transmembrane domain;; Protein tyrosine kinase;; SAM domain (Sterile alpha motif);; SAM domain (Sterile alpha motif)	Ephrin type-A receptor 2 OS=Macaca fascicularis OX=9541 GN=EPHA2 PE=2 SV=1	T	Signal transduction mechanisms	ephrin type-A receptor 4 isoform X1 [Odocoileus virginianus texanus]
novel_miR_1	gene-EPN2	ACUGAGCAGACUGGAGCUCCGGG	23	0.0602725	0	0	0.21366	0	0	0.582047	0.248288	normal	--	--	Cellular Component: nucleoplasm (GO:0005654);; Cellular Component: Golgi apparatus (GO:0005794);; Biological Process: endocytosis (GO:0006897);; Cellular Component: clathrin coat of endocytic vesicle (GO:0030128);;	K12471|0|oas:101119060|K12471 epsin | (RefSeq) EPN2; epsin 2	Endocytosis (ko04144)	[F]	Nucleotide transport and metabolism	ENTH domain;; ANTH domain	Clathrin interactor 1 OS=Bos taurus OX=9913 GN=CLINT1 PE=2 SV=1	U	Intracellular trafficking, secretion, and vesicular transport	PREDICTED: epsin-2 isoform X1 [Ovis aries]
novel_miR_1	gene-ERAP1	ACUGAGCAGACUGGAGCUCCGGG	23	0.0602725	0	0	0.21366	0	0	0.582047	0.248288	normal	[E]	Amino acid transport and metabolism	Molecular Function: interleukin-6 receptor binding (GO:0005138);; Cellular Component: extracellular space (GO:0005615);; Cellular Component: endoplasmic reticulum lumen (GO:0005788);; Cellular Component: plasma membrane (GO:0005886);; Biological Process: membrane protein ectodomain proteolysis (GO:0006509);; Biological Process: regulation of blood pressure (GO:0008217);; Molecular Function: zinc …	K09604|0|oas:101110506|K09604 adipocyte-derived leucine aminopeptidase [EC:3.4.11.-] | (RefSeq) ERAP1; endoplasmic reticulum aminopeptidase 1	--	[EO]	--	Peptidase family M1 domain;; ERAP1-like C-terminal domain	Endoplasmic reticulum aminopeptidase 2 OS=Bos taurus OX=9913 GN=ERAP2 PE=2 SV=1	E	Amino acid transport and metabolism	PREDICTED: endoplasmic reticulum aminopeptidase 1 isoform X1 [Ovis aries]
novel_miR_1	gene-ERBB3	ACUGAGCAGACUGGAGCUCCGGG	23	0.0602725	0	0	0.21366	0	0	0.582047	0.248288	normal	[T]	Signal transduction mechanisms	Biological Process: endocardial cushion development (GO:0003197);; Molecular Function: transmembrane receptor protein tyrosine kinase activity (GO:0004714);; Molecular Function: signal transducer, downstream of receptor, with protein tyrosine kinase activity (GO:0004716);; Molecular Function: ATP binding (GO:0005524);; Cellular Component: extracellular space (GO:0005615);; Cellular Component: int…	K05084|0|chx:102173448|K05084 receptor tyrosine-protein kinase erbB-3 [EC:2.7.10.1] | (RefSeq) ERBB3; erb-b2 receptor tyrosine kinase 3	MicroRNAs in cancer (ko05206)	[T]	Signal transduction mechanisms	Protein tyrosine kinase;; Receptor L domain;; Growth factor receptor domain IV;; Furin-like cysteine rich region;; Protein kinase domain	Receptor tyrosine-protein kinase erbB-3 OS=Pongo abelii OX=9601 GN=ERBB3 PE=2 SV=1	T	Signal transduction mechanisms	PREDICTED: receptor tyrosine-protein kinase erbB-3 isoform X2 [Ovis aries musimon]
novel_miR_1	gene-ERLIN2	ACUGAGCAGACUGGAGCUCCGGG	23	0.0602725	0	0	0.21366	0	0	0.582047	0.248288	normal	--	--	Cellular Component: endoplasmic reticulum membrane (GO:0005789);; Cellular Component: plasma membrane (GO:0005886);; Molecular Function: cholesterol binding (GO:0015485);; Cellular Component: integral component of membrane (GO:0016021);; Biological Process: ubiquitin-dependent ERAD pathway (GO:0030433);; Molecular Function: ubiquitin protein ligase binding (GO:0031625);; Biological Process: SREBP…	--	--	[R]	General function prediction only	SPFH domain / Band 7 family	Erlin-2 OS=Bos taurus OX=9913 GN=ERLIN2 PE=2 SV=1	O	Posttranslational modification, protein turnover, chaperones	PREDICTED: erlin-2 isoform X2 [Ovis aries musimon]
novel_miR_1	gene-ERN2	ACUGAGCAGACUGGAGCUCCGGG	23	0.0602725	0	0	0.21366	0	0	0.582047	0.248288	normal	[T]	Signal transduction mechanisms	Molecular Function: ribonuclease activity (GO:0004540);; Molecular Function: protein kinase activity (GO:0004672);; Molecular Function: ATP binding (GO:0005524);; Biological Process: regulation of transcription, DNA-templated (GO:0006355);; Biological Process: mRNA processing (GO:0006397);; Biological Process: cell cycle arrest (GO:0007050);; Biological Process: activation of JUN kinase activity …	K11715|0|chx:102184398|K11715 serine/threonine-protein kinase/endoribonuclease IRE2 [EC:2.7.11.1 3.1.26.-] | (RefSeq) ERN2; endoplasmic reticulum to nucleus signaling 2	--	[T]	Signal transduction mechanisms	Ribonuclease 2-5A;; Protein kinase domain;; Protein tyrosine kinase;; PQQ-like domain;; PQQ-like domain	Calcium/calmodulin-dependent protein kinase type II subunit delta OS=Oryctolagus cuniculus OX=9986 GN=CAMK2D PE=2 SV=2	T	Signal transduction mechanisms	PREDICTED: serine/threonine-protein kinase/endoribonuclease IRE2 isoform X2 [Ovis aries musimon]
novel_miR_1	gene-ERO1B	ACUGAGCAGACUGGAGCUCCGGG	23	0.0602725	0	0	0.21366	0	0	0.582047	0.248288	normal	--	--	Molecular Function: protein disulfide isomerase activity (GO:0003756);; Cellular Component: endoplasmic reticulum (GO:0005783);; Molecular Function: protein disulfide oxidoreductase activity (GO:0015035);; Cellular Component: membrane (GO:0016020);; Molecular Function: oxidoreductase activity, acting on a sulfur group of donors, disulfide as acceptor (GO:0016671);; Biological Process: 4-hydroxypr…	K10976|0|chx:102179447|K10976 ERO1-like protein beta [EC:1.8.4.-] | (RefSeq) ERO1B, ERO1LB; endoplasmic reticulum oxidoreductase 1 beta	Protein processing in endoplasmic reticulum (ko04141)	[OU]	--	Endoplasmic Reticulum Oxidoreductin 1 (ERO1)	ERO1-like protein alpha OS=Sus scrofa OX=9823 GN=ERO1A PE=2 SV=1	OU	--	PREDICTED: ERO1-like protein beta isoform X4 [Ovis aries musimon]
novel_miR_1	gene-ESPL1	ACUGAGCAGACUGGAGCUCCGGG	23	0.0602725	0	0	0.21366	0	0	0.582047	0.248288	normal	--	--	Biological Process: meiotic spindle organization (GO:0000212);; Molecular Function: cysteine-type endopeptidase activity (GO:0004197);; Cellular Component: nucleus (GO:0005634);; Cellular Component: cytoplasm (GO:0005737);; Cellular Component: centrosome (GO:0005813);; Biological Process: proteolysis (GO:0006508);; Biological Process: homologous chromosome segregation (GO:0045143);; Biological Pr…	K02365|0|oas:101105898|K02365 separase [EC:3.4.22.49] | (RefSeq) ESPL1; extra spindle pole bodies like 1, separase	Oocyte meiosis (ko04114)	[D]	Cell cycle control, cell division, chromosome partitioning	Peptidase family C50	--	DO	--	PREDICTED: separin isoform X1 [Ovis aries]
novel_miR_1	gene-ESYT2	ACUGAGCAGACUGGAGCUCCGGG	23	0.0602725	0	0	0.21366	0	0	0.582047	0.248288	normal	--	--	Molecular Function: calcium ion binding (GO:0005509);; Molecular Function: calcium-dependent phospholipid binding (GO:0005544);; Cellular Component: integral component of plasma membrane (GO:0005887);; Molecular Function: phosphatidylethanolamine binding (GO:0008429);; Molecular Function: phosphatidylcholine binding (GO:0031210);; Cellular Component: intrinsic component of endoplasmic reticulum m…	--	--	[R]	General function prediction only	Synaptotagmin-like mitochondrial-lipid-binding domain;; C2 domain	Extended synaptotagmin-1 OS=Pongo abelii OX=9601 GN=ESYT1 PE=2 SV=2	S	Function unknown	PREDICTED: extended synaptotagmin-2 isoform X2 [Ovis aries musimon]
novel_miR_1	gene-ETV6	ACUGAGCAGACUGGAGCUCCGGG	23	0.0602725	0	0	0.21366	0	0	0.582047	0.248288	normal	--	--	Biological Process: negative regulation of transcription from RNA polymerase II promoter (GO:0000122);; Molecular Function: RNA polymerase II core promoter proximal region sequence-specific DNA binding (GO:0000978);; Molecular Function: transcriptional activator activity, RNA polymerase II core promoter proximal region sequence-specific binding (GO:0001077);; Cellular Component: nucleolus (GO:000…	K03211|0|chx:102178336|K03211 ETS translocation variant 6/7 | (RefSeq) ETV6; ETS variant 6	Transcriptional misregulation in cancer (ko05202)	[K]	Transcription	Ets-domain;; Sterile alpha motif (SAM)/Pointed domain	Transcription factor ETV6 OS=Bos taurus OX=9913 GN=ETV6 PE=2 SV=1	K	Transcription	transcription factor ETV6 isoform X1 [Odocoileus virginianus texanus]
novel_miR_1	gene-EXOC1	ACUGAGCAGACUGGAGCUCCGGG	23	0.0602725	0	0	0.21366	0	0	0.582047	0.248288	normal	--	--	Cellular Component: exocyst (GO:0000145);; Molecular Function: phosphatidylinositol-4,5-bisphosphate binding (GO:0005546);; Biological Process: exocytosis (GO:0006887);; Biological Process: Golgi to plasma membrane transport (GO:0006893);; Molecular Function: GTP-Rho binding (GO:0017049);; Biological Process: phosphatidylinositol-mediated signaling (GO:0048015);; Biological Process: positive regu…	K19983|0|mcf:102128709|K19983 exocyst complex component 1 | (RefSeq) EXOC1; exocyst complex component 1	--	[U]	Intracellular trafficking, secretion, and vesicular transport	Exocyst complex component Sec3;; Exocyst complex component SEC3 N-terminal PIP2 binding PH	Syntaxin-binding protein 6 OS=Bos taurus OX=9913 GN=STXBP6 PE=2 SV=1	S	Function unknown	PREDICTED: exocyst complex component 1 isoform X1 [Ovis aries]
novel_miR_1	gene-EXOC3	ACUGAGCAGACUGGAGCUCCGGG	23	0.0602725	0	0	0.21366	0	0	0.582047	0.248288	normal	--	--	Cellular Component: exocyst (GO:0000145);; Molecular Function: SNARE binding (GO:0000149);; Biological Process: exocytosis (GO:0006887);; Biological Process: protein transport (GO:0015031);; Biological Process: exocyst localization (GO:0051601);;	K06110|0|phd:102330357|K06110 exocyst complex component 3 | (RefSeq) EXOC3; exocyst complex component 3	Tight junction (ko04530)	[U]	Intracellular trafficking, secretion, and vesicular transport	Exocyst complex component Sec6	Exocyst complex component 3 OS=Bos taurus OX=9913 GN=EXOC3 PE=2 SV=1	U	Intracellular trafficking, secretion, and vesicular transport	PREDICTED: exocyst complex component 3 isoform X2 [Ovis aries musimon]
novel_miR_1	gene-EXOC3L4	ACUGAGCAGACUGGAGCUCCGGG	23	0.0602725	0	0	0.21366	0	0	0.582047	0.248288	normal	--	--	Cellular Component: exocyst (GO:0000145);; Molecular Function: SNARE binding (GO:0000149);; Biological Process: exocytosis (GO:0006887);; Biological Process: exocyst localization (GO:0051601);;	--	--	[U]	Intracellular trafficking, secretion, and vesicular transport	Exocyst complex component Sec6	Exocyst complex component 3 OS=Bos taurus OX=9913 GN=EXOC3 PE=2 SV=1	U	Intracellular trafficking, secretion, and vesicular transport	PREDICTED: exocyst complex component 3-like protein 4 isoform X2 [Ovis aries musimon]
novel_miR_1	gene-EXOC7	ACUGAGCAGACUGGAGCUCCGGG	23	0.0602725	0	0	0.21366	0	0	0.582047	0.248288	normal	--	--	Cellular Component: exocyst (GO:0000145);; Biological Process: exocytosis (GO:0006887);; Cellular Component: growth cone membrane (GO:0032584);; Cellular Component: centriolar satellite (GO:0034451);; Biological Process: regulation of entry of bacterium into host cell (GO:2000535);;	K07195|0|bom:102269222|K07195 exocyst complex component 7 | (RefSeq) EXOC7; exocyst complex component 7	Insulin signaling pathway (ko04910)	[U]	Intracellular trafficking, secretion, and vesicular transport	Exo70 exocyst complex subunit	--	S	Function unknown	PREDICTED: exocyst complex component 7 isoform X3 [Ovis aries musimon]
novel_miR_1	gene-EXTL1	ACUGAGCAGACUGGAGCUCCGGG	23	0.0602725	0	0	0.21366	0	0	0.582047	0.248288	normal	--	--	Biological Process: glycosaminoglycan biosynthetic process (GO:0006024);; Biological Process: protein glycosylation (GO:0006486);; Biological Process: heparan sulfate proteoglycan biosynthetic process (GO:0015012);; Cellular Component: integral component of membrane (GO:0016021);;	K02368|0|chx:102182004|K02368 alpha-1,4-N-acetylglucosaminyltransferase EXTL1 [EC:2.4.1.224] | (RefSeq) EXTL1; exostosin like glycosyltransferase 1	Glycosaminoglycan biosynthesis - heparan sulfate / heparin (ko00534)	[GMW]	--	Glycosyl transferase family 64 domain;; Exostosin family	Exostosin-1 OS=Papio anubis OX=9555 GN=EXT1 PE=3 SV=1	S	Function unknown	PREDICTED: exostosin-like 1 isoform X1 [Capra hircus]
novel_miR_1	gene-EXTL3	ACUGAGCAGACUGGAGCUCCGGG	23	0.0602725	0	0	0.21366	0	0	0.582047	0.248288	normal	--	--	Cellular Component: endoplasmic reticulum (GO:0005783);; Biological Process: glycosaminoglycan biosynthetic process (GO:0006024);; Molecular Function: acetylglucosaminyltransferase activity (GO:0008375);; Biological Process: heparan sulfate proteoglycan biosynthetic process (GO:0015012);; Cellular Component: integral component of membrane (GO:0016021);;	K02370|0|chx:102178172|K02370 alpha-1,4-N-acetylglucosaminyltransferase EXTL3 [EC:2.4.1.223 2.4.1.224] | (RefSeq) EXTL3; exostosin like glycosyltransferase 3	Glycosaminoglycan biosynthesis - heparan sulfate / heparin (ko00534)	[T]	Signal transduction mechanisms	Glycosyl transferase family 64 domain;; Exostosin family	Exostosin-2 OS=Bos taurus OX=9913 GN=EXT2 PE=1 SV=1	S	Function unknown	PREDICTED: exostosin-like 3 [Ovis aries musimon]
novel_miR_1	gene-F8	ACUGAGCAGACUGGAGCUCCGGG	23	0.0602725	0	0	0.21366	0	0	0.582047	0.248288	normal	[DPM]	--	Molecular Function: copper ion binding (GO:0005507);; Cellular Component: extracellular space (GO:0005615);; Biological Process: acute-phase response (GO:0006953);; Molecular Function: oxidoreductase activity (GO:0016491);; Biological Process: platelet activation (GO:0030168);; Biological Process: oxidation-reduction process (GO:0055114);;	K03899|0|oas:100359363|K03899 coagulation factor VIII | (RefSeq) F8; coagulation factor VIII, procoagulant component	Complement and coagulation cascades (ko04610)	--	--	F5/8 type C domain;; Multicopper oxidase;; Multicopper oxidase;; Multicopper oxidase	Coagulation factor VIII OS=Canis lupus familiaris OX=9615 GN=F8 PE=2 SV=1	S	Function unknown	coagulation factor VIII precursor [Ovis aries]
novel_miR_1	gene-FAAP100	ACUGAGCAGACUGGAGCUCCGGG	23	0.0602725	0	0	0.21366	0	0	0.582047	0.248288	normal	--	--	Cellular Component: cytoplasm (GO:0005737);; Biological Process: DNA repair (GO:0006281);; Cellular Component: Fanconi anaemia nuclear complex (GO:0043240);; Cellular Component: intermediate filament cytoskeleton (GO:0045111);;	K10993|0|phd:102331067|K10993 fanconi anemia core complex 100 kDa subunit | (RefSeq) FAAP100; Fanconi anemia core complex associated protein 100	Fanconi anemia pathway (ko03460)	--	--	Fanconi anemia-associated	--	S	Function unknown	PREDICTED: Fanconi anemia core complex-associated protein 100 isoform X2 [Ovis aries musimon]
novel_miR_1	gene-FAAP20	ACUGAGCAGACUGGAGCUCCGGG	23	0.0602725	0	0	0.21366	0	0	0.582047	0.248288	normal	--	--	Cellular Component: chromosome (GO:0005694);; Biological Process: translesion synthesis (GO:0019985);; Biological Process: interstrand cross-link repair (GO:0036297);; Cellular Component: Fanconi anaemia nuclear complex (GO:0043240);; Molecular Function: metal ion binding (GO:0046872);; Molecular Function: K63-linked polyubiquitin modification-dependent protein binding (GO:0070530);;	--	--	--	--	FAAP20 FANCA interaction domain;; Ubiquitin-binding zinc-finger	Fanconi anemia core complex-associated protein 20 OS=Bos taurus OX=9913 GN=FAAP20 PE=2 SV=2	K	Transcription	PREDICTED: Fanconi anemia core complex-associated protein 20 isoform X2 [Ovis aries musimon]
novel_miR_1	gene-FADS1	ACUGAGCAGACUGGAGCUCCGGG	23	0.0602725	0	0	0.21366	0	0	0.582047	0.248288	normal	[I]	Lipid transport and metabolism	Biological Process: lipid metabolic process (GO:0006629);; Cellular Component: integral component of membrane (GO:0016021);; Molecular Function: oxidoreductase activity (GO:0016491);; Molecular Function: heme binding (GO:0020037);; Molecular Function: metal ion binding (GO:0046872);; Biological Process: oxidation-reduction process (GO:0055114);;	K10224|0|oas:101109049|K10224 acyl-CoA (8-3)-desaturase (Delta-5 desaturase) [EC:1.14.19.44] | (RefSeq) FADS1; fatty acid desaturase 1	Fatty acid metabolism (ko01212)	[I]	Lipid transport and metabolism	Fatty acid desaturase;; Cytochrome b5-like Heme/Steroid binding domain	Fatty acid desaturase 1 OS=Papio anubis OX=9555 GN=FADS1 PE=1 SV=1	I	Lipid transport and metabolism	PREDICTED: fatty acid desaturase 1 isoform X2 [Ovis aries]
novel_miR_1	gene-FADS3	ACUGAGCAGACUGGAGCUCCGGG	23	0.0602725	0	0	0.21366	0	0	0.582047	0.248288	normal	[I]	Lipid transport and metabolism	Cellular Component: endoplasmic reticulum membrane (GO:0005789);; Biological Process: fatty acid biosynthetic process (GO:0006633);; Cellular Component: integral component of membrane (GO:0016021);; Molecular Function: oxidoreductase activity (GO:0016491);; Biological Process: oxidation-reduction process (GO:0055114);;	K10225|0|chx:102171410|K10225 fatty acid desaturase 3 (Delta-13 desaturase) [EC:1.14.19.-] | (RefSeq) FADS3; fatty acid desaturase 3	--	[I]	Lipid transport and metabolism	Fatty acid desaturase;; Cytochrome b5-like Heme/Steroid binding domain	Fatty acid desaturase 3 OS=Bos taurus OX=9913 GN=FADS3 PE=2 SV=1	I	Lipid transport and metabolism	PREDICTED: fatty acid desaturase 3 isoform X2 [Ovis aries musimon]
novel_miR_1	gene-FAM104A	ACUGAGCAGACUGGAGCUCCGGG	23	0.0602725	0	0	0.21366	0	0	0.582047	0.248288	normal	--	--	--	--	--	--	--	Family 104	--	S	Function unknown	PREDICTED: protein FAM104A [Bos indicus]
novel_miR_1	gene-FAM124A	ACUGAGCAGACUGGAGCUCCGGG	23	0.0602725	0	0	0.21366	0	0	0.582047	0.248288	normal	--	--	--	--	--	--	--	FAM124 family	Protein FAM124A OS=Pongo abelii OX=9601 GN=FAM124A PE=2 SV=1	S	Function unknown	PREDICTED: protein FAM124A isoform X1 [Ovis aries]
novel_miR_1	gene-FAM162B	ACUGAGCAGACUGGAGCUCCGGG	23	0.0602725	0	0	0.21366	0	0	0.582047	0.248288	normal	--	--	Cellular Component: integral component of membrane (GO:0016021);;	--	--	--	--	Protein of unknown function (DUF1075)	Protein FAM162B OS=Bos taurus OX=9913 GN=FAM162B PE=2 SV=1	U	Intracellular trafficking, secretion, and vesicular transport	PREDICTED: protein FAM162B [Capra hircus]
novel_miR_1	gene-FAM163A	ACUGAGCAGACUGGAGCUCCGGG	23	0.0602725	0	0	0.21366	0	0	0.582047	0.248288	normal	--	--	Cellular Component: integral component of membrane (GO:0016021);;	--	--	--	--	FAM163 family	--	S	Function unknown	PREDICTED: protein FAM163A [Ovis aries musimon]
novel_miR_1	gene-FAM166A	ACUGAGCAGACUGGAGCUCCGGG	23	0.0602725	0	0	0.21366	0	0	0.582047	0.248288	normal	--	--	Cellular Component: nucleus (GO:0005634);;	--	--	--	--	Protein of unknown function (DUF2475)	Protein FAM166B OS=Bos taurus OX=9913 GN=FAM166B PE=2 SV=1	S	Function unknown	PREDICTED: protein FAM166A isoform X5 [Ovis aries musimon]
novel_miR_1	gene-FAM167A	ACUGAGCAGACUGGAGCUCCGGG	23	0.0602725	0	0	0.21366	0	0	0.582047	0.248288	normal	--	--	--	--	--	--	--	FAM167	Protein FAM167A OS=Bos taurus OX=9913 GN=FAM167A PE=2 SV=1	S	Function unknown	PREDICTED: protein FAM167A [Ovis aries]
novel_miR_1	gene-FAM167B	ACUGAGCAGACUGGAGCUCCGGG	23	0.0602725	0	0	0.21366	0	0	0.582047	0.248288	normal	--	--	--	--	--	--	--	FAM167	Protein FAM167A OS=Bos taurus OX=9913 GN=FAM167A PE=2 SV=1	S	Function unknown	PREDICTED: protein FAM167B isoform X2 [Ovis aries musimon]
novel_miR_1	gene-FAM168A	ACUGAGCAGACUGGAGCUCCGGG	23	0.0602725	0	0	0.21366	0	0	0.582047	0.248288	normal	--	--	--	--	--	--	--	Tongue Cancer Chemotherapy Resistant Protein 1	Myelin-associated neurite-outgrowth inhibitor OS=Bos taurus OX=9913 GN=FAM168B PE=2 SV=2	S	Function unknown	PREDICTED: protein FAM168A isoform X1 [Bos indicus]
novel_miR_1	gene-FAM171B	ACUGAGCAGACUGGAGCUCCGGG	23	0.0602725	0	0	0.21366	0	0	0.582047	0.248288	normal	--	--	Cellular Component: integral component of membrane (GO:0016021);;	--	--	--	--	Uncharacterised protein family UPF0560	Protein FAM171A1 OS=Pongo abelii OX=9601 GN=FAM171A1 PE=2 SV=1	U	Intracellular trafficking, secretion, and vesicular transport	PREDICTED: protein FAM171B isoform X1 [Ovis aries musimon]
novel_miR_1	gene-FAM185A	ACUGAGCAGACUGGAGCUCCGGG	23	0.0602725	0	0	0.21366	0	0	0.582047	0.248288	normal	--	--	Cellular Component: cytoplasm (GO:0005737);;	--	--	--	--	Putative adhesin;; Reverse transcriptase (RNA-dependent DNA polymerase)	LINE-1 reverse transcriptase homolog OS=Nycticebus coucang OX=9470 PE=3 SV=1	S	Function unknown	PREDICTED: protein FAM185A isoform X1 [Ovis aries musimon]
novel_miR_1	gene-FAM189B	ACUGAGCAGACUGGAGCUCCGGG	23	0.0602725	0	0	0.21366	0	0	0.582047	0.248288	normal	--	--	Cellular Component: integral component of membrane (GO:0016021);; Molecular Function: WW domain binding (GO:0050699);;	--	--	--	--	CD20-like family	--	S	Function unknown	PREDICTED: protein FAM189B isoform X5 [Ovis aries musimon]
novel_miR_1	gene-FAM57B	ACUGAGCAGACUGGAGCUCCGGG	23	0.0602725	0	0	0.21366	0	0	0.582047	0.248288	normal	--	--	Cellular Component: endoplasmic reticulum (GO:0005783);; Cellular Component: Golgi apparatus (GO:0005794);; Cellular Component: integral component of membrane (GO:0016021);; Biological Process: negative regulation of fat cell differentiation (GO:0045599);; Biological Process: ceramide biosynthetic process (GO:0046513);; Molecular Function: sphingosine N-acyltransferase activity (GO:0050291);;	--	--	[TR]	--	TLC domain	--	U	Intracellular trafficking, secretion, and vesicular transport	protein FAM57B [Bos taurus]
novel_miR_1	gene-FAM83E	ACUGAGCAGACUGGAGCUCCGGG	23	0.0602725	0	0	0.21366	0	0	0.582047	0.248288	normal	--	--	Molecular Function: protein kinase binding (GO:0019901);;	--	--	--	--	Protein of unknown function (DUF1669)	Protein FAM83D OS=Bos taurus OX=9913 GN=FAM83D PE=2 SV=1	S	Function unknown	PREDICTED: protein FAM83E isoform X2 [Ovis aries musimon]
novel_miR_1	gene-FASTKD3	ACUGAGCAGACUGGAGCUCCGGG	23	0.0602725	0	0	0.21366	0	0	0.582047	0.248288	normal	--	--	Molecular Function: protein kinase activity (GO:0004672);; Cellular Component: mitochondrion (GO:0005739);; Biological Process: protein phosphorylation (GO:0006468);; Molecular Function: RNA binding (GO:0044822);; Biological Process: cellular respiration (GO:0045333);;	--	--	--	--	FAST kinase-like protein, subdomain 2;; FAST kinase-like protein, subdomain 1;; RAP domain	FAST kinase domain-containing protein 3, mitochondrial OS=Bos taurus OX=9913 GN=FASTKD3 PE=2 SV=2	S	Function unknown	PREDICTED: FAST kinase domain-containing protein 3 isoform X2 [Ovis aries musimon]
novel_miR_1	gene-FAT2	ACUGAGCAGACUGGAGCUCCGGG	23	0.0602725	0	0	0.21366	0	0	0.582047	0.248288	normal	[U]	Intracellular trafficking, secretion, and vesicular transport	Molecular Function: calcium ion binding (GO:0005509);; Cellular Component: plasma membrane (GO:0005886);; Cellular Component: cell-cell adherens junction (GO:0005913);; Biological Process: homophilic cell adhesion via plasma membrane adhesion molecules (GO:0007156);; Biological Process: epithelial cell migration (GO:0010631);; Cellular Component: integral component of membrane (GO:0016021);; Cell…	K16506|0|oas:101106258|K16506 protocadherin Fat 1/2/3 | (RefSeq) FAT2; FAT atypical cadherin 2	--	[T]	Signal transduction mechanisms	Cadherin domain;; Cadherin-like;; Laminin G domain;; Cadherin-like;; Laminin G domain;; EGF-like domain	Protocadherin gamma-B5 OS=Pan troglodytes OX=9598 GN=PCDHGB5 PE=3 SV=1	S	Function unknown	PREDICTED: protocadherin Fat 2 [Ovis aries musimon]
novel_miR_1	gene-FAT3	ACUGAGCAGACUGGAGCUCCGGG	23	0.0602725	0	0	0.21366	0	0	0.582047	0.248288	normal	--	--	Molecular Function: calcium ion binding (GO:0005509);; Cellular Component: plasma membrane (GO:0005886);; Biological Process: homophilic cell adhesion via plasma membrane adhesion molecules (GO:0007156);; Cellular Component: integral component of membrane (GO:0016021);;	K16506|0|bta:536281|K16506 protocadherin Fat 1/2/3 | (RefSeq) FAT3; FAT atypical cadherin 3	--	[T]	Signal transduction mechanisms	Laminin G domain;; Laminin G domain;; Cadherin domain;; EGF-like domain	Pikachurin OS=Bos taurus OX=9913 GN=EGFLAM PE=2 SV=1	S	Function unknown	PREDICTED: protocadherin Fat 3 isoform X2 [Ovis aries musimon]
novel_miR_1	gene-FBN3	ACUGAGCAGACUGGAGCUCCGGG	23	0.0602725	0	0	0.21366	0	0	0.582047	0.248288	normal	--	--	Molecular Function: extracellular matrix structural constituent (GO:0005201);; Molecular Function: calcium ion binding (GO:0005509);; Cellular Component: proteinaceous extracellular matrix (GO:0005578);; Biological Process: anatomical structure morphogenesis (GO:0009653);; Biological Process: regulation of cellular response to growth factor stimulus (GO:0090287);;	--	--	[T]	Signal transduction mechanisms	Calcium-binding EGF domain;; Complement Clr-like EGF-like;; TB domain;; EGF-like domain;; Coagulation Factor Xa inhibitory site;; Human growth factor-like EGF;; EGF domain	Fibrillin-1 OS=Bos taurus OX=9913 GN=FBN1 PE=1 SV=2	S	Function unknown	PREDICTED: fibrillin-3 isoform X2 [Ovis aries musimon]
novel_miR_1	gene-FBRS	ACUGAGCAGACUGGAGCUCCGGG	23	0.0602725	0	0	0.21366	0	0	0.582047	0.248288	normal	--	--	--	--	--	--	--	Autism susceptibility gene 2 protein	--	S	Function unknown	PREDICTED: LOW QUALITY PROTEIN: probable fibrosin-1 [Capra hircus]
novel_miR_1	gene-FBXL21P	ACUGAGCAGACUGGAGCUCCGGG	23	0.0602725	0	0	0.21366	0	0	0.582047	0.248288	normal	--	--	Cellular Component: nucleus (GO:0005634);; Cellular Component: cytosol (GO:0005829);; Biological Process: protein ubiquitination (GO:0016567);; Cellular Component: SCF ubiquitin ligase complex (GO:0019005);; Biological Process: entrainment of circadian clock by photoperiod (GO:0043153);;	K10287|0|chx:102180122|K10287 F-box and leucine-rich repeat protein 21 | (RefSeq) FBXL21; F-box and leucine rich repeat protein 21	--	--	--	F-box-like;; F-box domain	F-box/LRR-repeat protein 21 OS=Ovis aries OX=9940 GN=Fbxl21 PE=1 SV=1	S	Function unknown	PREDICTED: F-box/LRR-repeat protein 21 [Capra hircus]
novel_miR_1	gene-FBXO2	ACUGAGCAGACUGGAGCUCCGGG	23	0.0602725	0	0	0.21366	0	0	0.582047	0.248288	normal	--	--	Molecular Function: amyloid-beta binding (GO:0001540);; Molecular Function: protein binding (GO:0001948);; Cellular Component: endoplasmic reticulum (GO:0005783);; Cellular Component: cytosol (GO:0005829);; Biological Process: glycoprotein catabolic process (GO:0006516);; Cellular Component: SCF ubiquitin ligase complex (GO:0019005);; Molecular Function: carbohydrate binding (GO:0030246);; Biolog…	K10099|5.94452e-167|phd:102333685|K10099 F-box protein 2 | (RefSeq) FBXO2; F-box protein 2	Protein processing in endoplasmic reticulum (ko04141)	--	--	F-box associated region;; F-box domain;; F-box-like	F-box only protein 2 OS=Bos taurus OX=9913 GN=FBXO2 PE=2 SV=1	O	Posttranslational modification, protein turnover, chaperones	PREDICTED: F-box only protein 2 isoform X2 [Ovis aries musimon]
novel_miR_1	gene-FBXO31	ACUGAGCAGACUGGAGCUCCGGG	23	0.0602725	0	0	0.21366	0	0	0.582047	0.248288	normal	--	--	Cellular Component: SCF ubiquitin ligase complex (GO:0019005);; Molecular Function: cyclin binding (GO:0030332);; Biological Process: SCF-dependent proteasomal ubiquitin-dependent protein catabolic process (GO:0031146);; Biological Process: mitotic G1 DNA damage checkpoint (GO:0031571);; Cellular Component: neuronal cell body (GO:0043025);;	K10308|0|chx:102190630|K10308 F-box protein 31 | (RefSeq) FBXO31; F-box protein 31	--	--	--	F-box-like;; F-box domain	--	O	Posttranslational modification, protein turnover, chaperones	PREDICTED: F-box only protein 31 isoform X3 [Ovis aries musimon]
novel_miR_1	gene-FBXO34	ACUGAGCAGACUGGAGCUCCGGG	23	0.0602725	0	0	0.21366	0	0	0.582047	0.248288	normal	--	--	Cellular Component: nucleoplasm (GO:0005654);; Cellular Component: cytoplasm (GO:0005737);;	K10311|0|oas:101118956|K10311 F-box protein 34 | (RefSeq) FBXO34; F-box protein 34	--	--	--	--	--	S	Function unknown	PREDICTED: F-box only protein 34 isoform X2 [Ovis aries musimon]
novel_miR_1	gene-FBXW2	ACUGAGCAGACUGGAGCUCCGGG	23	0.0602725	0	0	0.21366	0	0	0.582047	0.248288	normal	[R]	General function prediction only	--	K10261|0|phd:102315326|K10261 F-box and WD-40 domain protein 2 | (RefSeq) FBXW2; F-box and WD repeat domain containing 2	--	[R]	General function prediction only	WD domain, G-beta repeat;; F-box-like;; F-box domain	F-box/WD repeat-containing protein 2 OS=Bos taurus OX=9913 GN=FBXW2 PE=2 SV=1	S	Function unknown	PREDICTED: F-box/WD repeat-containing protein 2 isoform X1 [Pantholops hodgsonii]
novel_miR_1	gene-FBXW4	ACUGAGCAGACUGGAGCUCCGGG	23	0.0602725	0	0	0.21366	0	0	0.582047	0.248288	normal	[R]	General function prediction only	Biological Process: positive regulation of mesenchymal cell proliferation (GO:0002053);; Biological Process: embryonic digit morphogenesis (GO:0042733);; Biological Process: cartilage development (GO:0051216);;	K10262|0|lve:103068786|K10262 F-box and WD-40 domain protein 4 | (RefSeq) FBXW4; F-box and WD repeat domain containing 4	--	--	--	F-box-like;; WD domain, G-beta repeat;; F-box domain	F-box/WD repeat-containing protein 7 OS=Bos taurus OX=9913 GN=FBXW7 PE=1 SV=2	S	Function unknown	PREDICTED: F-box/WD repeat-containing protein 4 isoform X2 [Ovis aries musimon]
novel_miR_1	gene-FBXW5	ACUGAGCAGACUGGAGCUCCGGG	23	0.0602725	0	0	0.21366	0	0	0.582047	0.248288	normal	--	--	Cellular Component: cytoplasm (GO:0005737);; Biological Process: mitotic cell cycle (GO:0007067);; Biological Process: protein ubiquitination (GO:0016567);; Cellular Component: SCF ubiquitin ligase complex (GO:0019005);; Molecular Function: protein kinase binding (GO:0019901);; Biological Process: SCF-dependent proteasomal ubiquitin-dependent protein catabolic process (GO:0031146);; Biological Pr…	K10263|0|bta:517357|K10263 F-box and WD-40 domain protein 5 | (RefSeq) FBXW5; F-box and WD repeat domain containing 5	--	--	--	WD domain, G-beta repeat;; F-box-like;; F-box domain	--	S	Function unknown	PREDICTED: F-box/WD repeat-containing protein 5 isoform X1 [Capra hircus]
novel_miR_1	gene-FEM1A	ACUGAGCAGACUGGAGCUCCGGG	23	0.0602725	0	0	0.21366	0	0	0.582047	0.248288	normal	[T]	Signal transduction mechanisms	Molecular Function: ubiquitin-protein transferase activity (GO:0004842);; Cellular Component: cytoplasm (GO:0005737);; Molecular Function: EP4 subtype prostaglandin E2 receptor binding (GO:0031867);; Biological Process: negative regulation of inflammatory response (GO:0050728);; Biological Process: regulation of ubiquitin-protein transferase activity (GO:0051438);;	--	--	[R]	General function prediction only	Ankyrin repeats (3 copies);; Ankyrin repeat;; Ankyrin repeats (many copies);; Ankyrin repeats (many copies);; Ankyrin repeat	Protein fem-1 homolog A OS=Bos taurus OX=9913 GN=FEM1A PE=2 SV=1	S	Function unknown	PREDICTED: protein fem-1 homolog A isoform X1 [Bos mutus]
novel_miR_1	gene-FIGN	ACUGAGCAGACUGGAGCUCCGGG	23	0.0602725	0	0	0.21366	0	0	0.582047	0.248288	normal	[MDT]	--	Molecular Function: ATP binding (GO:0005524);; Molecular Function: protein C-terminus binding (GO:0008022);; Molecular Function: microtubule-severing ATPase activity (GO:0008568);; Biological Process: regulation of double-strand break repair via homologous recombination (GO:0010569);; Cellular Component: nuclear matrix (GO:0016363);; Biological Process: cytoplasmic microtubule organization (GO:00…	--	--	[O]	Posttranslational modification, protein turnover, chaperones	ATPase family associated with various cellular activities (AAA);; Vps4 C terminal oligomerisation domain	Spastin OS=Bos taurus OX=9913 GN=SPAST PE=1 SV=1	O	Posttranslational modification, protein turnover, chaperones	PREDICTED: fidgetin isoform X1 [Ovis aries]
novel_miR_1	gene-FILIP1	ACUGAGCAGACUGGAGCUCCGGG	23	0.0602725	0	0	0.21366	0	0	0.582047	0.248288	normal	--	--	--	--	--	--	--	Cortactin-binding protein-2	CTTNBP2 N-terminal-like protein OS=Pongo abelii OX=9601 GN=CTTNBP2NL PE=2 SV=1	Z	Cytoskeleton	PREDICTED: filamin-A-interacting protein 1 isoform X3 [Ovis aries musimon]
novel_miR_1	gene-FLT1	ACUGAGCAGACUGGAGCUCCGGG	23	0.0602725	0	0	0.21366	0	0	0.582047	0.248288	normal	[U]	Intracellular trafficking, secretion, and vesicular transport	Biological Process: monocyte chemotaxis (GO:0002548);; Molecular Function: ATP binding (GO:0005524);; Cellular Component: integral component of plasma membrane (GO:0005887);; Cellular Component: focal adhesion (GO:0005925);; Biological Process: positive regulation of phospholipase C activity (GO:0010863);; Biological Process: positive regulation of phosphatidylinositol 3-kinase signaling (GO:0014…	K05096|0|oas:443088|K05096 FMS-like tyrosine kinase 1 [EC:2.7.10.1] | (RefSeq) FLT1, VEGFR1; fms related tyrosine kinase 1	Rheumatoid arthritis (ko05323)	[T]	Signal transduction mechanisms	Protein tyrosine kinase;; Immunoglobulin domain;; Immunoglobulin I-set domain;; Protein kinase domain;; Immunoglobulin domain;; Immunoglobulin domain;; Immunoglobulin V-set domain;; Immunoglobulin C1-set domain;; Izumo-like Immunoglobulin domain	Mast/stem cell growth factor receptor Kit OS=Capra hircus OX=9925 GN=KIT PE=2 SV=1	T	Signal transduction mechanisms	PREDICTED: vascular endothelial growth factor receptor 1 [Ovis aries musimon]
novel_miR_1	gene-FLT4	ACUGAGCAGACUGGAGCUCCGGG	23	0.0602725	0	0	0.21366	0	0	0.582047	0.248288	normal	[T]	Signal transduction mechanisms	Biological Process: positive regulation of endothelial cell proliferation (GO:0001938);; Biological Process: lymphangiogenesis (GO:0001946);; Biological Process: sprouting angiogenesis (GO:0002040);; Molecular Function: vascular endothelial growth factor-activated receptor activity (GO:0005021);; Molecular Function: ATP binding (GO:0005524);; Cellular Component: integral component of plasma membr…	K05097|0|chx:102180480|K05097 FMS-like tyrosine kinase 4 [EC:2.7.10.1] | (RefSeq) FLT4; fms related tyrosine kinase 4	Focal adhesion (ko04510)	[T]	Signal transduction mechanisms	Protein tyrosine kinase;; Immunoglobulin domain;; Immunoglobulin I-set domain;; Protein kinase domain;; Immunoglobulin domain;; Immunoglobulin domain;; Immunoglobulin V-set domain;; Izumo-like Immunoglobulin domain	Mast/stem cell growth factor receptor Kit OS=Callithrix jacchus OX=9483 GN=KIT PE=2 SV=1	T	Signal transduction mechanisms	PREDICTED: vascular endothelial growth factor receptor 3 isoform X3 [Ovis aries musimon]
novel_miR_1	gene-FNDC1	ACUGAGCAGACUGGAGCUCCGGG	23	0.0602725	0	0	0.21366	0	0	0.582047	0.248288	normal	--	--	Cellular Component: nucleoplasm (GO:0005654);;	--	--	--	--	Fibronectin type III domain;; Purple acid Phosphatase, N-terminal domain;; Interferon-alpha/beta receptor, fibronectin type III	Sortilin-related receptor OS=Oryctolagus cuniculus OX=9986 GN=SORL1 PE=2 SV=1	S	Function unknown	PREDICTED: fibronectin type III domain-containing protein 1 isoform X2 [Ovis aries musimon]
novel_miR_1	gene-FOXI1	ACUGAGCAGACUGGAGCUCCGGG	23	0.0602725	0	0	0.21366	0	0	0.582047	0.248288	normal	--	--	Molecular Function: RNA polymerase II core promoter proximal region sequence-specific DNA binding (GO:0000978);; Molecular Function: transcriptional activator activity, RNA polymerase II core promoter proximal region sequence-specific binding (GO:0001077);; Cellular Component: nucleus (GO:0005634);; Biological Process: inner ear morphogenesis (GO:0042472);; Biological Process: positive regulation…	K09401|0|bta:539442|K09401 forkhead box protein I | (RefSeq) FOXI1; forkhead box I1	--	[K]	Transcription	Forkhead domain	Forkhead box protein I3 OS=Canis lupus familiaris OX=9615 GN=FOXI3 PE=4 SV=1	K	Transcription	PREDICTED: forkhead box protein I1 isoform X2 [Ovis aries musimon]
novel_miR_1	gene-FOXK1	ACUGAGCAGACUGGAGCUCCGGG	23	0.0602725	0	0	0.21366	0	0	0.582047	0.248288	normal	--	--	Biological Process: double-strand break repair via homologous recombination (GO:0000724);; Molecular Function: RNA polymerase II regulatory region sequence-specific DNA binding (GO:0000977);; Molecular Function: RNA polymerase II transcription factor activity, sequence-specific DNA binding (GO:0000981);; Cellular Component: nucleoplasm (GO:0005654);; Biological Process: regulation of transcriptio…	K09404|0|bta:781626|K09404 forkhead box protein K | (RefSeq) FOXK1; forkhead box K1	--	[K]	Transcription	Forkhead domain;; FHA domain	Forkhead box protein G1 OS=Cebus capucinus OX=9516 GN=FOXG1 PE=3 SV=1	K	Transcription	PREDICTED: forkhead box protein K1 isoform X2 [Ovis aries musimon]
novel_miR_1	gene-FOXN1	ACUGAGCAGACUGGAGCUCCGGG	23	0.0602725	0	0	0.21366	0	0	0.582047	0.248288	normal	--	--	Molecular Function: RNA polymerase II transcription factor activity, sequence-specific DNA binding (GO:0000981);; Biological Process: T cell lineage commitment (GO:0002360);; Cellular Component: nucleus (GO:0005634);; Biological Process: regulation of transcription from RNA polymerase II promoter (GO:0006357);; Biological Process: keratinocyte differentiation (GO:0030216);; Biological Process: na…	K09407|0|bta:516724|K09407 forkhead box protein N | (RefSeq) FOXN1; forkhead box N1	--	[K]	Transcription	Forkhead domain	Forkhead box protein N3 OS=Sus scrofa OX=9823 GN=FOXN3 PE=2 SV=1	K	Transcription	PREDICTED: forkhead box protein N1 isoform X1 [Ovis aries musimon]
novel_miR_1	gene-FREM2	ACUGAGCAGACUGGAGCUCCGGG	23	0.0602725	0	0	0.21366	0	0	0.582047	0.248288	normal	[S]	Function unknown	Biological Process: morphogenesis of an epithelium (GO:0002009);; Cellular Component: basement membrane (GO:0005604);; Biological Process: cell communication (GO:0007154);; Biological Process: heart development (GO:0007507);; Cellular Component: integral component of membrane (GO:0016021);; Biological Process: inner ear development (GO:0048839);; Cellular Component: extracellular exosome (GO:0070…	--	--	[R]	General function prediction only	Cadherin-like;; Calx-beta domain	Sodium/calcium exchanger 1 OS=Canis lupus familiaris OX=9615 GN=SLC8A1 PE=1 SV=1	S	Function unknown	PREDICTED: FRAS1-related extracellular matrix protein 2 isoform X2 [Ovis aries musimon]
novel_miR_1	gene-FRMPD2	ACUGAGCAGACUGGAGCUCCGGG	23	0.0602725	0	0	0.21366	0	0	0.582047	0.248288	normal	--	--	Molecular Function: 1-phosphatidylinositol binding (GO:0005545);; Cellular Component: cytoskeleton (GO:0005856);; Cellular Component: bicellular tight junction (GO:0005923);; Cellular Component: basolateral plasma membrane (GO:0016323);; Biological Process: bicellular tight junction assembly (GO:0070830);;	--	--	[S]	Function unknown	PDZ domain (Also known as DHR or GLGF);; FERM central domain;; FERM C-terminal PH-like domain;; PDZ domain;; FERM N-terminal domain	Ezrin OS=Oryctolagus cuniculus OX=9986 GN=EZR PE=1 SV=3	T	Signal transduction mechanisms	PREDICTED: FERM and PDZ domain-containing protein 2 isoform X3 [Ovis aries]
novel_miR_1	gene-FUZ	ACUGAGCAGACUGGAGCUCCGGG	23	0.0602725	0	0	0.21366	0	0	0.582047	0.248288	normal	--	--	Biological Process: neural tube closure (GO:0001843);; Biological Process: negative regulation of cell migration (GO:0030336);; Biological Process: positive regulation of cilium assembly (GO:0045724);; Cellular Component: extracellular exosome (GO:0070062);;	--	--	--	--	--	--	S	Function unknown	PREDICTED: protein fuzzy homolog [Capra hircus]
novel_miR_1	gene-GABRB3	ACUGAGCAGACUGGAGCUCCGGG	23	0.0602725	0	0	0.21366	0	0	0.582047	0.248288	normal	[X]	Mobilome: prophages, transposons	Molecular Function: GABA-A receptor activity (GO:0004890);; Cellular Component: integral component of plasma membrane (GO:0005887);; Biological Process: sensory perception of sound (GO:0007605);; Molecular Function: GABA-gated chloride ion channel activity (GO:0022851);; Cellular Component: cell junction (GO:0030054);; Biological Process: negative regulation of neuron apoptotic process (GO:004352…	K05181|0|bta:529593|K05181 gamma-aminobutyric acid receptor subunit beta | (RefSeq) GABRB3; gamma-aminobutyric acid type A receptor beta3 subunit	Nicotine addiction (ko05033)	[T]	Signal transduction mechanisms	Neurotransmitter-gated ion-channel ligand binding domain;; Neurotransmitter-gated ion-channel transmembrane region	Gamma-aminobutyric acid receptor subunit beta-1 OS=Bos taurus OX=9913 GN=GABRB1 PE=1 SV=1	U	Intracellular trafficking, secretion, and vesicular transport	gamma-aminobutyric acid receptor subunit beta-3 precursor [Bos taurus]
novel_miR_1	gene-GABRE	ACUGAGCAGACUGGAGCUCCGGG	23	0.0602725	0	0	0.21366	0	0	0.582047	0.248288	normal	--	--	Molecular Function: GABA-A receptor activity (GO:0004890);; Molecular Function: extracellular ligand-gated ion channel activity (GO:0005230);; Cellular Component: plasma membrane (GO:0005886);; Biological Process: signal transduction (GO:0007165);; Cellular Component: integral component of membrane (GO:0016021);; Cellular Component: cell junction (GO:0030054);; Biological Process: ion transmembra…	K05185|0|oas:101106150|K05185 gamma-aminobutyric acid receptor subunit epsilon | (RefSeq) GABRE; gamma-aminobutyric acid type A receptor epsilon subunit	Nicotine addiction (ko05033)	[T]	Signal transduction mechanisms	Neurotransmitter-gated ion-channel ligand binding domain;; Neurotransmitter-gated ion-channel transmembrane region	Gamma-aminobutyric acid receptor subunit gamma-2 OS=Pongo abelii OX=9601 GN=GABRG2 PE=2 SV=1	U	Intracellular trafficking, secretion, and vesicular transport	PREDICTED: gamma-aminobutyric acid receptor subunit epsilon [Ovis aries]
novel_miR_1	gene-GAL3ST2	ACUGAGCAGACUGGAGCUCCGGG	23	0.0602725	0	0	0.21366	0	0	0.582047	0.248288	normal	--	--	Molecular Function: galactosylceramide sulfotransferase activity (GO:0001733);; Biological Process: glycolipid biosynthetic process (GO:0009247);; Cellular Component: integral component of membrane (GO:0016021);; Cellular Component: Golgi cisterna membrane (GO:0032580);;	K09675|0|phd:102331166|K09675 galactose-3-O-sulfotransferase 2 [EC:2.8.2.-] | (RefSeq) GAL3ST2; galactose-3-O-sulfotransferase 2	--	--	--	Galactose-3-O-sulfotransferase	Galactose-3-O-sulfotransferase 2 OS=Sus scrofa OX=9823 GN=GAL3ST2 PE=2 SV=1	U	Intracellular trafficking, secretion, and vesicular transport	PREDICTED: LOW QUALITY PROTEIN: galactose-3-O-sulfotransferase 2 [Pantholops hodgsonii]
novel_miR_1	gene-GALNT10	ACUGAGCAGACUGGAGCUCCGGG	23	0.0602725	0	0	0.21366	0	0	0.582047	0.248288	normal	[R]	General function prediction only	Cellular Component: Golgi membrane (GO:0000139);; Molecular Function: polypeptide N-acetylgalactosaminyltransferase activity (GO:0004653);; Cellular Component: integral component of membrane (GO:0016021);; Biological Process: O-glycan processing (GO:0016266);; Molecular Function: carbohydrate binding (GO:0030246);;	K00710|0|chx:102175679|K00710 polypeptide N-acetylgalactosaminyltransferase [EC:2.4.1.41] | (RefSeq) GALNT10; polypeptide N-acetylgalactosaminyltransferase 10	Mucin type O-Glycan biosynthesis (ko00512)	[O]	Posttranslational modification, protein turnover, chaperones	Glycosyl transferase family 2;; Ricin-type beta-trefoil lectin domain;; N-terminal domain of galactosyltransferase	Polypeptide N-acetylgalactosaminyltransferase 1 OS=Sus scrofa OX=9823 GN=GALNT1 PE=2 SV=1	S	Function unknown	PREDICTED: polypeptide N-acetylgalactosaminyltransferase 10 isoform X2 [Ovis aries musimon]
novel_miR_1	gene-GALNT14	ACUGAGCAGACUGGAGCUCCGGG	23	0.0602725	0	0	0.21366	0	0	0.582047	0.248288	normal	[G]	Carbohydrate transport and metabolism	Cellular Component: Golgi membrane (GO:0000139);; Biological Process: protein glycosylation (GO:0006486);; Cellular Component: integral component of membrane (GO:0016021);; Molecular Function: transferase activity, transferring glycosyl groups (GO:0016757);; Molecular Function: carbohydrate binding (GO:0030246);;	K00710|0|oas:101104386|K00710 polypeptide N-acetylgalactosaminyltransferase [EC:2.4.1.41] | (RefSeq) GALNT14; polypeptide N-acetylgalactosaminyltransferase 14	Mucin type O-Glycan biosynthesis (ko00512)	[O]	Posttranslational modification, protein turnover, chaperones	Glycosyl transferase family 2;; Ricin-type beta-trefoil lectin domain;; Glycosyltransferase like family 2	Polypeptide N-acetylgalactosaminyltransferase 1 OS=Sus scrofa OX=9823 GN=GALNT1 PE=2 SV=1	S	Function unknown	PREDICTED: polypeptide N-acetylgalactosaminyltransferase 14 isoform X1 [Ovis aries]
novel_miR_1	gene-GALNT8	ACUGAGCAGACUGGAGCUCCGGG	23	0.0602725	0	0	0.21366	0	0	0.582047	0.248288	normal	[G]	Carbohydrate transport and metabolism	Cellular Component: Golgi membrane (GO:0000139);; Biological Process: protein glycosylation (GO:0006486);; Cellular Component: integral component of membrane (GO:0016021);; Molecular Function: transferase activity, transferring glycosyl groups (GO:0016757);; Molecular Function: carbohydrate binding (GO:0030246);;	K00710|0|oas:101111708|K00710 polypeptide N-acetylgalactosaminyltransferase [EC:2.4.1.41] | (RefSeq) GALNT8; polypeptide N-acetylgalactosaminyltransferase 8	Mucin type O-Glycan biosynthesis (ko00512)	[O]	Posttranslational modification, protein turnover, chaperones	Glycosyl transferase family 2;; Ricin-type beta-trefoil lectin domain	Polypeptide N-acetylgalactosaminyltransferase 9 OS=Macaca fascicularis OX=9541 GN=GALNT9 PE=2 SV=1	S	Function unknown	PREDICTED: probable polypeptide N-acetylgalactosaminyltransferase 8 isoform X1 [Ovis aries]
novel_miR_1	gene-GALT	ACUGAGCAGACUGGAGCUCCGGG	23	0.0602725	0	0	0.21366	0	0	0.582047	0.248288	normal	[G]	Carbohydrate transport and metabolism	Cellular Component: Golgi apparatus (GO:0005794);; Biological Process: galactose metabolic process (GO:0006012);; Molecular Function: UDP-glucose:hexose-1-phosphate uridylyltransferase activity (GO:0008108);; Molecular Function: zinc ion binding (GO:0008270);;	K00965|0|cfr:102523662|K00965 UDPglucose--hexose-1-phosphate uridylyltransferase [EC:2.7.7.12] | (RefSeq) GALT; galactose-1-phosphate uridylyltransferase	Prolactin signaling pathway (ko04917)	[C]	Energy production and conversion	Galactose-1-phosphate uridyl transferase, C-terminal domain;; Galactose-1-phosphate uridyl transferase, N-terminal domain	--	G	Carbohydrate transport and metabolism	Galactose-1-phosphate uridylyltransferase, partial [Bos mutus]
novel_miR_1	gene-GANAB	ACUGAGCAGACUGGAGCUCCGGG	23	0.0602725	0	0	0.21366	0	0	0.582047	0.248288	normal	[G]	Carbohydrate transport and metabolism	Molecular Function: hydrolase activity, hydrolyzing O-glycosyl compounds (GO:0004553);; Biological Process: carbohydrate metabolic process (GO:0005975);; Cellular Component: membrane (GO:0016020);; Cellular Component: glucosidase II complex (GO:0017177);; Molecular Function: carbohydrate binding (GO:0030246);; Molecular Function: RNA binding (GO:0044822);; Cellular Component: extracellular exosom…	K05546|0|chx:102182106|K05546 alpha 1,3-glucosidase [EC:3.2.1.84] | (RefSeq) GANAB; glucosidase II alpha subunit	Protein processing in endoplasmic reticulum (ko04141)	[GMO]	--	Glycosyl hydrolases family 31;; Galactose mutarotase-like	Neutral alpha-glucosidase AB OS=Sus scrofa OX=9823 GN=GANAB PE=1 SV=1	G	Carbohydrate transport and metabolism	PREDICTED: neutral alpha-glucosidase AB isoform X3 [Ovis aries musimon]
novel_miR_1	gene-GATA4	ACUGAGCAGACUGGAGCUCCGGG	23	0.0602725	0	0	0.21366	0	0	0.582047	0.248288	normal	--	--	Molecular Function: RNA polymerase II regulatory region sequence-specific DNA binding (GO:0000977);; Molecular Function: transcription factor activity, RNA polymerase II transcription factor binding (GO:0001076);; Molecular Function: RNA polymerase II transcription factor binding (GO:0001085);; Molecular Function: transcriptional activator activity, RNA polymerase II transcription regulatory regi…	K09183|0|bta:327716|K09183 GATA-binding protein 4 | (RefSeq) GATA4; GATA binding protein 4	Thyroid hormone signaling pathway (ko04919)	[K]	Transcription	GATA-type transcription activator, N-terminal;; GATA zinc finger	Transcription factor GATA-4 OS=Canis lupus familiaris OX=9615 GN=GATA4 PE=2 SV=1	K	Transcription	PREDICTED: transcription factor GATA-4 isoform X1 [Ovis aries musimon]
novel_miR_1	gene-GATAD2A	ACUGAGCAGACUGGAGCUCCGGG	23	0.0602725	0	0	0.21366	0	0	0.582047	0.248288	normal	--	--	Biological Process: negative regulation of transcription from RNA polymerase II promoter (GO:0000122);; Molecular Function: RNA polymerase II regulatory region sequence-specific DNA binding (GO:0000977);; Molecular Function: transcription factor activity, sequence-specific DNA binding (GO:0003700);; Biological Process: DNA methylation (GO:0006306);; Molecular Function: zinc ion binding (GO:000827…	--	--	[S]	Function unknown	Coiled-coil and interaction region of P66A and P66B with MBD2;; GATA zinc finger	--	S	Function unknown	PREDICTED: transcriptional repressor p66-alpha isoform X2 [Ovis aries musimon]
novel_miR_1	gene-GCC2	ACUGAGCAGACUGGAGCUCCGGG	23	0.0602725	0	0	0.21366	0	0	0.582047	0.248288	normal	--	--	Biological Process: protein targeting to Golgi (GO:0000042);; Cellular Component: trans-Golgi network (GO:0005802);; Cellular Component: cytosol (GO:0005829);; Biological Process: protein targeting to lysosome (GO:0006622);; Cellular Component: membrane (GO:0016020);; Biological Process: microtubule organizing center organization (GO:0031023);; Biological Process: microtubule anchoring (GO:003445…	K20282|0|oas:101108824|K20282 GRIP and coiled-coil domain-containing protein 2 | (RefSeq) GCC2; GRIP and coiled-coil domain containing 2	--	--	--	Rab binding domain;; GRIP domain	--	U	Intracellular trafficking, secretion, and vesicular transport	PREDICTED: GRIP and coiled-coil domain-containing protein 2 isoform X2 [Ovis aries musimon]
novel_miR_1	gene-GCG	ACUGAGCAGACUGGAGCUCCGGG	23	0.0602725	0	0	0.21366	0	0	0.582047	0.248288	normal	--	--	Molecular Function: hormone activity (GO:0005179);; Cellular Component: extracellular space (GO:0005615);; Cellular Component: cytoplasm (GO:0005737);; Biological Process: adenylate cyclase-modulating G-protein coupled receptor signaling pathway (GO:0007188);; Biological Process: lipid biosynthetic process (GO:0008610);; Biological Process: protein kinase A signaling (GO:0010737);; Biological Pro…	K05259|1.14184e-128|oas:443179|K05259 glucagon | (RefSeq) GCG; glucagon	Glucagon signaling pathway (ko04922)	--	--	Peptide hormone	Glucagon (Fragment) OS=Ovis aries OX=9940 GN=GCG PE=2 SV=1	O	Posttranslational modification, protein turnover, chaperones	GCG [Cervus elaphus hippelaphus]
novel_miR_1	gene-GDF10	ACUGAGCAGACUGGAGCUCCGGG	23	0.0602725	0	0	0.21366	0	0	0.582047	0.248288	normal	--	--	Molecular Function: cytokine activity (GO:0005125);; Molecular Function: transforming growth factor beta receptor binding (GO:0005160);; Cellular Component: extracellular space (GO:0005615);; Molecular Function: growth factor activity (GO:0008083);; Biological Process: positive regulation of pathway-restricted SMAD protein phosphorylation (GO:0010862);; Biological Process: BMP signaling pathway (…	K05496|0|oas:101115678|K05496 bone morphogenetic protein 3/3B | (RefSeq) GDF10; growth differentiation factor 10	--	[T]	Signal transduction mechanisms	Transforming growth factor beta like domain	Growth/differentiation factor 10 OS=Bos taurus OX=9913 GN=GDF10 PE=2 SV=1	O	Posttranslational modification, protein turnover, chaperones	PREDICTED: growth/differentiation factor 10 [Ovis aries musimon]
novel_miR_1	gene-GDPD5	ACUGAGCAGACUGGAGCUCCGGG	23	0.0602725	0	0	0.21366	0	0	0.582047	0.248288	normal	[I]	Lipid transport and metabolism	Biological Process: lipid metabolic process (GO:0006629);; Molecular Function: glycerophosphodiester phosphodiesterase activity (GO:0008889);; Cellular Component: integral component of membrane (GO:0016021);; Biological Process: spinal cord motor neuron differentiation (GO:0021522);; Biological Process: cerebral cortex neuron differentiation (GO:0021895);; Cellular Component: axon (GO:0030424);; …	--	--	[C]	Energy production and conversion	Glycerophosphoryl diester phosphodiesterase family	Glycerophosphodiester phosphodiesterase domain-containing protein 4 OS=Macaca fascicularis OX=9541 GN=GDPD4 PE=2 SV=2	C	Energy production and conversion	PREDICTED: glycerophosphodiester phosphodiesterase domain-containing protein 5 isoform X2 [Ovis aries musimon]
novel_miR_1	gene-GEMIN4	ACUGAGCAGACUGGAGCUCCGGG	23	0.0602725	0	0	0.21366	0	0	0.582047	0.248288	normal	--	--	Biological Process: spliceosomal snRNP assembly (GO:0000387);; Cellular Component: nucleolus (GO:0005730);; Cellular Component: cytosol (GO:0005829);; Biological Process: rRNA processing (GO:0006364);; Cellular Component: membrane (GO:0016020);; Cellular Component: small nuclear ribonucleoprotein complex (GO:0030532);; Cellular Component: SMN complex (GO:0032797);; Cellular Component: SMN-Sm prot…	K13132|0|chx:102176261|K13132 gem associated protein 4 | (RefSeq) GEMIN4; gem nuclear organelle associated protein 4	RNA transport (ko03013)	--	--	--	--	U	Intracellular trafficking, secretion, and vesicular transport	PREDICTED: gem-associated protein 4 isoform X1 [Ovis aries]
novel_miR_1	gene-GGT5	ACUGAGCAGACUGGAGCUCCGGG	23	0.0602725	0	0	0.21366	0	0	0.582047	0.248288	normal	[E]	Amino acid transport and metabolism	Molecular Function: obsolete gamma-glutamyltransferase activity (GO:0003840);; Cellular Component: plasma membrane (GO:0005886);; Biological Process: glutathione metabolic process (GO:0006749);; Biological Process: inflammatory response (GO:0006954);; Biological Process: leukotriene biosynthetic process (GO:0019370);;	K18592|0|phd:102334457|K18592 gamma-glutamyltranspeptidase / glutathione hydrolase / leukotriene-C4 hydrolase [EC:2.3.2.2 3.4.19.13 3.4.19.14] | (RefSeq) GGT5; gamma-glutamyltransferase 5	Arachidonic acid metabolism (ko00590)	[E]	Amino acid transport and metabolism	Gamma-glutamyltranspeptidase	Glutathione hydrolase 1 proenzyme OS=Sus scrofa OX=9823 GN=GGT1 PE=2 SV=1	E	Amino acid transport and metabolism	PREDICTED: gamma-glutamyltransferase 5 isoform X2 [Ovis aries musimon]
novel_miR_1	gene-GHSR	ACUGAGCAGACUGGAGCUCCGGG	23	0.0602725	0	0	0.21366	0	0	0.582047	0.248288	normal	--	--	Molecular Function: growth hormone secretagogue receptor activity (GO:0001616);; Cellular Component: plasma membrane (GO:0005886);; Biological Process: G-protein coupled receptor signaling pathway (GO:0007186);; Biological Process: actin polymerization or depolymerization (GO:0008154);; Biological Process: adult feeding behavior (GO:0008343);; Biological Process: hormone-mediated signaling pathwa…	K04284|0|oas:443238|K04284 growth hormone secretagogue receptor | (RefSeq) GHSR; growth hormone secretagogue receptor	Neuroactive ligand-receptor interaction (ko04080)	[R]	General function prediction only	7 transmembrane receptor (rhodopsin family);; Serpentine type 7TM GPCR chemoreceptor Srw;; Serpentine type 7TM GPCR chemoreceptor Srsx	Growth hormone secretagogue receptor type 1 OS=Mustela putorius furo OX=9669 GN=GHSR PE=2 SV=1	U	Intracellular trafficking, secretion, and vesicular transport	growth hormone secretagogue receptor type 1 [Ovis aries]
novel_miR_1	gene-GID8	ACUGAGCAGACUGGAGCUCCGGG	23	0.0602725	0	0	0.21366	0	0	0.582047	0.248288	normal	--	--	Cellular Component: nucleoplasm (GO:0005654);; Cellular Component: cell junction (GO:0030054);;	--	--	[Z]	Cytoskeleton	CTLH/CRA C-terminal to LisH motif domain;; LisH	Glucose-induced degradation protein 8 homolog OS=Bos taurus OX=9913 GN=GID8 PE=2 SV=1	S	Function unknown	hypothetical protein M91_18932, partial [Bos mutus]
novel_miR_1	gene-GIMAP2	ACUGAGCAGACUGGAGCUCCGGG	23	0.0602725	0	0	0.21366	0	0	0.582047	0.248288	normal	--	--	Molecular Function: GTP binding (GO:0005525);; Cellular Component: lipid droplet (GO:0005811);;	--	--	--	--	AIG1 family;; 50S ribosome-binding GTPase	GTPase IMAP family member 6 OS=Bos taurus OX=9913 GN=GIMAP6 PE=2 SV=1	S	Function unknown	PREDICTED: GTPase IMAP family member 2 isoform X3 [Ovis aries]
novel_miR_1	gene-GIMAP6	ACUGAGCAGACUGGAGCUCCGGG	23	0.0602725	0	0	0.21366	0	0	0.582047	0.248288	normal	--	--	Molecular Function: GTP binding (GO:0005525);; Cellular Component: cytosol (GO:0005829);;	--	--	--	--	AIG1 family;; 50S ribosome-binding GTPase	GTPase IMAP family member 6 OS=Bos taurus OX=9913 GN=GIMAP6 PE=2 SV=1	S	Function unknown	PREDICTED: LOW QUALITY PROTEIN: GTPase IMAP family member 6-like [Ovis aries musimon]
novel_miR_1	gene-GIPC3	ACUGAGCAGACUGGAGCUCCGGG	23	0.0602725	0	0	0.21366	0	0	0.582047	0.248288	normal	--	--	--	K20056|0|oas:101117930|K20056 PDZ domain-containing protein GIPC | (RefSeq) GIPC3; GIPC PDZ domain containing family member 3	--	[TU]	--	PDZ domain (Also known as DHR or GLGF)	PDZ domain-containing protein GIPC2 OS=Bos taurus OX=9913 GN=GIPC2 PE=2 SV=1	O	Posttranslational modification, protein turnover, chaperones	PREDICTED: PDZ domain-containing protein GIPC3 isoform X2 [Ovis aries]
novel_miR_1	gene-GIT1	ACUGAGCAGACUGGAGCUCCGGG	23	0.0602725	0	0	0.21366	0	0	0.582047	0.248288	normal	[T]	Signal transduction mechanisms	Molecular Function: GTPase activator activity (GO:0005096);; Cellular Component: cytoplasm (GO:0005737);; Cellular Component: focal adhesion (GO:0005925);; Cellular Component: membrane (GO:0016020);; Cellular Component: aggresome (GO:0016235);; Molecular Function: protein complex binding (GO:0032403);; Biological Process: regulation of cytokinesis (GO:0032465);; Biological Process: positive regul…	K05737|0|lve:103086903|K05737 G protein-coupled receptor kinase interactor 1 | (RefSeq) GIT1; GIT ArfGAP 1	Regulation of actin cytoskeleton (ko04810)	[T]	Signal transduction mechanisms	G protein-coupled receptor kinase-interacting protein 1 C term;; GIT coiled-coil Rho guanine nucleotide exchange factor;; Putative GTPase activating protein for Arf;; Spa2 homology domain (SHD) of GIT;; Ankyrin repeats (3 copies);; Ankyrin repeats (many copies);; Ankyrin repeats (many copies);; Ankyrin repeat	Arf-GAP with coiled-coil, ANK repeat and PH domain-containing protein 2 OS=Oryctolagus cuniculus OX=9986 GN=ACAP2 PE=2 SV=1	U	Intracellular trafficking, secretion, and vesicular transport	PREDICTED: ARF GTPase-activating protein GIT1 isoform X4 [Ovis aries musimon]
novel_miR_1	gene-GJC3	ACUGAGCAGACUGGAGCUCCGGG	23	0.0602725	0	0	0.21366	0	0	0.582047	0.248288	normal	--	--	Cellular Component: connexin complex (GO:0005922);; Biological Process: cell communication (GO:0007154);; Biological Process: sensory perception of sound (GO:0007605);; Cellular Component: integral component of membrane (GO:0016021);; Biological Process: myelination (GO:0042552);; Molecular Function: protein homodimerization activity (GO:0042803);; Cellular Component: myelin sheath (GO:0043209);;	K07628|2.02343e-131|chx:102168410|K07628 gap junction protein, epsilon 1 | (RefSeq) GJC3; gap junction protein gamma 3	--	--	--	Connexin	Gap junction gamma-3 protein OS=Bos taurus OX=9913 GN=GJC3 PE=2 SV=1	U	Intracellular trafficking, secretion, and vesicular transport	PREDICTED: gap junction gamma-3 protein isoform X2 [Ovis aries musimon]
novel_miR_1	gene-GJD3	ACUGAGCAGACUGGAGCUCCGGG	23	0.0602725	0	0	0.21366	0	0	0.582047	0.248288	normal	--	--	Molecular Function: ion channel activity (GO:0005216);; Cellular Component: connexin complex (GO:0005922);; Biological Process: cell communication (GO:0007154);; Cellular Component: cell surface (GO:0009986);; Cellular Component: integral component of membrane (GO:0016021);; Biological Process: gap junction assembly (GO:0016264);; Biological Process: ion transmembrane transport (GO:0034220);;	K07627|2.52239e-136|oas:101108501|K07627 gap junction protein, chi 1 | (RefSeq) GJD3; gap junction protein delta 3	--	--	--	Connexin	Gap junction alpha-3 protein OS=Ovis aries OX=9940 GN=GJA3 PE=2 SV=3	S	Function unknown	PREDICTED: gap junction delta-3 protein [Ovis aries]
novel_miR_1	gene-GLIS2	ACUGAGCAGACUGGAGCUCCGGG	23	0.0602725	0	0	0.21366	0	0	0.582047	0.248288	normal	[R]	General function prediction only	Biological Process: negative regulation of transcription from RNA polymerase II promoter (GO:0000122);; Molecular Function: transcriptional activator activity, RNA polymerase II core promoter proximal region sequence-specific binding (GO:0001077);; Cellular Component: nuclear speck (GO:0016607);; Biological Process: negative regulation of sequence-specific DNA binding transcription factor activit…	K09233|0|chx:102188646|K09233 zinc finger protein GLIS2 | (RefSeq) GLIS2; GLIS family zinc finger 2	--	[R]	General function prediction only	Zinc finger, C2H2 type;; Zinc-finger double domain;; C2H2-type zinc finger	Transcriptional activator GLI3 OS=Pan troglodytes OX=9598 GN=GLI3 PE=2 SV=1	S	Function unknown	PREDICTED: zinc finger protein GLIS2 isoform X3 [Ovis aries musimon]
novel_miR_1	gene-GLYATL2	ACUGAGCAGACUGGAGCUCCGGG	23	0.0602725	0	0	0.21366	0	0	0.582047	0.248288	normal	--	--	Cellular Component: mitochondrion (GO:0005739);; Molecular Function: glycine N-acyltransferase activity (GO:0047961);;	--	--	--	--	Aralkyl acyl-CoA:amino acid N-acyltransferase;; Aralkyl acyl-CoA:amino acid N-acyltransferase, C-terminal region	Glycine N-acyltransferase OS=Bos taurus OX=9913 GN=GLYAT PE=1 SV=2	S	Function unknown	PREDICTED: glycine N-acyltransferase-like protein 2 [Ovis aries]
novel_miR_1	gene-GMEB2	ACUGAGCAGACUGGAGCUCCGGG	23	0.0602725	0	0	0.21366	0	0	0.582047	0.248288	normal	--	--	Molecular Function: RNA polymerase II core promoter proximal region sequence-specific DNA binding (GO:0000978);; Molecular Function: transcription coactivator activity (GO:0003713);; Cellular Component: nucleoplasm (GO:0005654);; Cellular Component: cytoplasm (GO:0005737);; Biological Process: regulation of transcription from RNA polymerase II promoter (GO:0006357);;	--	--	[DK]	--	SAND domain	Glucocorticoid modulatory element-binding protein 1 OS=Bos taurus OX=9913 GN=GMEB1 PE=2 SV=1	K	Transcription	PREDICTED: glucocorticoid modulatory element-binding protein 2 isoform X2 [Ovis aries musimon]
novel_miR_1	gene-GMIP	ACUGAGCAGACUGGAGCUCCGGG	23	0.0602725	0	0	0.21366	0	0	0.582047	0.248288	normal	--	--	Biological Process: positive regulation of defense response to virus by host (GO:0002230);; Molecular Function: GTPase activator activity (GO:0005096);; Cellular Component: intracellular (GO:0005622);; Biological Process: negative regulation of GTPase activity (GO:0034260);; Biological Process: intracellular signal transduction (GO:0035556);; Biological Process: positive regulation of GTPase acti…	K20653|0|phd:102342712|K20653 GEM interacting protein | (RefSeq) GMIP; GEM interacting protein	--	[T]	Signal transduction mechanisms	RhoGAP domain	Rho GTPase-activating protein 29 OS=Bos taurus OX=9913 GN=ARHGAP29 PE=2 SV=1	S	Function unknown	PREDICTED: GEM-interacting protein isoform X2 [Ovis aries musimon]
novel_miR_1	gene-GNAQ	ACUGAGCAGACUGGAGCUCCGGG	23	0.0602725	0	0	0.21366	0	0	0.582047	0.248288	normal	--	--	Biological Process: skeletal system development (GO:0001501);; Biological Process: action potential (GO:0001508);; Cellular Component: photoreceptor outer segment (GO:0001750);; Molecular Function: GTPase activity (GO:0003924);; Molecular Function: signal transducer activity (GO:0004871);; Molecular Function: GTPase activator activity (GO:0005096);; Molecular Function: GTP binding (GO:0005525);; …	K04634|0|ssc:654405|K04634 guanine nucleotide-binding protein G(q) subunit alpha | (RefSeq) GNAQ; G protein subunit alpha q	Pathways in cancer (ko05200)	[T]	Signal transduction mechanisms	G-protein alpha subunit;; ADP-ribosylation factor family	Guanine nucleotide-binding protein G(q) subunit alpha OS=Sus scrofa OX=9823 GN=GNAQ PE=2 SV=3	S	Function unknown	PREDICTED: guanine nucleotide-binding protein G(q) subunit alpha [Ceratotherium simum simum]
novel_miR_1	gene-GPAT3	ACUGAGCAGACUGGAGCUCCGGG	23	0.0602725	0	0	0.21366	0	0	0.582047	0.248288	normal	[I]	Lipid transport and metabolism	Molecular Function: glycerol-3-phosphate O-acyltransferase activity (GO:0004366);; Cellular Component: endoplasmic reticulum membrane (GO:0005789);; Cellular Component: integral component of membrane (GO:0016021);; Biological Process: triglyceride biosynthetic process (GO:0019432);; Biological Process: regulation of TOR signaling (GO:0032006);;	K13506|0|oas:101119394|K13506 glycerol-3-phosphate O-acyltransferase 3/4 [EC:2.3.1.15] | (RefSeq) GPAT3, AGPAT9; glycerol-3-phosphate acyltransferase 3	Glycerophospholipid metabolism (ko00564)	[I]	Lipid transport and metabolism	Acyltransferase	Glycerol-3-phosphate acyltransferase 4 OS=Pongo abelii OX=9601 GN=GPAT4 PE=2 SV=2	I	Lipid transport and metabolism	PREDICTED: glycerol-3-phosphate acyltransferase 3 isoform X1 [Ovis aries]
novel_miR_1	gene-GPATCH2L	ACUGAGCAGACUGGAGCUCCGGG	23	0.0602725	0	0	0.21366	0	0	0.582047	0.248288	normal	--	--	--	K17569|0|oas:101112322|K17569 G patch domain-containing protein 2 | (RefSeq) GPATCH2L; G-patch domain containing 2 like	--	[R]	General function prediction only	--	--	S	Function unknown	PREDICTED: G patch domain-containing protein 2-like isoform X2 [Ovis aries]
novel_miR_1	gene-GPATCH3	ACUGAGCAGACUGGAGCUCCGGG	23	0.0602725	0	0	0.21366	0	0	0.582047	0.248288	normal	--	--	Molecular Function: nucleic acid binding (GO:0003676);;	--	--	--	--	G-patch domain	--	S	Function unknown	PREDICTED: G patch domain-containing protein 3 [Ovis aries musimon]
novel_miR_1	gene-GPR137	ACUGAGCAGACUGGAGCUCCGGG	23	0.0602725	0	0	0.21366	0	0	0.582047	0.248288	normal	--	--	Cellular Component: integral component of membrane (GO:0016021);;	--	--	--	--	--	Integral membrane protein GPR137 OS=Bos taurus OX=9913 GN=GPR137 PE=2 SV=2	U	Intracellular trafficking, secretion, and vesicular transport	PREDICTED: integral membrane protein GPR137 isoform X2 [Odobenus rosmarus divergens]
novel_miR_1	gene-GPR152	ACUGAGCAGACUGGAGCUCCGGG	23	0.0602725	0	0	0.21366	0	0	0.582047	0.248288	normal	--	--	Molecular Function: angiotensin receptor activity (GO:0001595);; Cellular Component: integral component of plasma membrane (GO:0005887);; Biological Process: angiotensin-activated signaling pathway (GO:0038166);;	K08436|0|phd:102339489|K08436 G protein-coupled receptor 152 | (RefSeq) GPR152; G protein-coupled receptor 152	--	--	--	7 transmembrane receptor (rhodopsin family)	Chemokine-like receptor 1 OS=Sus scrofa OX=9823 GN=CMLKR1 PE=2 SV=1	S	Function unknown	PREDICTED: probable G-protein coupled receptor 152 isoform X2 [Ovis aries musimon]
novel_miR_1	gene-GPRC5A	ACUGAGCAGACUGGAGCUCCGGG	23	0.0602725	0	0	0.21366	0	0	0.582047	0.248288	normal	--	--	Molecular Function: G-protein coupled receptor activity (GO:0004930);; Cellular Component: plasma membrane (GO:0005886);; Biological Process: G-protein coupled receptor signaling pathway (GO:0007186);; Cellular Component: integral component of membrane (GO:0016021);; Cellular Component: intracellular membrane-bounded organelle (GO:0043231);; Cellular Component: extracellular exosome (GO:0070062);;	K08468|0|oas:101110748|K08468 G protein-coupled receptor family C group 5 member A | (RefSeq) GPRC5A; G protein-coupled receptor class C group 5 member A	--	--	--	7 transmembrane sweet-taste receptor of 3 GCPR	G-protein coupled receptor family C group 5 member C OS=Bos taurus OX=9913 GN=GPRC5C PE=2 SV=2	U	Intracellular trafficking, secretion, and vesicular transport	PREDICTED: retinoic acid-induced protein 3 [Ovis aries musimon]
novel_miR_1	gene-GPRIN3	ACUGAGCAGACUGGAGCUCCGGG	23	0.0602725	0	0	0.21366	0	0	0.582047	0.248288	normal	--	--	--	--	--	--	--	G protein-regulated inducer of neurite outgrowth C-terminus	--	S	Function unknown	PREDICTED: G protein-regulated inducer of neurite outgrowth 3 [Ovis aries]
novel_miR_1	gene-GPSM3	ACUGAGCAGACUGGAGCUCCGGG	23	0.0602725	0	0	0.21366	0	0	0.582047	0.248288	normal	--	--	Biological Process: positive regulation of leukocyte chemotaxis (GO:0002690);; Cellular Component: plasma membrane (GO:0005886);; Molecular Function: GTPase regulator activity (GO:0030695);; Biological Process: regulation of catalytic activity (GO:0050790);; Biological Process: positive regulation of cytokine production involved in inflammatory response (GO:1900017);;	K15838|5.63794e-48|phd:102330105|K15838 G-protein signaling modulator 3 | (RefSeq) GPSM3; G-protein signaling modulator 3	--	--	--	GoLoco motif	--	O	Posttranslational modification, protein turnover, chaperones	G-protein-signaling modulator 3 isoform X1 [Enhydra lutris kenyoni]
novel_miR_1	gene-GPT2	ACUGAGCAGACUGGAGCUCCGGG	23	0.0602725	0	0	0.21366	0	0	0.582047	0.248288	normal	[E]	Amino acid transport and metabolism	Molecular Function: L-alanine:2-oxoglutarate aminotransferase activity (GO:0004021);; Cellular Component: mitochondrion (GO:0005739);; Biological Process: 2-oxoglutarate metabolic process (GO:0006103);; Biological Process: biosynthetic process (GO:0009058);; Molecular Function: pyridoxal phosphate binding (GO:0030170);; Biological Process: L-alanine metabolic process (GO:0042851);;	K00814|0|oas:101109822|K00814 alanine transaminase [EC:2.6.1.2] | (RefSeq) GPT2; glutamic--pyruvic transaminase 2	Biosynthesis of amino acids (ko01230)	[E]	Amino acid transport and metabolism	Aminotransferase class I and II	Alanine aminotransferase 1 OS=Bos taurus OX=9913 GN=GPT PE=2 SV=1	E	Amino acid transport and metabolism	PREDICTED: alanine aminotransferase 2 [Ovis aries]
novel_miR_1	gene-GRID2IP	ACUGAGCAGACUGGAGCUCCGGG	23	0.0602725	0	0	0.21366	0	0	0.582047	0.248288	normal	--	--	Cellular Component: dendritic spine (GO:0043197);; Biological Process: long term synaptic depression (GO:0060292);;	--	--	[S]	Function unknown	Formin Homology 2 Domain;; PDZ domain (Also known as DHR or GLGF);; PDZ domain	Na(+)/H(+) exchange regulatory cofactor NHE-RF2 OS=Oryctolagus cuniculus OX=9986 GN=SLC9A3R2 PE=1 SV=1	O	Posttranslational modification, protein turnover, chaperones	PREDICTED: delphilin isoform X2 [Ovis aries musimon]
novel_miR_1	gene-GRIN2B	ACUGAGCAGACUGGAGCUCCGGG	23	0.0602725	0	0	0.21366	0	0	0.582047	0.248288	normal	[ET]	--	Molecular Function: NMDA glutamate receptor activity (GO:0004972);; Molecular Function: extracellular-glutamate-gated ion channel activity (GO:0005234);; Molecular Function: glycine binding (GO:0016594);; Cellular Component: NMDA selective glutamate receptor complex (GO:0017146);; Cellular Component: cell junction (GO:0030054);; Biological Process: ion transmembrane transport (GO:0034220);; Biolo…	K05210|0|bta:537804|K05210 glutamate receptor ionotropic, NMDA 2B | (RefSeq) GRIN2B; glutamate ionotropic receptor NMDA type subunit 2B	Systemic lupus erythematosus (ko05322)	[PET]	--	N-methyl D-aspartate receptor 2B3 C-terminus;; Ligand-gated ion channel;; Ligated ion channel L-glutamate- and glycine-binding site;; Bacterial extracellular solute-binding proteins, family 3;; Receptor family ligand binding region	Glutamate receptor ionotropic, NMDA 2B OS=Canis lupus familiaris OX=9615 GN=GRIN2B PE=2 SV=1	U	Intracellular trafficking, secretion, and vesicular transport	glutamate receptor ionotropic, NMDA 2B precursor [Bos taurus]
novel_miR_1	gene-GRIP1	ACUGAGCAGACUGGAGCUCCGGG	23	0.0602725	0	0	0.21366	0	0	0.582047	0.248288	normal	--	--	Cellular Component: plasma membrane (GO:0005886);; Molecular Function: protein C-terminus binding (GO:0008022);; Biological Process: protein localization (GO:0008104);; Biological Process: dendrite development (GO:0016358);; Molecular Function: receptor signaling complex scaffold activity (GO:0030159);; Cellular Component: dendrite (GO:0030425);; Molecular Function: glucocorticoid receptor bindin…	K20251|0|mcf:102121246|K20251 glutamate receptor-interacting protein | (RefSeq) GRIP1; glutamate receptor interacting protein 1	--	[S]	Function unknown	PDZ domain (Also known as DHR or GLGF);; PDZ domain;; Tricorn protease PDZ domain	Protein lin-7 homolog C OS=Pongo abelii OX=9601 GN=LIN7C PE=2 SV=1	O	Posttranslational modification, protein turnover, chaperones	PREDICTED: glutamate receptor-interacting protein 1 isoform X1 [Bos indicus]
novel_miR_1	gene-GRM6	ACUGAGCAGACUGGAGCUCCGGG	23	0.0602725	0	0	0.21366	0	0	0.582047	0.248288	normal	[E]	Amino acid transport and metabolism	Cellular Component: Golgi membrane (GO:0000139);; Molecular Function: group III metabotropic glutamate receptor activity (GO:0001642);; Cellular Component: endoplasmic reticulum membrane (GO:0005789);; Cellular Component: integral component of plasma membrane (GO:0005887);; Biological Process: adenylate cyclase-inhibiting G-protein coupled glutamate receptor signaling pathway (GO:0007196);; Biolo…	K04608|0|bta:529656|K04608 metabotropic glutamate receptor 6/7/8 | (RefSeq) GRM6; glutamate metabotropic receptor 6	Glutamatergic synapse (ko04724)	[PT]	--	Receptor family ligand binding region;; 7 transmembrane sweet-taste receptor of 3 GCPR;; Nine Cysteines Domain of family 3 GPCR;; Periplasmic binding protein	Metabotropic glutamate receptor 6 OS=Oryctolagus cuniculus OX=9986 GN=GRM6 PE=2 SV=1	U	Intracellular trafficking, secretion, and vesicular transport	PREDICTED: metabotropic glutamate receptor 6 isoform X2 [Ovis aries musimon]
novel_miR_1	gene-GRWD1	ACUGAGCAGACUGGAGCUCCGGG	23	0.0602725	0	0	0.21366	0	0	0.582047	0.248288	normal	[R]	General function prediction only	Cellular Component: nucleolus (GO:0005730);; Cellular Component: cytoplasm (GO:0005737);; Molecular Function: RNA binding (GO:0044822);;	K14848|0|oas:101122298|K14848 ribosome assembly protein RRB1 | (RefSeq) GRWD1; glutamate rich WD repeat containing 1	--	[R]	General function prediction only	WD domain, G-beta repeat;; Histone-binding protein RBBP4 or subunit C of CAF1 complex;; Anaphase-promoting complex subunit 4 WD40 domain	Glutamate-rich WD repeat-containing protein 1 OS=Bos taurus OX=9913 GN=GRWD1 PE=2 SV=1	S	Function unknown	PREDICTED: glutamate-rich WD repeat-containing protein 1 [Ovis aries musimon]
novel_miR_1	gene-GTF2F1	ACUGAGCAGACUGGAGCUCCGGG	23	0.0602725	0	0	0.21366	0	0	0.582047	0.248288	normal	--	--	Molecular Function: DNA binding (GO:0003677);; Molecular Function: catalytic activity (GO:0003824);; Cellular Component: nucleus (GO:0005634);; Biological Process: transcription initiation from RNA polymerase II promoter (GO:0006367);; Molecular Function: transcription factor binding (GO:0008134);; Biological Process: response to virus (GO:0009615);; Molecular Function: phosphatase activator acti…	K03138|0|oas:101106073|K03138 transcription initiation factor TFIIF subunit alpha | (RefSeq) GTF2F1; general transcription factor IIF subunit 1	Basal transcription factors (ko03022)	[K]	Transcription	Transcription initiation factor IIF, alpha subunit (TFIIF-alpha)	General transcription factor IIF subunit 1 OS=Bos taurus OX=9913 GN=GTF2F1 PE=2 SV=1	K	Transcription	PREDICTED: general transcription factor IIF subunit 1 [Ovis aries]
novel_miR_1	gene-GTF2F2	ACUGAGCAGACUGGAGCUCCGGG	23	0.0602725	0	0	0.21366	0	0	0.582047	0.248288	normal	--	--	Molecular Function: transcription factor activity, core RNA polymerase II binding (GO:0000991);; Molecular Function: DNA binding (GO:0003677);; Molecular Function: helicase activity (GO:0004386);; Molecular Function: ATP binding (GO:0005524);; Cellular Component: transcription factor TFIIF complex (GO:0005674);; Cellular Component: microtubule cytoskeleton (GO:0015630);; Biological Process: posit…	K03139|2.16797e-168|phd:102325361|K03139 transcription initiation factor TFIIF subunit beta [EC:3.6.4.12] | (RefSeq) GTF2F2; general transcription factor IIF subunit 2	Basal transcription factors (ko03022)	[K]	Transcription	Transcription initiation factor IIF, beta subunit	General transcription factor IIF subunit 2 OS=Bos taurus OX=9913 GN=GTF2F2 PE=2 SV=1	K	Transcription	general transcription factor IIF subunit 2 [Bos taurus]
novel_miR_1	gene-GXYLT2	ACUGAGCAGACUGGAGCUCCGGG	23	0.0602725	0	0	0.21366	0	0	0.582047	0.248288	normal	--	--	Biological Process: O-glycan processing (GO:0016266);; Molecular Function: UDP-xylosyltransferase activity (GO:0035252);;	K13676|0|oas:101104350|K13676 UDP-xylose:glucoside alpha-1,3-xylosyltransferase [EC:2.4.2.-] | (RefSeq) GXYLT2; glucoside xylosyltransferase 2	Other types of O-glycan biosynthesis (ko00514)	[G]	Carbohydrate transport and metabolism	Glycosyl transferase family 8	--	S	Function unknown	PREDICTED: LOW QUALITY PROTEIN: glucoside xylosyltransferase 2 isoform X1 [Ovis aries]
novel_miR_1	gene-HADHA	ACUGAGCAGACUGGAGCUCCGGG	23	0.0602725	0	0	0.21366	0	0	0.582047	0.248288	normal	[I]	Lipid transport and metabolism	Molecular Function: enoyl-CoA hydratase activity (GO:0004300);; Cellular Component: mitochondrial inner membrane (GO:0005743);; Biological Process: fatty acid beta-oxidation (GO:0006635);; Cellular Component: mitochondrial fatty acid beta-oxidation multienzyme complex (GO:0016507);; Molecular Function: long-chain-3-hydroxyacyl-CoA dehydrogenase activity (GO:0016509);; Biological Process: response…	K07515|0|oas:100192316|K07515 enoyl-CoA hydratase / long-chain 3-hydroxyacyl-CoA dehydrogenase [EC:4.2.1.17 1.1.1.211] | (RefSeq) HADHA; hydroxyacyl-CoA dehydrogenase/3-ketoacyl-CoA thiolase/enoyl-CoA hydratase (trifunctional protein), alpha subunit	Fatty acid metabolism (ko01212)	[I]	Lipid transport and metabolism	3-hydroxyacyl-CoA dehydrogenase, NAD binding domain;; Enoyl-CoA hydratase/isomerase;; 3-hydroxyacyl-CoA dehydrogenase, C-terminal domain;; Enoyl-CoA hydratase/isomerase	Trifunctional enzyme subunit alpha, mitochondrial OS=Sus scrofa OX=9823 GN=HADHA PE=1 SV=1	I	Lipid transport and metabolism	trifunctional enzyme subunit alpha, mitochondrial [Ovis aries]
novel_miR_1	gene-HAUS7	ACUGAGCAGACUGGAGCUCCGGG	23	0.0602725	0	0	0.21366	0	0	0.582047	0.248288	normal	--	--	Cellular Component: nucleolus (GO:0005730);; Cellular Component: cytoplasm (GO:0005737);; Cellular Component: centrosome (GO:0005813);; Cellular Component: plasma membrane (GO:0005886);; Molecular Function: thioesterase binding (GO:0031996);; Biological Process: spindle assembly (GO:0051225);; Biological Process: centrosome cycle (GO:0051297);; Cellular Component: HAUS complex (GO:0070652);;	K16590|0|chx:102183494|K16590 HAUS augmin-like complex subunit 7 | (RefSeq) HAUS7; HAUS augmin like complex subunit 7	--	--	--	--	--	S	Function unknown	PREDICTED: HAUS augmin-like complex subunit 7 isoform X5 [Ovis aries musimon]
novel_miR_1	gene-HCAR2	ACUGAGCAGACUGGAGCUCCGGG	23	0.0602725	0	0	0.21366	0	0	0.582047	0.248288	normal	--	--	Molecular Function: purinergic nucleotide receptor activity (GO:0001614);; Molecular Function: G-protein coupled receptor activity (GO:0004930);; Molecular Function: GTP binding (GO:0005525);; Biological Process: G-protein coupled receptor signaling pathway (GO:0007186);; Cellular Component: integral component of membrane (GO:0016021);; Biological Process: purinergic nucleotide receptor signaling…	K08402|0|oas:101102014|K08402 G protein-coupled receptor 109 | (RefSeq) HCAR2, HCAR3; hydroxycarboxylic acid receptor 2	cAMP signaling pathway (ko04024)	--	--	7 transmembrane receptor (rhodopsin family)	P2Y purinoceptor 1 OS=Bos taurus OX=9913 GN=P2RY1 PE=2 SV=1	U	Intracellular trafficking, secretion, and vesicular transport	PREDICTED: LOW QUALITY PROTEIN: hydroxycarboxylic acid receptor 3 [Bubalus bubalis]
novel_miR_1	gene-HCN3	ACUGAGCAGACUGGAGCUCCGGG	23	0.0602725	0	0	0.21366	0	0	0.582047	0.248288	normal	[T]	Signal transduction mechanisms	Molecular Function: voltage-gated sodium channel activity (GO:0005248);; Molecular Function: voltage-gated potassium channel activity (GO:0005249);; Cellular Component: integral component of plasma membrane (GO:0005887);; Biological Process: sodium ion transmembrane transport (GO:0035725);; Biological Process: regulation of postsynaptic membrane potential (GO:0060078);; Biological Process: potass…	K04956|0|phd:102325034|K04956 hyperpolarization activated cyclic nucleotide-gated potassium channel 3 | (RefSeq) HCN3; hyperpolarization activated cyclic nucleotide gated potassium channel 3	--	[PT]	--	Ion transport protein;; Ion transport protein N-terminal;; Cyclic nucleotide-binding domain	Potassium/sodium hyperpolarization-activated cyclic nucleotide-gated channel 4 OS=Oryctolagus cuniculus OX=9986 GN=HCN4 PE=2 SV=1	U	Intracellular trafficking, secretion, and vesicular transport	PREDICTED: potassium/sodium hyperpolarization-activated cyclic nucleotide-gated channel 3 isoform X2 [Ovis aries musimon]
novel_miR_1	gene-HDC	ACUGAGCAGACUGGAGCUCCGGG	23	0.0602725	0	0	0.21366	0	0	0.582047	0.248288	normal	[E]	Amino acid transport and metabolism	Biological Process: histamine biosynthetic process (GO:0001694);; Molecular Function: histidine decarboxylase activity (GO:0004398);; Biological Process: histidine catabolic process (GO:0006548);; Molecular Function: pyridoxal phosphate binding (GO:0030170);; Biological Process: catecholamine biosynthetic process (GO:0042423);;	K01590|0|oas:101108052|K01590 histidine decarboxylase [EC:4.1.1.22] | (RefSeq) HDC; histidine decarboxylase	Histidine metabolism (ko00340)	[E]	Amino acid transport and metabolism	Pyridoxal-dependent decarboxylase conserved domain	Histidine decarboxylase OS=Bos taurus OX=9913 GN=HDC PE=2 SV=1	E	Amino acid transport and metabolism	PREDICTED: histidine decarboxylase [Ovis aries]
novel_miR_1	gene-HENMT1	ACUGAGCAGACUGGAGCUCCGGG	23	0.0602725	0	0	0.21366	0	0	0.582047	0.248288	normal	[H]	Coenzyme transport and metabolism	Biological Process: RNA methylation (GO:0001510);; Molecular Function: O-methyltransferase activity (GO:0008171);; Molecular Function: RNA methyltransferase activity (GO:0008173);; Biological Process: piRNA metabolic process (GO:0034587);;	K20798|0|phd:102330284|K20798 small RNA 2'-O-methyltransferase [EC:2.1.1.-] | (RefSeq) HENMT1; HEN1 methyltransferase homolog 1	--	[S]	Function unknown	--	Small RNA 2&apos;-O-methyltransferase OS=Macaca fascicularis OX=9541 GN=HENMT1 PE=2 SV=1	S	Function unknown	PREDICTED: small RNA 2&apos;-O-methyltransferase isoform X2 [Ovis aries musimon]
novel_miR_1	gene-HEPACAM	ACUGAGCAGACUGGAGCUCCGGG	23	0.0602725	0	0	0.21366	0	0	0.582047	0.248288	normal	--	--	Cellular Component: cytoplasm (GO:0005737);; Cellular Component: cell-cell junction (GO:0005911);; Biological Process: cell cycle arrest (GO:0007050);; Biological Process: cell adhesion (GO:0007155);; Cellular Component: integral component of membrane (GO:0016021);; Cellular Component: axon (GO:0030424);; Biological Process: cellular protein localization (GO:0034613);; Biological Process: regulat…	--	--	--	--	Immunoglobulin domain;; Immunoglobulin I-set domain;; Immunoglobulin V-set domain;; Immunoglobulin domain;; Immunoglobulin domain	Hepatocyte cell adhesion molecule OS=Bos taurus OX=9913 GN=HEPACAM PE=2 SV=1	U	Intracellular trafficking, secretion, and vesicular transport	PREDICTED: hepatocyte cell adhesion molecule isoform X3 [Equus asinus]
novel_miR_1	gene-HFE	ACUGAGCAGACUGGAGCUCCGGG	23	0.0602725	0	0	0.21366	0	0	0.582047	0.248288	normal	--	--	Biological Process: negative regulation of T cell antigen processing and presentation (GO:0002626);; Biological Process: negative regulation of T cell cytokine production (GO:0002725);; Molecular Function: antigen binding (GO:0003823);; Cellular Component: extracellular space (GO:0005615);; Cellular Component: early endosome (GO:0005769);; Biological Process: cellular iron ion homeostasis (GO:000…	--	--	--	--	Class I Histocompatibility antigen, domains alpha 1 and 2;; Immunoglobulin C1-set domain;; MHC-I family domain	Hereditary hemochromatosis protein homolog OS=Dicerorhinus sumatrensis OX=89632 GN=HFE PE=2 SV=1	U	Intracellular trafficking, secretion, and vesicular transport	PREDICTED: hereditary hemochromatosis protein [Capra hircus]
novel_miR_1	gene-HIC1	ACUGAGCAGACUGGAGCUCCGGG	23	0.0602725	0	0	0.21366	0	0	0.582047	0.248288	normal	[R]	General function prediction only	Biological Process: negative regulation of transcription from RNA polymerase II promoter (GO:0000122);; Molecular Function: transcription factor activity, sequence-specific DNA binding (GO:0003700);; Cellular Component: nucleoplasm (GO:0005654);; Cellular Component: cytoplasm (GO:0005737);; Biological Process: intrinsic apoptotic signaling pathway in response to DNA damage (GO:0008630);; Biologic…	--	--	[R]	General function prediction only	BTB/POZ domain;; Zinc finger, C2H2 type;; C2H2-type zinc finger;; Zinc-finger double domain;; Zinc-finger double-stranded RNA-binding;; C2H2-type zinc finger;; Zinc-finger of C2H2 type	Zinc finger protein 22 OS=Bos taurus OX=9913 GN=ZNF22 PE=2 SV=1	S	Function unknown	hypermethylated in cancer 1 protein isoform X1 [Odocoileus virginianus texanus]
novel_miR_1	gene-HIPK1	ACUGAGCAGACUGGAGCUCCGGG	23	0.0602725	0	0	0.21366	0	0	0.582047	0.248288	normal	[M]	Cell wall/membrane/envelope biogenesis	Molecular Function: protein kinase activity (GO:0004672);; Molecular Function: ATP binding (GO:0005524);; Cellular Component: cytoplasm (GO:0005737);; Biological Process: protein phosphorylation (GO:0006468);; Biological Process: smoothened signaling pathway (GO:0007224);; Biological Process: positive regulation of cell proliferation (GO:0008284);; Biological Process: anterior/posterior pattern s…	K08826|0|oas:101121386|K08826 homeodomain interacting protein kinase [EC:2.7.11.1] | (RefSeq) HIPK1; homeodomain interacting protein kinase 1	--	[R]	General function prediction only	Protein kinase domain;; Protein tyrosine kinase;; Lipopolysaccharide kinase (Kdo/WaaP) family	Homeodomain-interacting protein kinase 4 OS=Macaca fascicularis OX=9541 GN=HIPK4 PE=2 SV=1	T	Signal transduction mechanisms	PREDICTED: homeodomain-interacting protein kinase 1 isoform X1 [Ovis aries]
novel_miR_1	gene-HIVEP3	ACUGAGCAGACUGGAGCUCCGGG	23	0.0602725	0	0	0.21366	0	0	0.582047	0.248288	normal	--	--	Molecular Function: transcription factor activity, sequence-specific DNA binding (GO:0003700);; Cellular Component: nucleus (GO:0005634);; Biological Process: transcription from RNA polymerase II promoter (GO:0006366);; Biological Process: signal transduction (GO:0007165);; Biological Process: skeletal muscle cell differentiation (GO:0035914);; Molecular Function: sequence-specific DNA binding (G…	K09239|0|oas:101101858|K09239 human immunodeficiency virus type I enhancer-binding protein | (RefSeq) HIVEP3; human immunodeficiency virus type I enhancer binding protein 3	--	[R]	General function prediction only	Zinc finger, C2H2 type;; C2H2-type zinc finger;; Zinc-finger double-stranded RNA-binding	Zinc finger protein Aiolos OS=Bos taurus OX=9913 GN=IKZF3 PE=2 SV=1	S	Function unknown	PREDICTED: transcription factor HIVEP3 isoform X2 [Ovis aries musimon]
novel_miR_1	gene-HK3	ACUGAGCAGACUGGAGCUCCGGG	23	0.0602725	0	0	0.21366	0	0	0.582047	0.248288	normal	[G]	Carbohydrate transport and metabolism	Biological Process: cellular glucose homeostasis (GO:0001678);; Molecular Function: glucokinase activity (GO:0004340);; Molecular Function: ATP binding (GO:0005524);; Molecular Function: glucose binding (GO:0005536);; Cellular Component: mitochondrion (GO:0005739);; Cellular Component: cytosol (GO:0005829);; Biological Process: glycolytic process (GO:0006096);; Molecular Function: fructokinase ac…	K00844|0|oas:101119209|K00844 hexokinase [EC:2.7.1.1] | (RefSeq) HK3; hexokinase 3	Central carbon metabolism in cancer (ko05230)	[G]	Carbohydrate transport and metabolism	Hexokinase;; Hexokinase	Hexokinase-2 OS=Sus scrofa OX=9823 GN=HK2 PE=2 SV=1	G	Carbohydrate transport and metabolism	PREDICTED: hexokinase-3 isoform X1 [Bubalus bubalis]
novel_miR_1	gene-HNF1A	ACUGAGCAGACUGGAGCUCCGGG	23	0.0602725	0	0	0.21366	0	0	0.582047	0.248288	normal	--	--	Molecular Function: RNA polymerase II core promoter sequence-specific DNA binding (GO:0000979);; Molecular Function: transcriptional activator activity, RNA polymerase II transcription regulatory region sequence-specific binding (GO:0001228);; Cellular Component: photoreceptor outer segment (GO:0001750);; Biological Process: blastocyst development (GO:0001824);; Biological Process: liver developm…	K08036|0|bom:102269810|K08036 transcription factor 1, hepatocyte nuclear factor 1-alpha | (RefSeq) HNF1A; HNF1 homeobox A	Maturity onset diabetes of the young (ko04950)	--	--	Hepatocyte nuclear factor 1 (HNF-1), beta isoform C terminus;; Hepatocyte nuclear factor 1 (HNF-1), N terminus;; Hepatocyte nuclear factor 1 (HNF-1), alpha isoform C terminus;; Homeobox domain	Hepatocyte nuclear factor 1-beta OS=Pongo abelii OX=9601 GN=HNF1B PE=2 SV=1	K	Transcription	PREDICTED: LOW QUALITY PROTEIN: hepatocyte nuclear factor 1-alpha [Capra hircus]
novel_miR_1	gene-HNRNPH2	ACUGAGCAGACUGGAGCUCCGGG	23	0.0602725	0	0	0.21366	0	0	0.582047	0.248288	normal	--	--	Molecular Function: nucleotide binding (GO:0000166);; Cellular Component: nucleoplasm (GO:0005654);; Cellular Component: cytoplasm (GO:0005737);; Cellular Component: membrane (GO:0016020);; Cellular Component: viral nucleocapsid (GO:0019013);; Cellular Component: intracellular ribonucleoprotein complex (GO:0030529);; Molecular Function: RNA binding (GO:0044822);;	K12898|0|ssc:100627585|K12898 heterogeneous nuclear ribonucleoprotein F/H | (RefSeq) HNRNPH2; heterogeneous nuclear ribonucleoprotein H2	--	[A]	RNA processing and modification	RNA recognition motif. (a.k.a. RRM, RBD, or RNP domain);; RNPHF zinc finger	Heterogeneous nuclear ribonucleoprotein H2 OS=Pongo abelii OX=9601 GN=HNRNPH2 PE=2 SV=1	S	Function unknown	PREDICTED: heterogeneous nuclear ribonucleoprotein H2 [Ovis aries]
novel_miR_1	gene-HOXB6	ACUGAGCAGACUGGAGCUCCGGG	23	0.0602725	0	0	0.21366	0	0	0.582047	0.248288	normal	--	--	Molecular Function: transcription factor activity, sequence-specific DNA binding (GO:0003700);; Cellular Component: nucleus (GO:0005634);; Biological Process: regulation of transcription, DNA-templated (GO:0006355);; Biological Process: anterior/posterior pattern specification (GO:0009952);; Biological Process: erythrocyte homeostasis (GO:0034101);; Molecular Function: sequence-specific DNA bindi…	K09306|1.40057e-116|pps:100992475|K09306 homeobox protein HoxA/B/C6 | (RefSeq) HOXB6; homeobox B6	--	[R]	General function prediction only	Homeobox domain	Homeobox protein Hox-C6 OS=Ovis aries OX=9940 GN=HOXC6 PE=2 SV=1	K	Transcription	PREDICTED: homeobox protein Hox-B6 isoform X1 [Condylura cristata]
novel_miR_1	gene-HOXC5	ACUGAGCAGACUGGAGCUCCGGG	23	0.0602725	0	0	0.21366	0	0	0.582047	0.248288	normal	--	--	Molecular Function: transcription factor activity, sequence-specific DNA binding (GO:0003700);; Cellular Component: nucleoplasm (GO:0005654);; Biological Process: regulation of transcription, DNA-templated (GO:0006355);; Biological Process: anterior/posterior pattern specification (GO:0009952);; Cellular Component: cell junction (GO:0030054);; Molecular Function: sequence-specific DNA binding (GO…	K09305|2.94562e-130|phd:102327167|K09305 homeobox protein HoxA/B/C5 | (RefSeq) HOXC5; homeobox C5	--	[R]	General function prediction only	Homeobox domain	Homeobox protein Hox-A5 OS=Lemur catta OX=9447 GN=HOXA5 PE=3 SV=1	K	Transcription	homeobox protein Hox-C5 [Bos taurus]
novel_miR_1	gene-HPDL	ACUGAGCAGACUGGAGCUCCGGG	23	0.0602725	0	0	0.21366	0	0	0.582047	0.248288	normal	[ER]	--	Molecular Function: 4-hydroxyphenylpyruvate dioxygenase activity (GO:0003868);; Biological Process: aromatic amino acid family metabolic process (GO:0009072);; Biological Process: oxidation-reduction process (GO:0055114);;	--	--	[E]	Amino acid transport and metabolism	--	4-hydroxyphenylpyruvate dioxygenase OS=Bos taurus OX=9913 GN=HPD PE=2 SV=3	E	Amino acid transport and metabolism	PREDICTED: 4-hydroxyphenylpyruvate dioxygenase-like protein [Ovis aries]
novel_miR_1	gene-HPSE	ACUGAGCAGACUGGAGCUCCGGG	23	0.0602725	0	0	0.21366	0	0	0.582047	0.248288	normal	--	--	Cellular Component: extracellular region (GO:0005576);; Cellular Component: nucleoplasm (GO:0005654);; Cellular Component: lysosomal membrane (GO:0005765);; Biological Process: carbohydrate metabolic process (GO:0005975);; Biological Process: cell-matrix adhesion (GO:0007160);; Biological Process: positive regulation of vascular endothelial growth factor production (GO:0010575);; Biological Proce…	K07964|0|oas:101118612|K07964 heparanase [EC:3.2.1.166] | (RefSeq) HPSE; heparanase	Proteoglycans in cancer (ko05205)	--	--	Glycosyl hydrolase family 79, N-terminal domain	Heparanase OS=Bos taurus OX=9913 GN=HPSE PE=2 SV=2	G	Carbohydrate transport and metabolism	PREDICTED: heparanase isoform X1 [Ovis aries]
novel_miR_1	gene-HSBP1L1	ACUGAGCAGACUGGAGCUCCGGG	23	0.0602725	0	0	0.21366	0	0	0.582047	0.248288	normal	--	--	--	K19765|1.6881e-50|chx:102187361|K19765 heat shock factor-binding protein 1 | (RefSeq) HSBP1L1; heat shock factor binding protein 1 like 1	--	[KO]	--	Heat shock factor binding protein 1	Heat shock factor-binding protein 1 OS=Bos taurus OX=9913 GN=HSBP1 PE=3 SV=1	A	RNA processing and modification	PREDICTED: heat shock factor-binding protein 1-like protein 1 isoform X3 [Ovis aries musimon]
novel_miR_1	gene-HSF5	ACUGAGCAGACUGGAGCUCCGGG	23	0.0602725	0	0	0.21366	0	0	0.582047	0.248288	normal	--	--	Molecular Function: transcription factor activity, sequence-specific DNA binding (GO:0003700);; Cellular Component: nucleus (GO:0005634);; Biological Process: regulation of transcription, DNA-templated (GO:0006355);; Molecular Function: sequence-specific DNA binding (GO:0043565);;	--	--	--	--	HSF-type DNA-binding	--	S	Function unknown	PREDICTED: heat shock factor protein 5 isoform X2 [Ovis aries musimon]
novel_miR_1	gene-HTR3A	ACUGAGCAGACUGGAGCUCCGGG	23	0.0602725	0	0	0.21366	0	0	0.582047	0.248288	normal	--	--	Molecular Function: G-protein coupled serotonin receptor activity (GO:0004993);; Molecular Function: serotonin-gated cation-selective channel activity (GO:0005232);; Cellular Component: acetylcholine-gated channel complex (GO:0005892);; Biological Process: serotonin receptor signaling pathway (GO:0007210);; Biological Process: synaptic transmission, cholinergic (GO:0007271);; Molecular Function: …	K04819|0|phd:102319999|K04819 5-hydroxytryptamine receptor 3 | (RefSeq) HTR3A; 5-hydroxytryptamine receptor 3A	Taste transduction (ko04742)	[T]	Signal transduction mechanisms	Neurotransmitter-gated ion-channel ligand binding domain;; Neurotransmitter-gated ion-channel transmembrane region	Neuronal acetylcholine receptor subunit alpha-6 OS=Pan troglodytes OX=9598 GN=CHRNA6 PE=2 SV=1	U	Intracellular trafficking, secretion, and vesicular transport	PREDICTED: 5-hydroxytryptamine receptor 3A isoform X2 [Ovis aries musimon]
novel_miR_1	gene-HTT	ACUGAGCAGACUGGAGCUCCGGG	23	0.0602725	0	0	0.21366	0	0	0.582047	0.248288	normal	--	--	Biological Process: establishment of mitotic spindle orientation (GO:0000132);; Molecular Function: p53 binding (GO:0002039);; Molecular Function: profilin binding (GO:0005522);; Cellular Component: nucleoplasm (GO:0005654);; Cellular Component: late endosome (GO:0005770);; Cellular Component: autophagosome (GO:0005776);; Cellular Component: endoplasmic reticulum (GO:0005783);; Cellular Component…	K04533|0|oas:100216476|K04533 huntingtin | (RefSeq) HTT; huntingtin	Huntington's disease (ko05016)	--	--	Huntingtin protein region;; HEAT repeat	--	U	Intracellular trafficking, secretion, and vesicular transport	huntingtin [Ovis aries]
novel_miR_1	gene-IARS2	ACUGAGCAGACUGGAGCUCCGGG	23	0.0602725	0	0	0.21366	0	0	0.582047	0.248288	normal	[J]	Translation, ribosomal structure and biogenesis	Molecular Function: aminoacyl-tRNA editing activity (GO:0002161);; Molecular Function: isoleucine-tRNA ligase activity (GO:0004822);; Molecular Function: ATP binding (GO:0005524);; Cellular Component: mitochondrion (GO:0005739);; Cellular Component: cytosol (GO:0005829);; Biological Process: isoleucyl-tRNA aminoacylation (GO:0006428);; Biological Process: regulation of translational fidelity (GO:…	K01870|0|bom:102272697|K01870 isoleucyl-tRNA synthetase [EC:6.1.1.5] | (RefSeq) IARS2; isoleucyl-tRNA synthetase 2, mitochondrial	Aminoacyl-tRNA biosynthesis (ko00970)	[J]	Translation, ribosomal structure and biogenesis	tRNA synthetases class I (I, L, M and V);; Anticodon-binding domain of tRNA;; tRNA synthetases class I (M);; Leucyl-tRNA synthetase, Domain 2;; Zinc finger found in FPG and IleRS	Isoleucine--tRNA ligase, mitochondrial (Fragment) OS=Macaca fascicularis OX=9541 GN=IARS2 PE=2 SV=2	J	Translation, ribosomal structure and biogenesis	PREDICTED: isoleucine--tRNA ligase, mitochondrial isoform X2 [Ovis aries musimon]
novel_miR_1	gene-IBA57	ACUGAGCAGACUGGAGCUCCGGG	23	0.0602725	0	0	0.21366	0	0	0.582047	0.248288	normal	[O]	Posttranslational modification, protein turnover, chaperones	Cellular Component: mitochondrial matrix (GO:0005759);; Biological Process: iron-sulfur cluster assembly (GO:0016226);; Molecular Function: RNA binding (GO:0044822);;	--	--	[K]	Transcription	Glycine cleavage T-protein C-terminal barrel domain	--	S	Function unknown	PREDICTED: putative transferase CAF17, mitochondrial isoform X2 [Ovis aries musimon]
novel_miR_1	gene-ICE1	ACUGAGCAGACUGGAGCUCCGGG	23	0.0602725	0	0	0.21366	0	0	0.582047	0.248288	normal	--	--	Cellular Component: transcription elongation factor complex (GO:0008023);; Cellular Component: Cajal body (GO:0015030);; Biological Process: positive regulation of protein complex assembly (GO:0031334);; Cellular Component: transcriptionally active chromatin (GO:0035327);; Cellular Component: histone locus body (GO:0035363);; Biological Process: snRNA transcription from RNA polymerase II promoter…	--	--	--	--	--	--	S	Function unknown	PREDICTED: little elongation complex subunit 1 isoform X2 [Ovis aries musimon]
novel_miR_1	gene-IFFO1	ACUGAGCAGACUGGAGCUCCGGG	23	0.0602725	0	0	0.21366	0	0	0.582047	0.248288	normal	--	--	Molecular Function: structural molecule activity (GO:0005198);; Cellular Component: intermediate filament (GO:0005882);;	--	--	--	--	Intermediate filament protein	Neurofilament medium polypeptide (Fragment) OS=Sus scrofa OX=9823 GN=NEFM PE=1 SV=2	Z	Cytoskeleton	PREDICTED: intermediate filament family orphan 1 isoform X2 [Bubalus bubalis]
novel_miR_1	gene-IFNGR2	ACUGAGCAGACUGGAGCUCCGGG	23	0.0602725	0	0	0.21366	0	0	0.582047	0.248288	normal	--	--	Molecular Function: cytokine receptor activity (GO:0004896);; Cellular Component: endoplasmic reticulum (GO:0005783);; Cellular Component: plasma membrane (GO:0005886);; Cellular Component: integral component of membrane (GO:0016021);; Biological Process: cytokine-mediated signaling pathway (GO:0019221);;	K05133|0|oas:101122484|K05133 interferon gamma receptor 2 | (RefSeq) IFNGR2; interferon gamma receptor 2 (interferon gamma transducer 1)	Inflammatory bowel disease (IBD) (ko05321)	--	--	Tissue factor;; Interferon-alpha/beta receptor, fibronectin type III;; Fibronectin type III domain	Interferon alpha/beta receptor 1 OS=Bos taurus OX=9913 GN=IFNAR1 PE=2 SV=2	U	Intracellular trafficking, secretion, and vesicular transport	TPA: interferon gamma receptor 2 (interferon gamma transducer 1) [Bos taurus]
novel_miR_1	gene-IFRD2	ACUGAGCAGACUGGAGCUCCGGG	23	0.0602725	0	0	0.21366	0	0	0.582047	0.248288	normal	--	--	Cellular Component: nucleus (GO:0005634);;	--	--	[Z]	Cytoskeleton	Interferon-related developmental regulator (IFRD);; Interferon-related protein conserved region	Interferon-related developmental regulator 1 OS=Sus scrofa OX=9823 GN=IFRD1 PE=2 SV=1	K	Transcription	LOW QUALITY PROTEIN: interferon-related developmental regulator 2 [Odocoileus virginianus texanus]
novel_miR_1	gene-IFT46	ACUGAGCAGACUGGAGCUCCGGG	23	0.0602725	0	0	0.21366	0	0	0.582047	0.248288	normal	--	--	Cellular Component: cytoplasm (GO:0005737);; Cellular Component: centrosome (GO:0005813);; Biological Process: smoothened signaling pathway (GO:0007224);; Cellular Component: intraciliary transport particle B (GO:0030992);; Cellular Component: motile cilium (GO:0031514);; Biological Process: intraciliary transport (GO:0042073);;	K19682|2.48765e-174|oaa:100086033|K19682 intraflagellar transport protein 46 | (RefSeq) IFT46; intraflagellar transport 46	--	--	--	Intraflagellar transport complex B protein 46 C terminal	Intraflagellar transport protein 46 homolog OS=Bos taurus OX=9913 GN=IFT46 PE=2 SV=1	U	Intracellular trafficking, secretion, and vesicular transport	Intraflagellar transport protein 46-like protein, partial [Bos mutus]
novel_miR_1	gene-IGF1R	ACUGAGCAGACUGGAGCUCCGGG	23	0.0602725	0	0	0.21366	0	0	0.582047	0.248288	normal	--	--	Molecular Function: insulin-like growth factor-activated receptor activity (GO:0005010);; Molecular Function: insulin receptor binding (GO:0005158);; Molecular Function: ATP binding (GO:0005524);; Cellular Component: cytoplasm (GO:0005737);; Cellular Component: plasma membrane (GO:0005886);; Biological Process: immune response (GO:0006955);; Cellular Component: integral component of membrane (GO:…	K05087|0|bta:281848|K05087 insulin-like growth factor 1 receptor [EC:2.7.10.1] | (RefSeq) IGF1R, IGFR1; insulin like growth factor 1 receptor	Melanoma (ko05218)	[T]	Signal transduction mechanisms	Protein tyrosine kinase;; Receptor L domain;; Protein kinase domain;; Furin-like cysteine rich region;; Fibronectin type III domain	Insulin-like growth factor 1 receptor (Fragment) OS=Bos taurus OX=9913 GN=IGF1R PE=2 SV=1	T	Signal transduction mechanisms	PREDICTED: insulin-like growth factor 1 receptor isoform X2 [Ovis aries musimon]
novel_miR_1	gene-IGSF3	ACUGAGCAGACUGGAGCUCCGGG	23	0.0602725	0	0	0.21366	0	0	0.582047	0.248288	normal	--	--	Cellular Component: cell surface (GO:0009986);; Cellular Component: integral component of membrane (GO:0016021);; Biological Process: lacrimal gland development (GO:0032808);;	K06522|0|oas:101110899|K06522 immunoglobulin superfamily, member 2/3 | (RefSeq) IGSF3; immunoglobulin superfamily member 3	--	--	--	Immunoglobulin V-set domain;; Immunoglobulin domain;; Immunoglobulin I-set domain;; Immunoglobulin domain;; Immunoglobulin domain	--	U	Intracellular trafficking, secretion, and vesicular transport	PREDICTED: immunoglobulin superfamily member 3 isoform X1 [Capra hircus]
novel_miR_1	gene-IKBKE	ACUGAGCAGACUGGAGCUCCGGG	23	0.0602725	0	0	0.21366	0	0	0.582047	0.248288	normal	[T]	Signal transduction mechanisms	Molecular Function: NF-kappaB-inducing kinase activity (GO:0004704);; Molecular Function: ATP binding (GO:0005524);; Biological Process: I-kappaB phosphorylation (GO:0007252);; Molecular Function: IkappaB kinase activity (GO:0008384);; Biological Process: intrinsic apoptotic signaling pathway in response to DNA damage (GO:0008630);; Cellular Component: PML body (GO:0016605);; Molecular Function: …	K07211|0|chx:102183809|K07211 inhibitor of nuclear factor kappa-B kinase subunit epsilon [EC:2.7.11.10] | (RefSeq) IKBKE; inhibitor of nuclear factor kappa B kinase subunit epsilon	Herpes simplex infection (ko05168)	[T]	Signal transduction mechanisms	Protein kinase domain;; Protein tyrosine kinase	Inhibitor of nuclear factor kappa-B kinase subunit beta OS=Bos taurus OX=9913 GN=IKBKB PE=2 SV=1	T	Signal transduction mechanisms	PREDICTED: inhibitor of nuclear factor kappa-B kinase subunit epsilon isoform X2 [Ovis aries musimon]
novel_miR_1	gene-IL16	ACUGAGCAGACUGGAGCUCCGGG	23	0.0602725	0	0	0.21366	0	0	0.582047	0.248288	normal	--	--	Molecular Function: cytokine activity (GO:0005125);; Cellular Component: nucleus (GO:0005634);; Cellular Component: cytoplasm (GO:0005737);; Cellular Component: plasma membrane (GO:0005886);; Biological Process: leukocyte chemotaxis (GO:0030595);; Biological Process: induction of positive chemotaxis (GO:0050930);;	--	--	--	--	PDZ domain (Also known as DHR or GLGF);; PDZ domain	Pro-interleukin-16 OS=Bos taurus OX=9913 GN=IL16 PE=2 SV=1	O	Posttranslational modification, protein turnover, chaperones	PREDICTED: pro-interleukin-16 isoform X1 [Ovis aries musimon]
novel_miR_1	gene-IL17RC	ACUGAGCAGACUGGAGCUCCGGG	23	0.0602725	0	0	0.21366	0	0	0.582047	0.248288	normal	--	--	Molecular Function: receptor binding (GO:0005102);; Cellular Component: integral component of plasma membrane (GO:0005887);; Cellular Component: cell surface (GO:0009986);; Biological Process: cytokine-mediated signaling pathway (GO:0019221);; Molecular Function: interleukin-17 receptor activity (GO:0030368);; Biological Process: defense response to fungus (GO:0050832);; Biological Process: granu…	K05166|0|chx:102183463|K05166 interleukin 17 receptor C | (RefSeq) IL17RC; interleukin 17 receptor C	--	--	--	Interleukin-17 receptor extracellular region;; SEFIR domain	--	U	Intracellular trafficking, secretion, and vesicular transport	PREDICTED: interleukin-17 receptor C isoform X2 [Ovis aries musimon]
novel_miR_1	gene-IL31RA	ACUGAGCAGACUGGAGCUCCGGG	23	0.0602725	0	0	0.21366	0	0	0.582047	0.248288	normal	--	--	Biological Process: glandular epithelial cell differentiation (GO:0002067);; Biological Process: acute inflammatory response to antigenic stimulus (GO:0002438);; Cellular Component: intracellular (GO:0005622);; Biological Process: positive regulation of cell proliferation (GO:0008284);; Cellular Component: external side of plasma membrane (GO:0009897);; Cellular Component: integral component of m…	--	--	--	--	Fibronectin type III domain	Leukemia inhibitory factor receptor OS=Canis lupus familiaris OX=9615 GN=LIFR PE=2 SV=1	U	Intracellular trafficking, secretion, and vesicular transport	PREDICTED: interleukin-31 receptor subunit alpha [Ovis aries]
novel_miR_1	gene-IL4I1	ACUGAGCAGACUGGAGCUCCGGG	23	0.0602725	0	0	0.21366	0	0	0.582047	0.248288	normal	[E]	Amino acid transport and metabolism	Molecular Function: L-amino-acid oxidase activity (GO:0001716);; Biological Process: oxidation-reduction process (GO:0055114);;	K03334|0|bta:104968452|K03334 L-amino-acid oxidase [EC:1.4.3.2] | (RefSeq) IL4I1; interleukin 4 induced 1	Phenylalanine, tyrosine and tryptophan biosynthesis (ko00400)	[Q]	Secondary metabolites biosynthesis, transport and catabolism	Flavin containing amine oxidoreductase;; NAD(P)-binding Rossmann-like domain;; Pyridine nucleotide-disulphide oxidoreductase;; FAD dependent oxidoreductase;; Pyridine nucleotide-disulphide oxidoreductase;; HI0933-like protein;; Alanine dehydrogenase/PNT, C-terminal domain;; FAD binding domain;; FAD binding domain	Amine oxidase [flavin-containing] B OS=Sus scrofa OX=9823 GN=MAOB PE=2 SV=3	E	Amino acid transport and metabolism	PREDICTED: L-amino-acid oxidase isoform X3 [Ovis aries musimon]
novel_miR_1	gene-ILDR1	ACUGAGCAGACUGGAGCUCCGGG	23	0.0602725	0	0	0.21366	0	0	0.582047	0.248288	normal	--	--	Cellular Component: plasma membrane (GO:0005886);; Biological Process: receptor-mediated endocytosis (GO:0006898);; Cellular Component: integral component of membrane (GO:0016021);; Cellular Component: tricellular tight junction (GO:0061689);; Molecular Function: high-density lipoprotein particle receptor activity (GO:0070506);; Biological Process: positive regulation of peptide hormone secretion…	--	--	--	--	Lipolysis stimulated receptor (LSR);; Immunoglobulin V-set domain	Immunoglobulin-like domain-containing receptor 1 OS=Pongo abelii OX=9601 GN=ILDR1 PE=2 SV=1	U	Intracellular trafficking, secretion, and vesicular transport	PREDICTED: immunoglobulin-like domain-containing receptor 1 isoform X2 [Ovis aries musimon]
novel_miR_1	gene-INHBA	ACUGAGCAGACUGGAGCUCCGGG	23	0.0602725	0	0	0.21366	0	0	0.582047	0.248288	normal	--	--	Biological Process: G1/S transition of mitotic cell cycle (GO:0000082);; Biological Process: ovarian follicle development (GO:0001541);; Biological Process: hair follicle development (GO:0001942);; Biological Process: hematopoietic progenitor cell differentiation (GO:0002244);; Molecular Function: cytokine activity (GO:0005125);; Molecular Function: transforming growth factor beta receptor bindin…	K04667|0|phd:102342391|K04667 inhibin, beta | (RefSeq) INHBA; inhibin beta A subunit	Signaling pathways regulating pluripotency of stem cells (ko04550)	[T]	Signal transduction mechanisms	Transforming growth factor beta like domain;; TGF-beta propeptide	Inhibin beta A chain OS=Bos taurus OX=9913 GN=INHBA PE=1 SV=2	O	Posttranslational modification, protein turnover, chaperones	inhibin beta A chain precursor [Capra hircus]
novel_miR_1	gene-INPPL1	ACUGAGCAGACUGGAGCUCCGGG	23	0.0602725	0	0	0.21366	0	0	0.582047	0.248288	normal	--	--	Biological Process: endochondral ossification (GO:0001958);; Cellular Component: Golgi apparatus (GO:0005794);; Cellular Component: plasma membrane (GO:0005886);; Biological Process: glucose metabolic process (GO:0006006);; Biological Process: phosphatidylinositol biosynthetic process (GO:0006661);; Biological Process: endocytosis (GO:0006897);; Biological Process: actin filament organization (GO…	K15909|0|oas:101121707|K15909 phosphatidylinositol-3,4,5-trisphosphate 5-phosphatase 2 [EC:3.1.3.86] | (RefSeq) INPPL1; inositol polyphosphate phosphatase like 1	Insulin signaling pathway (ko04910)	[U]	Intracellular trafficking, secretion, and vesicular transport	SH2 domain;; Endonuclease/Exonuclease/phosphatase family;; SAM domain (Sterile alpha motif);; SAM domain (Sterile alpha motif)	72 kDa inositol polyphosphate 5-phosphatase OS=Pan troglodytes OX=9598 GN=INPP5E PE=2 SV=1	T	Signal transduction mechanisms	PREDICTED: phosphatidylinositol 3,4,5-trisphosphate 5-phosphatase 2 isoform X1 [Ovis aries musimon]
novel_miR_1	gene-INTS1	ACUGAGCAGACUGGAGCUCCGGG	23	0.0602725	0	0	0.21366	0	0	0.582047	0.248288	normal	--	--	Cellular Component: membrane (GO:0016020);; Biological Process: snRNA processing (GO:0016180);; Cellular Component: integrator complex (GO:0032039);;	K13138|0|bta:790146|K13138 integrator complex subunit 1 | (RefSeq) INTS1; integrator complex subunit 1	--	[S]	Function unknown	Protein of unknown function (DUF3677)	--	S	Function unknown	PREDICTED: integrator complex subunit 1 isoform X2 [Capra hircus]
novel_miR_1	gene-IP6K2	ACUGAGCAGACUGGAGCUCCGGG	23	0.0602725	0	0	0.21366	0	0	0.582047	0.248288	normal	--	--	Cellular Component: nucleus (GO:0005634);; Molecular Function: inositol-1,4,5-trisphosphate 3-kinase activity (GO:0008440);; Biological Process: negative regulation of cell growth (GO:0030308);; Biological Process: positive regulation of apoptotic process (GO:0043065);; Cellular Component: intermediate filament cytoskeleton (GO:0045111);; Biological Process: phosphatidylinositol phosphorylation (…	K07756|0|phd:102331650|K07756 inositol-hexakisphosphate 5-kinase [EC:2.7.4.21] | (RefSeq) IP6K2; inositol hexakisphosphate kinase 2	Phosphatidylinositol signaling system (ko04070)	[KIT]	--	Inositol polyphosphate kinase	Inositol hexakisphosphate kinase 2 OS=Oryctolagus cuniculus OX=9986 GN=IP6K2 PE=2 SV=1	T	Signal transduction mechanisms	PREDICTED: inositol hexakisphosphate kinase 2 isoform X1 [Capra hircus]
novel_miR_1	gene-IQCE	ACUGAGCAGACUGGAGCUCCGGG	23	0.0602725	0	0	0.21366	0	0	0.582047	0.248288	normal	--	--	Cellular Component: mitochondrion (GO:0005739);;	--	--	--	--	IQ calmodulin-binding motif	--	Z	Cytoskeleton	PREDICTED: IQ domain-containing protein E isoform X3 [Ovis aries musimon]
novel_miR_1	gene-IQCF1	ACUGAGCAGACUGGAGCUCCGGG	23	0.0602725	0	0	0.21366	0	0	0.582047	0.248288	normal	--	--	Cellular Component: acrosomal vesicle (GO:0001669);; Molecular Function: calmodulin binding (GO:0005516);; Biological Process: positive regulation of flagellated sperm motility involved in capacitation (GO:0060474);; Biological Process: positive regulation of acrosome reaction (GO:2000344);;	--	--	--	--	IQ calmodulin-binding motif	IQ domain-containing protein F1 OS=Bos taurus OX=9913 GN=IQCF1 PE=2 SV=1	S	Function unknown	PREDICTED: IQ domain-containing protein F1 [Ovis aries]
novel_miR_1	gene-IQUB	ACUGAGCAGACUGGAGCUCCGGG	23	0.0602725	0	0	0.21366	0	0	0.582047	0.248288	normal	--	--	Cellular Component: acrosomal vesicle (GO:0001669);; Biological Process: smoothened signaling pathway (GO:0007224);; Cellular Component: motile cilium (GO:0031514);; Biological Process: cilium assembly (GO:0060271);;	--	--	--	--	--	IQ and ubiquitin-like domain-containing protein OS=Macaca fascicularis OX=9541 GN=IQUB PE=2 SV=2	S	Function unknown	PREDICTED: IQ and ubiquitin-like domain-containing protein isoform X1 [Ovis aries]
novel_miR_1	gene-IRS4	ACUGAGCAGACUGGAGCUCCGGG	23	0.0602725	0	0	0.21366	0	0	0.582047	0.248288	normal	--	--	Molecular Function: signal transducer activity (GO:0004871);; Molecular Function: insulin receptor binding (GO:0005158);; Cellular Component: cytosol (GO:0005829);; Cellular Component: plasma membrane (GO:0005886);; Biological Process: insulin receptor signaling pathway (GO:0008286);; Biological Process: regulation of lipid metabolic process (GO:0019216);; Molecular Function: phosphatidylinositol…	K17446|0|oas:101112456|K17446 insulin receptor substrate 4 | (RefSeq) IRS4; insulin receptor substrate 4	Type II diabetes mellitus (ko04930)	--	--	PTB domain (IRS-1 type)	Insulin receptor substrate 1 OS=Chlorocebus aethiops OX=9534 GN=IRS1 PE=2 SV=1	T	Signal transduction mechanisms	PREDICTED: insulin receptor substrate 4 isoform X2 [Ovis aries musimon]
novel_miR_1	gene-ITGA3	ACUGAGCAGACUGGAGCUCCGGG	23	0.0602725	0	0	0.21366	0	0	0.582047	0.248288	normal	[U]	Intracellular trafficking, secretion, and vesicular transport	Biological Process: neuron migration (GO:0001764);; Molecular Function: protein binding (GO:0001948);; Molecular Function: protease binding (GO:0002020);; Cellular Component: focal adhesion (GO:0005925);; Biological Process: cell adhesion (GO:0007155);; Biological Process: integrin-mediated signaling pathway (GO:0007229);; Biological Process: memory (GO:0007613);; Cellular Component: external sid…	K06482|0|phd:102330470|K06482 integrin alpha 3 | (RefSeq) ITGA3; integrin subunit alpha 3	Dilated cardiomyopathy (ko05414)	[W]	Extracellular structures	Integrin alpha;; FG-GAP repeat;; Repeat domain in Vibrio, Colwellia, Bradyrhizobium and Shewanella;; FG-GAP repeat	Integrin alpha-3 OS=Bos taurus OX=9913 GN=ITGA3 PE=3 SV=1	U	Intracellular trafficking, secretion, and vesicular transport	PREDICTED: integrin alpha-3 [Pantholops hodgsonii]
novel_miR_1	gene-ITGA5	ACUGAGCAGACUGGAGCUCCGGG	23	0.0602725	0	0	0.21366	0	0	0.582047	0.248288	normal	[U]	Intracellular trafficking, secretion, and vesicular transport	Molecular Function: integrin binding (GO:0005178);; Cellular Component: endoplasmic reticulum (GO:0005783);; Cellular Component: Golgi apparatus (GO:0005794);; Cellular Component: cell-cell junction (GO:0005911);; Cellular Component: focal adhesion (GO:0005925);; Biological Process: cell-substrate junction assembly (GO:0007044);; Biological Process: heterophilic cell-cell adhesion via plasma memb…	K06484|0|chx:102176587|K06484 integrin alpha 5 | (RefSeq) ITGA5; integrin subunit alpha 5	Dilated cardiomyopathy (ko05414)	[W]	Extracellular structures	Integrin alpha;; FG-GAP repeat;; Repeat domain in Vibrio, Colwellia, Bradyrhizobium and Shewanella	Integrin alpha-V OS=Bos taurus OX=9913 GN=ITGAV PE=1 SV=3	U	Intracellular trafficking, secretion, and vesicular transport	PREDICTED: integrin alpha-5 [Capra hircus]
novel_miR_1	gene-ITGAX	ACUGAGCAGACUGGAGCUCCGGG	23	0.0602725	0	0	0.21366	0	0	0.582047	0.248288	normal	[U]	Intracellular trafficking, secretion, and vesicular transport	Molecular Function: protein binding (GO:0001948);; Cellular Component: extracellular space (GO:0005615);; Biological Process: cell adhesion (GO:0007155);; Biological Process: integrin-mediated signaling pathway (GO:0007229);; Cellular Component: integrin complex (GO:0008305);; Cellular Component: external side of plasma membrane (GO:0009897);; Biological Process: ectodermal cell differentiation (…	K06462|0|oas:101106739|K06462 integrin alpha X | (RefSeq) ITGAX, alphaX; integrin subunit alpha X	Tuberculosis (ko05152)	[W]	Extracellular structures	Integrin alpha;; von Willebrand factor type A domain;; FG-GAP repeat;; von Willebrand factor type A domain;; Repeat domain in Vibrio, Colwellia, Bradyrhizobium and Shewanella;; Integrin alpha cytoplasmic region	Integrin alpha-L OS=Bos taurus OX=9913 GN=ITGAL PE=1 SV=1	U	Intracellular trafficking, secretion, and vesicular transport	CR4 receptor subunit alphaX [Ovis aries]
novel_miR_1	gene-ITIH3	ACUGAGCAGACUGGAGCUCCGGG	23	0.0602725	0	0	0.21366	0	0	0.582047	0.248288	normal	[R]	General function prediction only	Molecular Function: serine-type endopeptidase inhibitor activity (GO:0004867);; Biological Process: negative regulation of endopeptidase activity (GO:0010951);; Biological Process: hyaluronan metabolic process (GO:0030212);; Cellular Component: extracellular exosome (GO:0070062);;	--	--	--	--	Inter-alpha-trypsin inhibitor heavy chain C-terminus;; Vault protein inter-alpha-trypsin domain;; von Willebrand factor type A domain;; von Willebrand factor type A domain;; von Willebrand factor type A domain	Inter-alpha-trypsin inhibitor heavy chain H3 OS=Bos taurus OX=9913 GN=ITIH3 PE=1 SV=2	S	Function unknown	PREDICTED: inter-alpha-trypsin inhibitor heavy chain H3 [Ovis aries musimon]
novel_miR_1	gene-ITIH4	ACUGAGCAGACUGGAGCUCCGGG	23	0.0602725	0	0	0.21366	0	0	0.582047	0.248288	normal	[R]	General function prediction only	Molecular Function: serine-type endopeptidase inhibitor activity (GO:0004867);; Cellular Component: cytoplasm (GO:0005737);; Cellular Component: plasma membrane (GO:0005886);; Biological Process: acute-phase response (GO:0006953);; Biological Process: negative regulation of endopeptidase activity (GO:0010951);; Biological Process: hyaluronan metabolic process (GO:0030212);; Biological Process: re…	--	--	--	--	Vault protein inter-alpha-trypsin domain;; von Willebrand factor type A domain;; von Willebrand factor type A domain;; von Willebrand factor type A domain;; Inter-alpha-trypsin inhibitor heavy chain C-terminus	Inter-alpha-trypsin inhibitor heavy chain H4 OS=Bos taurus OX=9913 GN=ITIH4 PE=1 SV=1	S	Function unknown	PREDICTED: inter-alpha-trypsin inhibitor heavy chain H4 isoform X1 [Ovis aries musimon]
novel_miR_1	gene-ITPRID1	ACUGAGCAGACUGGAGCUCCGGG	23	0.0602725	0	0	0.21366	0	0	0.582047	0.248288	normal	--	--	Molecular Function: receptor binding (GO:0005102);;	--	--	--	--	Ki-ras-induced actin-interacting protein-IP3R-interacting domain;; Sperm-specific antigen 2 C-terminus	--	S	Function unknown	PREDICTED: coiled-coil domain-containing protein 129 [Ovis aries]
novel_miR_1	gene-ITPRID2	ACUGAGCAGACUGGAGCUCCGGG	23	0.0602725	0	0	0.21366	0	0	0.582047	0.248288	normal	--	--	Molecular Function: receptor binding (GO:0005102);; Cellular Component: nucleus (GO:0005634);; Cellular Component: cytoplasm (GO:0005737);; Cellular Component: plasma membrane (GO:0005886);; Molecular Function: actin filament binding (GO:0051015);;	--	--	--	--	Sperm-specific antigen 2 C-terminus;; Ki-ras-induced actin-interacting protein-IP3R-interacting domain	Sperm-specific antigen 2 homolog OS=Pongo abelii OX=9601 GN=SSFA2 PE=2 SV=2	Z	Cytoskeleton	PREDICTED: sperm-specific antigen 2 isoform X4 [Ovis aries musimon]
novel_miR_1	gene-JAK1	ACUGAGCAGACUGGAGCUCCGGG	23	0.0602725	0	0	0.21366	0	0	0.582047	0.248288	normal	[M]	Cell wall/membrane/envelope biogenesis	Molecular Function: non-membrane spanning protein tyrosine kinase activity (GO:0004715);; Molecular Function: receptor binding (GO:0005102);; Molecular Function: ATP binding (GO:0005524);; Cellular Component: nucleus (GO:0005634);; Cellular Component: cytoplasm (GO:0005737);; Cellular Component: cytoskeleton (GO:0005856);; Cellular Component: focal adhesion (GO:0005925);; Biological Process: tran…	K11217|0|oas:101110716|K11217 Janus kinase 1 [EC:2.7.10.2] | (RefSeq) JAK1; Janus kinase 1	Pancreatic cancer (ko05212)	[T]	Signal transduction mechanisms	Protein tyrosine kinase;; Protein kinase domain	Tyrosine-protein kinase JAK2 OS=Pongo abelii OX=9601 GN=JAK2 PE=2 SV=1	T	Signal transduction mechanisms	PREDICTED: tyrosine-protein kinase JAK1 [Ovis aries musimon]
novel_miR_1	gene-JAK3	ACUGAGCAGACUGGAGCUCCGGG	23	0.0602725	0	0	0.21366	0	0	0.582047	0.248288	normal	--	--	Molecular Function: non-membrane spanning protein tyrosine kinase activity (GO:0004715);; Molecular Function: receptor binding (GO:0005102);; Molecular Function: ATP binding (GO:0005524);; Cellular Component: cytoskeleton (GO:0005856);; Biological Process: transmembrane receptor protein tyrosine kinase signaling pathway (GO:0007169);; Biological Process: cell migration (GO:0016477);; Molecular Fu…	K11218|0|phd:102327649|K11218 Janus kinase 3 [EC:2.7.10.2] | (RefSeq) JAK3; Janus kinase 3	Viral carcinogenesis (ko05203)	[T]	Signal transduction mechanisms	Protein tyrosine kinase;; Protein kinase domain	Tyrosine-protein kinase JAK2 OS=Sus scrofa OX=9823 GN=JAK2 PE=2 SV=1	T	Signal transduction mechanisms	PREDICTED: tyrosine-protein kinase JAK3 isoform X3 [Ovis aries musimon]
novel_miR_1	gene-JMJD6	ACUGAGCAGACUGGAGCUCCGGG	23	0.0602725	0	0	0.21366	0	0	0.582047	0.248288	normal	[J]	Translation, ribosomal structure and biogenesis	Biological Process: kidney development (GO:0001822);; Biological Process: sprouting angiogenesis (GO:0002040);; Molecular Function: single-stranded RNA binding (GO:0003727);; Molecular Function: receptor activity (GO:0004872);; Molecular Function: iron ion binding (GO:0005506);; Cellular Component: nucleoplasm (GO:0005654);; Cellular Component: nucleolus (GO:0005730);; Cellular Component: cytosol…	K11323|0|tup:102501074|K11323 histone arginine demethylase JMJD6 [EC:1.14.11.-] | (RefSeq) JMJD6; arginine demethylase and lysine hydroxylase	--	[BT]	--	JmjC domain, hydroxylase;; Cupin-like domain	Bifunctional arginine demethylase and lysyl-hydroxylase JMJD6 OS=Bos taurus OX=9913 GN=JMJD6 PE=2 SV=1	S	Function unknown	PREDICTED: bifunctional arginine demethylase and lysyl-hydroxylase JMJD6 isoform X2 [Ovis aries musimon]
novel_miR_1	gene-K38	ACUGAGCAGACUGGAGCUCCGGG	23	0.0602725	0	0	0.21366	0	0	0.582047	0.248288	normal	--	--	Molecular Function: structural molecule activity (GO:0005198);; Cellular Component: intermediate filament (GO:0005882);;	K07604|0|oas:100141297|K07604 type I keratin, acidic | (RefSeq) K38; keratin 38	--	--	--	Intermediate filament protein	Keratin, type I cuticular Ha1 OS=Pan troglodytes OX=9598 GN=KRT31 PE=2 SV=1	S	Function unknown	keratin 38 [Ovis aries]
novel_miR_1	gene-KCNA7	ACUGAGCAGACUGGAGCUCCGGG	23	0.0602725	0	0	0.21366	0	0	0.582047	0.248288	normal	[T]	Signal transduction mechanisms	Molecular Function: delayed rectifier potassium channel activity (GO:0005251);; Cellular Component: voltage-gated potassium channel complex (GO:0008076);; Biological Process: regulation of ion transmembrane transport (GO:0034765);; Biological Process: protein homooligomerization (GO:0051260);; Biological Process: potassium ion transmembrane transport (GO:0071805);;	K04880|0|bta:540492|K04880 potassium voltage-gated channel Shaker-related subfamily A member 7 | (RefSeq) KCNA7; potassium voltage-gated channel subfamily A member 7	--	[P]	Inorganic ion transport and metabolism	Ion transport protein;; BTB/POZ domain;; Ion channel	Potassium voltage-gated channel subfamily A member 2 OS=Oryctolagus cuniculus OX=9986 GN=KCNA2 PE=1 SV=2	P	Inorganic ion transport and metabolism	TPA: potassium voltage-gated channel, shaker-related subfamily, member 7-like [Bos taurus]
novel_miR_1	gene-KCNB1	ACUGAGCAGACUGGAGCUCCGGG	23	0.0602725	0	0	0.21366	0	0	0.582047	0.248288	normal	[T]	Signal transduction mechanisms	Molecular Function: delayed rectifier potassium channel activity (GO:0005251);; Cellular Component: intracellular (GO:0005622);; Biological Process: vesicle docking involved in exocytosis (GO:0006904);; Biological Process: glutamate receptor signaling pathway (GO:0007215);; Cellular Component: voltage-gated potassium channel complex (GO:0008076);; Biological Process: positive regulation of norepi…	K04885|0|oas:101121535|K04885 potassium voltage-gated channel Shab-related subfamily B member 1 | (RefSeq) KCNB1; potassium voltage-gated channel subfamily B member 1	--	[P]	Inorganic ion transport and metabolism	Kv2 voltage-gated K+ channel;; Ion transport protein;; BTB/POZ domain;; Ion channel	Potassium voltage-gated channel subfamily B member 1 OS=Sus scrofa OX=9823 GN=KCNB1 PE=2 SV=1	P	Inorganic ion transport and metabolism	PREDICTED: potassium voltage-gated channel subfamily B member 1 [Ovis aries]
novel_miR_1	gene-KCNH3	ACUGAGCAGACUGGAGCUCCGGG	23	0.0602725	0	0	0.21366	0	0	0.582047	0.248288	normal	[T]	Signal transduction mechanisms	Molecular Function: phosphorelay sensor kinase activity (GO:0000155);; Biological Process: phosphorelay signal transduction system (GO:0000160);; Molecular Function: voltage-gated potassium channel activity (GO:0005249);; Cellular Component: intracellular (GO:0005622);; Cellular Component: integral component of plasma membrane (GO:0005887);; Biological Process: signal transduction by protein phos…	K04906|0|phd:102332579|K04906 potassium voltage-gated channel Eag-related subfamily H member 3 | (RefSeq) KCNH3; potassium voltage-gated channel subfamily H member 3	--	[PT]	--	Ion transport protein;; PAS domain;; Ion channel;; Cyclic nucleotide-binding domain;; PAS fold;; PAS fold;; PAS fold	Potassium voltage-gated channel subfamily H member 1 OS=Bos taurus OX=9913 GN=KCNH1 PE=2 SV=2	U	Intracellular trafficking, secretion, and vesicular transport	potassium voltage-gated channel subfamily H member 3 isoform X1 [Odocoileus virginianus texanus]
novel_miR_1	gene-KCNH6	ACUGAGCAGACUGGAGCUCCGGG	23	0.0602725	0	0	0.21366	0	0	0.582047	0.248288	normal	[T]	Signal transduction mechanisms	Molecular Function: phosphorelay sensor kinase activity (GO:0000155);; Biological Process: phosphorelay signal transduction system (GO:0000160);; Molecular Function: voltage-gated potassium channel activity (GO:0005249);; Cellular Component: intracellular (GO:0005622);; Cellular Component: integral component of plasma membrane (GO:0005887);; Biological Process: signal transduction by protein phos…	K04909|0|ssc:100514537|K04909 potassium voltage-gated channel Eag-related subfamily H member 6 | (RefSeq) KCNH6; potassium voltage-gated channel subfamily H member 6	--	[PT]	--	Ion transport protein;; PAS domain;; Cyclic nucleotide-binding domain;; Ion channel;; PAS fold	Potassium voltage-gated channel subfamily H member 2 OS=Canis lupus familiaris OX=9615 GN=KCNH2 PE=2 SV=1	U	Intracellular trafficking, secretion, and vesicular transport	PREDICTED: potassium voltage-gated channel subfamily H member 6 isoform X2 [Ovis aries musimon]
novel_miR_1	gene-KCNMA1	ACUGAGCAGACUGGAGCUCCGGG	23	0.0602725	0	0	0.21366	0	0	0.582047	0.248288	normal	[P]	Inorganic ion transport and metabolism	Biological Process: response to hypoxia (GO:0001666);; Molecular Function: actin binding (GO:0003779);; Molecular Function: voltage-gated potassium channel activity (GO:0005249);; Cellular Component: caveola (GO:0005901);; Biological Process: response to osmotic stress (GO:0006970);; Cellular Component: voltage-gated potassium channel complex (GO:0008076);; Cellular Component: apical plasma membr…	K04936|0|fca:101099080|K04936 potassium large conductance calcium-activated channel subfamily M alpha member 1 | (RefSeq) KCNMA1; potassium calcium-activated channel subfamily M alpha 1	Pancreatic secretion (ko04972)	[PT]	--	Calcium-activated BK potassium channel alpha subunit;; Ion transport protein;; Ion channel;; TrkA-N domain	Calcium-activated potassium channel subunit alpha-1 OS=Bos taurus OX=9913 GN=KCNMA1 PE=1 SV=2	P	Inorganic ion transport and metabolism	PREDICTED: calcium-activated potassium channel subunit alpha-1 isoform X12 [Capra hircus]
novel_miR_1	gene-KCNMB1	ACUGAGCAGACUGGAGCUCCGGG	23	0.0602725	0	0	0.21366	0	0	0.582047	0.248288	normal	--	--	Biological Process: detection of calcium ion (GO:0005513);; Biological Process: chemical synaptic transmission (GO:0007268);; Cellular Component: voltage-gated potassium channel complex (GO:0008076);; Molecular Function: calcium-activated potassium channel activity (GO:0015269);; Molecular Function: potassium channel regulator activity (GO:0015459);; Biological Process: potassium ion transmembran…	K04937|1.33336e-93|oas:100302624|K04937 potassium large conductance calcium-activated channel subfamily M beta member 1 | (RefSeq) KCNMB1; potassium calcium-activated channel subfamily M regulatory beta subunit 1	Insulin secretion (ko04911)	--	--	Calcium-activated potassium channel, beta subunit	Calcium-activated potassium channel subunit beta-1 OS=Bos taurus OX=9913 GN=KCNMB1 PE=1 SV=3	U	Intracellular trafficking, secretion, and vesicular transport	PREDICTED: calcium-activated potassium channel subunit beta-1 isoform X1 [Ovis aries]
novel_miR_1	gene-KCNN3	ACUGAGCAGACUGGAGCUCCGGG	23	0.0602725	0	0	0.21366	0	0	0.582047	0.248288	normal	--	--	Molecular Function: calmodulin binding (GO:0005516);; Cellular Component: cytoplasm (GO:0005737);; Cellular Component: plasma membrane (GO:0005886);; Cellular Component: integral component of membrane (GO:0016021);; Molecular Function: small conductance calcium-activated potassium channel activity (GO:0016286);; Cellular Component: neuronal cell body (GO:0043025);; Biological Process: potassium i…	K04944|0|oas:101112614|K04944 potassium intermediate/small conductance calcium-activated channel subfamily N member 3 | (RefSeq) KCNN3; potassium calcium-activated channel subfamily N member 3	Insulin secretion (ko04911)	[P]	Inorganic ion transport and metabolism	Calcium-activated SK potassium channel;; Calmodulin binding domain;; Ion channel	Small conductance calcium-activated potassium channel protein 3 OS=Sus scrofa OX=9823 GN=KCNN3 PE=2 SV=1	U	Intracellular trafficking, secretion, and vesicular transport	PREDICTED: small conductance calcium-activated potassium channel protein 3 isoform X1 [Ovis aries musimon]
novel_miR_1	gene-KCP	ACUGAGCAGACUGGAGCUCCGGG	23	0.0602725	0	0	0.21366	0	0	0.582047	0.248288	normal	--	--	Biological Process: hematopoietic progenitor cell differentiation (GO:0002244);; Cellular Component: extracellular space (GO:0005615);; Biological Process: positive regulation of BMP signaling pathway (GO:0030513);;	--	--	[WV]	--	von Willebrand factor type C domain;; von Willebrand factor type D domain;; TILa domain	Zonadhesin OS=Sus scrofa OX=9823 GN=ZAN PE=1 SV=1	S	Function unknown	PREDICTED: kielin/chordin-like protein isoform X2 [Ovis aries musimon]
novel_miR_1	gene-KDELC1	ACUGAGCAGACUGGAGCUCCGGG	23	0.0602725	0	0	0.21366	0	0	0.582047	0.248288	normal	--	--	Cellular Component: endoplasmic reticulum lumen (GO:0005788);; Biological Process: glycolipid metabolic process (GO:0006664);; Molecular Function: glucosyltransferase activity (GO:0046527);;	--	--	[R]	General function prediction only	Glycosyl transferase family 90;; Filamin/ABP280 repeat	Protein O-glucosyltransferase 1 OS=Bos taurus OX=9913 GN=POGLUT1 PE=2 SV=1	S	Function unknown	PREDICTED: KDEL motif-containing protein 1 [Ovis aries musimon]
novel_miR_1	gene-KHDC3L	ACUGAGCAGACUGGAGCUCCGGG	23	0.0602725	0	0	0.21366	0	0	0.582047	0.248288	normal	--	--	Molecular Function: RNA binding (GO:0003723);;	--	--	--	--	KH-like RNA-binding domain	Oocyte-expressed protein homolog OS=Felis catus OX=9685 GN=OOEP PE=2 SV=1	S	Function unknown	PREDICTED: KHDC3-like protein [Capra hircus]
novel_miR_1	gene-KHNYN	ACUGAGCAGACUGGAGCUCCGGG	23	0.0602725	0	0	0.21366	0	0	0.582047	0.248288	normal	--	--	--	--	--	[S]	Function unknown	Zc3h12a-like Ribonuclease NYN domain	Ribonuclease ZC3H12A OS=Bos taurus OX=9913 GN=ZC3H12A PE=2 SV=1	S	Function unknown	PREDICTED: protein KHNYN isoform X2 [Ovis aries musimon]
novel_miR_1	gene-KIAA1107	ACUGAGCAGACUGGAGCUCCGGG	23	0.0602725	0	0	0.21366	0	0	0.582047	0.248288	normal	--	--	--	K10480|0|chx:102168961|K10480 BTB/POZ domain-containing protein 8 | (RefSeq) BTBD8; KIAA1107 ortholog	--	--	--	BTB/POZ domain;; Domain of unknown function (DUF4596);; BTB And C-terminal Kelch	Kelch repeat and BTB domain-containing protein 4 OS=Pongo abelii OX=9601 GN=KBTBD4 PE=2 SV=1	S	Function unknown	PREDICTED: uncharacterized protein KIAA1107 homolog isoform X1 [Ovis aries musimon]
novel_miR_1	gene-KIAA1191	ACUGAGCAGACUGGAGCUCCGGG	23	0.0602725	0	0	0.21366	0	0	0.582047	0.248288	normal	--	--	Cellular Component: cytoplasm (GO:0005737);; Molecular Function: oxidoreductase activity (GO:0016491);; Biological Process: oxidation-reduction process (GO:0055114);;	--	--	--	--	P33 mono-oxygenase	Putative monooxygenase p33MONOX OS=Bos taurus OX=9913 GN=P33MONOX PE=2 SV=1	S	Function unknown	PREDICTED: putative monooxygenase p33MONOX isoform X2 [Ovis aries]
[truncated: 163,969 more rows]
