# Supplementary material for: Interaction between Rumen Epithelial miRNAs-Microbiota-Metabolites in Response to Cold-Season Nutritional Stress in Tibetan Sheep
Source: Int J Mol Sci. 2023 Sep 23;24(19):14489. doi: 10.3390/ijms241914489 (PMC10572940; doi:10.3390/ijms241914489)
Supplement: Supplementary file 1 [file ijms-24-14489-s001.zip › Supplementary Materials S2:Target genes of significantly upregulated miRNAs in the cold season.xlsx]

## Sheet: Sheet1
Serial number	Target genes of significantly up-regulated miRNAs in the cold season
1	Ovis_aries_newGene_70782
2	Ovis_aries_newGene_957
3	gene-BOP1
4	gene-DDX39B
5	gene-KCNC1
6	gene-LOC105605792
7	gene-PPTC7
8	gene-SNX33
9	gene-TMLHE
10	gene-WDR20
11	gene-ZNF331
12	gene-CLOCK
13	gene-FANCM
14	gene-PRKCH
15	gene-SLC32A1
16	Ovis_aries_newGene_16665
17	Ovis_aries_newGene_21981
18	Ovis_aries_newGene_25565
19	Ovis_aries_newGene_29915
20	Ovis_aries_newGene_36062
21	Ovis_aries_newGene_36434
22	Ovis_aries_newGene_43811
23	Ovis_aries_newGene_45956
24	Ovis_aries_newGene_57528
25	Ovis_aries_newGene_5908
26	Ovis_aries_newGene_60173
27	Ovis_aries_newGene_62618
28	Ovis_aries_newGene_68966
29	Ovis_aries_newGene_74107
30	gene-ACAN
31	gene-AKAP2
32	gene-ANAPC1
33	gene-ANKRD52
34	gene-ARHGAP26
35	gene-ASAH1
36	gene-ASGR1
37	gene-C1RL
38	gene-CAPN7
39	gene-CCDC70
40	gene-CCNT1
41	gene-CDK18
42	gene-CELF3
43	gene-CLCN6
44	gene-CNOT3
45	gene-CNPY3
46	gene-CNTNAP4
47	gene-CRTC3
48	gene-DCHS1
49	gene-DDX17
50	gene-DDX42
51	gene-DEK
52	gene-DGKA
53	gene-DOP1B
54	gene-DOT1L
55	gene-DRD3
56	gene-EI24
57	gene-EYA3
58	gene-FAM53C
59	gene-FANK1
60	gene-FBXL18
61	gene-FCRLA
62	gene-FITM2
63	gene-GLB1L3
64	gene-GLG1
65	gene-GP1BA
66	gene-GRAMD1A
67	gene-HSPA8
68	gene-HYOU1
69	gene-IDS
70	gene-IFT43
71	gene-INPPL1
72	gene-IQCE
73	gene-KIAA0319L
74	gene-LAMA1
75	gene-LGI4
76	gene-LMNTD2
77	gene-LMTK2
78	gene-LOC101103380
79	gene-LOC101105851
80	gene-LOC101106108
81	gene-LOC101108295
82	gene-LOC101108756
83	gene-LOC101111669
84	gene-LOC101113531
85	gene-LOC101114146
86	gene-LOC101117325
87	gene-LOC101118307
88	gene-LOC101120834
89	gene-LOC101123376
90	gene-LOC105611721
91	gene-LOC114108820
92	gene-LOC114112669
93	gene-LOC114117900
94	gene-LRRC9
95	gene-LUZP1
96	gene-MAP3K4
97	gene-MAST3
98	gene-MDH1B
99	gene-METTL5
100	gene-MSLN
101	gene-MUC3A
102	gene-MXD1
103	gene-NEFL
104	gene-NEFM
105	gene-NR3C2
106	gene-PER2
107	gene-PIP4P2
108	gene-PKNOX1
109	gene-PLEKHH1
110	gene-PLEKHM3
111	gene-PLPPR4
112	gene-POGZ
113	gene-RETREG3
114	gene-RHOF
115	gene-RNF213
116	gene-SBF1
117	gene-SEC22C
118	gene-SGPL1
119	gene-SHISA5
120	gene-SLC11A1
121	gene-SLC12A5
122	gene-SLC14A2
123	gene-SLC26A4
124	gene-SLC5A5
125	gene-SLC5A7
126	gene-SLC6A20
127	gene-SMG1
128	gene-SNX30
129	gene-STAB1
130	gene-SYPL1
131	gene-TBC1D24
132	gene-TDRD7
133	gene-TFIP11
134	gene-THBS3
135	gene-TJP1
136	gene-TMEM132A
137	gene-TMEM184B
138	gene-TRIB3
139	gene-UHRF1BP1
140	gene-VTI1A
141	gene-XCR1
142	gene-ZC3H7A
143	gene-ZNF34
144	Ovis_aries_newGene_47409
145	gene-KMT2B
146	gene-LOX
147	Ovis_aries_newGene_10006
148	Ovis_aries_newGene_10571
149	Ovis_aries_newGene_10885
150	Ovis_aries_newGene_12238
151	Ovis_aries_newGene_14062
152	Ovis_aries_newGene_14609
153	Ovis_aries_newGene_1479
154	Ovis_aries_newGene_1481
155	Ovis_aries_newGene_14862
156	Ovis_aries_newGene_15288
157	Ovis_aries_newGene_15510
158	Ovis_aries_newGene_17671
159	Ovis_aries_newGene_18011
160	Ovis_aries_newGene_18213
161	Ovis_aries_newGene_18836
162	Ovis_aries_newGene_19100
163	Ovis_aries_newGene_20065
164	Ovis_aries_newGene_20203
165	Ovis_aries_newGene_21854
166	Ovis_aries_newGene_21855
167	Ovis_aries_newGene_21859
168	Ovis_aries_newGene_22003
169	Ovis_aries_newGene_22467
170	Ovis_aries_newGene_22468
171	Ovis_aries_newGene_24666
172	Ovis_aries_newGene_25363
173	Ovis_aries_newGene_265
174	Ovis_aries_newGene_29831
175	Ovis_aries_newGene_31934
176	Ovis_aries_newGene_3292
177	Ovis_aries_newGene_37264
178	Ovis_aries_newGene_37512
179	Ovis_aries_newGene_37597
180	Ovis_aries_newGene_37650
181	Ovis_aries_newGene_37978
182	Ovis_aries_newGene_38598
183	Ovis_aries_newGene_39225
184	Ovis_aries_newGene_40314
185	Ovis_aries_newGene_40735
186	Ovis_aries_newGene_41154
187	Ovis_aries_newGene_42850
188	Ovis_aries_newGene_45096
189	Ovis_aries_newGene_45212
190	Ovis_aries_newGene_45213
191	Ovis_aries_newGene_45365
192	Ovis_aries_newGene_4771
193	Ovis_aries_newGene_48662
194	Ovis_aries_newGene_48764
195	Ovis_aries_newGene_49566
196	Ovis_aries_newGene_51358
197	Ovis_aries_newGene_52399
198	Ovis_aries_newGene_54029
199	Ovis_aries_newGene_55665
200	Ovis_aries_newGene_5568
201	Ovis_aries_newGene_56023
202	Ovis_aries_newGene_56626
203	Ovis_aries_newGene_57520
204	Ovis_aries_newGene_57524
205	Ovis_aries_newGene_57529
206	Ovis_aries_newGene_58483
207	Ovis_aries_newGene_59199
208	Ovis_aries_newGene_60442
209	Ovis_aries_newGene_60885
210	Ovis_aries_newGene_61033
211	Ovis_aries_newGene_6185
212	Ovis_aries_newGene_62438
213	Ovis_aries_newGene_62524
214	Ovis_aries_newGene_62905
215	Ovis_aries_newGene_652
216	Ovis_aries_newGene_65306
217	Ovis_aries_newGene_65414
218	Ovis_aries_newGene_66020
219	Ovis_aries_newGene_66628
220	Ovis_aries_newGene_67316
221	Ovis_aries_newGene_67403
222	Ovis_aries_newGene_6745
223	Ovis_aries_newGene_67511
224	Ovis_aries_newGene_68160
225	Ovis_aries_newGene_69670
226	Ovis_aries_newGene_70508
227	Ovis_aries_newGene_70689
228	Ovis_aries_newGene_70884
229	Ovis_aries_newGene_71071
230	Ovis_aries_newGene_71788
231	Ovis_aries_newGene_72337
232	Ovis_aries_newGene_73196
233	Ovis_aries_newGene_73382
234	Ovis_aries_newGene_74298
235	Ovis_aries_newGene_74696
236	Ovis_aries_newGene_75961
237	Ovis_aries_newGene_76875
238	Ovis_aries_newGene_77108
239	Ovis_aries_newGene_77987
240	Ovis_aries_newGene_77996
241	gene-A1BG
242	gene-ABCA7
243	gene-ABCC10
244	gene-ABI2
245	gene-ABTB2
246	gene-ACACB
247	gene-ACAP3
248	gene-ACER1
249	gene-ACSM4
250	gene-ACTL7B
251	gene-ACTL9
252	gene-ACTN1
253	gene-ACTN4
254	gene-ADAMTS10
255	gene-ADAMTS4
256	gene-ADAMTSL2
257	gene-ADCK2
258	gene-ADCY6
259	gene-ADGRL1
260	gene-ADGRL3
261	gene-ADM5
262	gene-ADRM1
263	gene-ADSSL1
264	gene-AEBP1
265	gene-AGAP2
266	gene-AGPAT2
267	gene-AJM1
268	gene-AKAP7
269	gene-AKT2
270	gene-ALDH1L1
271	gene-ALKBH1
272	gene-ALOX12
273	gene-ALOX5AP
274	gene-ALS2CL
275	gene-AMHR2
276	gene-AMOTL2
277	gene-ANGPTL2
278	gene-ANGPTL7
279	gene-ANK1
280	gene-ANKIB1
281	gene-ANKRD11
282	gene-ANKRD24
283	gene-ANKRD35
284	gene-ANO9
285	gene-APBB3
286	gene-APC2
287	gene-APEH
288	gene-APOBR
289	gene-ARAP1
290	gene-AREL1
291	gene-ARFIP2
292	gene-ARHGAP10
293	gene-ARHGAP20
294	gene-ARHGAP45
295	gene-ARHGEF17
296	gene-ARHGEF37
297	gene-ARID1A
298	gene-ARID3A
299	gene-ARL10
300	gene-ARMCX4
301	gene-ARPC1B
302	gene-ARRDC2
303	gene-ASCL2
304	gene-ASIC1
305	gene-ASIC2
306	gene-ASTL
307	gene-ATF6B
308	gene-ATF7IP
309	gene-ATG14
310	gene-ATP10B
311	gene-ATP2B2
312	gene-ATP6V0E2
313	gene-ATXN1L
314	gene-AVIL
315	gene-AZGP1
316	gene-B3GALT5
317	gene-B4GALNT3
318	gene-BACE1
319	gene-BAG3
320	gene-BAHD1
321	gene-BBS1
322	gene-BCAT2
323	gene-BCL2L13
324	gene-BRF2
325	gene-BRPF1
326	gene-BSDC1
327	gene-C13H20orf194
328	gene-C14H19orf47
329	gene-C1H1orf216
330	gene-C1H1orf50
331	gene-C1QTNF7
332	gene-C20H6orf223
333	gene-C20H6orf47
334	gene-C21H11orf95
335	gene-C22H10orf90
336	gene-C24H16orf58
337	gene-C25H10orf71
338	gene-CA9
339	gene-CABP1
340	gene-CACNA1H
341	gene-CACNA2D2
342	gene-CACNB1
343	gene-CAD
344	gene-CALR
345	gene-CANX
346	gene-CAPN1
347	gene-CARD10
348	gene-CARD19
349	gene-CARMIL2
350	gene-CATSPERG
351	gene-CBFA2T3
352	gene-CCDC121
353	gene-CCDC187
354	gene-CCDC33
355	gene-CCDC57
356	gene-CCDC69
357	gene-CCDC88B
358	gene-CCDC9
359	gene-CCIN
360	gene-CCL24
361	gene-CCNK
362	gene-CCR4
363	gene-CD300LB
364	gene-CD7
365	gene-CD99L2
366	gene-CDC25B
367	gene-CDC25C
368	gene-CDC42EP1
369	gene-CDC73
370	gene-CDIP1
371	gene-CDIPT
372	gene-CDON
373	gene-CDPF1
374	gene-CENPV
375	gene-CFAP70
376	gene-CFAP73
377	gene-CHCHD5
378	gene-CHD2
379	gene-CHD4
380	gene-CHD5
381	gene-CHMP6
382	gene-CHMP7
383	gene-CHRNA4
384	gene-CHST10
385	gene-CILP2
386	gene-CITED1
387	gene-CKAP5
388	gene-CLEC2L
389	gene-CLIC3
390	gene-CLP1
391	gene-CLUH
392	gene-CMAS
393	gene-CNFN
394	gene-CNKSR1
395	gene-CNKSR2
396	gene-CNPPD1
397	gene-CNTN2
398	gene-COL11A2
399	gene-COL12A1
400	gene-COL15A1
401	gene-COL17A1
402	gene-COL2A1
403	gene-COL5A2
404	gene-COL5A3
405	gene-COL6A1
406	gene-COL6A3
407	gene-COL7A1
408	gene-COL8A1
409	gene-COL8A2
410	gene-COL9A1
411	gene-COL9A2
412	gene-CORO6
413	gene-CPE
414	gene-CREB3L1
415	gene-CREB3L3
416	gene-CREG1
417	gene-CRHR1
418	gene-CRIP1
419	gene-CRISPLD2
420	gene-CRY2
421	gene-CRYBG1
422	gene-CSF3R
423	gene-CSNK1A1
424	gene-CSRNP1
425	gene-CST6
426	gene-CTSF
427	gene-CUL9
428	gene-DACH1
429	gene-DAG1
430	gene-DBF4B
431	gene-DCAF8
432	gene-DCK
433	gene-DEAF1
434	gene-DENND1A
435	gene-DENND2A
436	gene-DGKI
437	gene-DGKQ
438	gene-DHRS11
439	gene-DIAPH3
440	gene-DIP2A
441	gene-DISP2
442	gene-DKK3
443	gene-DMAC2
444	gene-DMC1
445	gene-DMP1
446	gene-DNAH17
447	gene-DNAH2
448	gene-DNAH3
449	gene-DNAJC14
450	gene-DNASE1L2
451	gene-DNHD1
452	gene-DNMT3A
453	gene-DOK1
454	gene-DOK3
455	gene-DPF3
456	gene-DPH7
457	gene-DPT
458	gene-DPYSL2
459	gene-DST
460	gene-DTHD1
461	gene-DTX2
462	gene-DUOX1
463	gene-DUS2
464	gene-DUSP18
465	gene-DYNC1H1
466	gene-DYSF
467	gene-DZIP1
468	gene-EBI3
469	gene-EDF1
470	gene-EFR3B
471	gene-EGFL8
472	gene-EGFR
473	gene-ELN
474	gene-EMG1
475	gene-EMILIN1
476	gene-ENO3
477	gene-ENPEP
478	gene-ERCC2
479	gene-ERF
480	gene-ERG
481	gene-ESF1
482	gene-ESRP2
483	gene-EVPL
484	gene-EXD3
485	gene-EXOC3L2
486	gene-EZH1
487	gene-FA2H
488	gene-FAIM2
489	gene-FAM110D
490	gene-FAM13A
491	gene-FAM149A
492	gene-FAM181A
493	gene-FAM189B
494	gene-FAM193A
495	gene-FAM193B
496	gene-FAM83E
497	gene-FANCG
498	gene-FAR2
499	gene-FASLG
500	gene-FAT2
501	gene-FBLN7
502	gene-FBXO2
503	gene-FCHSD2
504	gene-FEM1B
505	gene-FER1L5
506	gene-FFAR3
507	gene-FGD1
508	gene-FGR
509	gene-FHDC1
510	gene-FIGNL2
511	gene-FMNL1
512	gene-FOXJ1
513	gene-FOXN1
514	gene-FOXO3
515	gene-FOXP4
516	gene-FOXR1
517	gene-FOXR2
518	gene-FREM2
519	gene-FREM3
520	gene-FRMD5
521	gene-FRMPD2
522	gene-FSTL1
523	gene-FSTL3
524	gene-FURIN
525	gene-FUT10
526	gene-FUT7
527	gene-G3BP1
528	gene-GAB2
529	gene-GABBR2
530	gene-GALNT15
531	gene-GAS7
532	gene-GBX1
533	gene-GCC1
534	gene-GCK
535	gene-GCN1
536	gene-GCSAM
537	gene-GFAP
538	gene-GGCX
539	gene-GID8
540	gene-GIPC3
541	gene-GIPR
542	gene-GJA4
543	gene-GJB3
544	gene-GJD4
545	gene-GLA
546	gene-GLDC
547	gene-GLE1
548	gene-GLIS2
549	gene-GLRX3
550	gene-GLYAT
551	gene-GMPPB
552	gene-GNB5
553	gene-GNG7
554	gene-GOLM1
555	gene-GPAT2
556	gene-GPC2
557	gene-GPR150
558	gene-GPR155
559	gene-GPR173
560	gene-GPR35
561	gene-GPR88
562	gene-GRAMD4
563	gene-GRIN2C
564	gene-GSK3A
565	gene-GSK3B
566	gene-GSN
567	gene-GTF3C1
568	gene-GTF3C6
569	gene-GTPBP1
570	gene-GUCY2D
571	gene-GYS1
572	gene-HAGH
573	gene-HDGF
574	gene-HEATR6
575	gene-HECW1
576	gene-HES2
577	gene-HGS
578	gene-HHAT
579	gene-HID1
580	gene-HIP1
581	gene-HK2
582	gene-HMBOX1
583	gene-HMCN1
584	gene-HMGCL
585	gene-HOXD10
586	gene-HPN
587	gene-HSD11B1L
588	gene-HSPA12A
589	gene-HYAL2
590	gene-ICE1
591	gene-IFT122
592	gene-IGSF9
593	gene-IL17RC
594	gene-IL17RD
595	gene-IL4R
596	gene-IL6R
597	gene-INO80
598	gene-INPP5B
599	gene-INSR
600	gene-IPO5
601	gene-IQCN
602	gene-IRGQ
603	gene-ITFG2
604	gene-ITGA2
605	gene-ITGA2B
606	gene-ITGB5
607	gene-ITGB7
608	gene-ITPKC
609	gene-ITPR1
610	gene-ITPR3
611	gene-IVD
612	gene-JAG2
613	gene-JAKMIP1
614	gene-JPH2
615	gene-JPH4
616	gene-KANK2
617	gene-KANK3
618	gene-KANSL3
619	gene-KAT14
620	gene-KCNA1
621	gene-KCNA6
622	gene-KCNAB1
623	gene-KCNC3
624	gene-KCNIP3
625	gene-KCNJ12
626	gene-KCNJ16
627	gene-KCNK12
628	gene-KCNK13
629	gene-KCNK5
630	gene-KCNK7
631	gene-KCNQ1
632	gene-KCP
633	gene-KCTD11
634	gene-KDM2B
635	gene-KDM5B
636	gene-KDM5C
637	gene-KIAA0754
638	gene-KIAA1147
639	gene-KIAA1217
640	gene-KIAA1257
641	gene-KIF11
642	gene-KIF16B
643	gene-KIF1A
644	gene-KIF26A
645	gene-KLC4
646	gene-KLF1
647	gene-KLF11
648	gene-KLF15
649	gene-KLF6
650	gene-KLF8
651	gene-KLHL15
652	gene-KLHL22
653	gene-KLHL25
654	gene-KLHL29
655	gene-KLHL33
656	gene-KLHL42
657	gene-KMT2C
658	gene-KMT2D
659	gene-KNCN
660	gene-KPNA6
661	gene-KRT12
662	gene-KRT18
663	gene-KRT35
664	gene-LAMB3
665	gene-LAMC3
666	gene-LASP1
667	gene-LCK
668	gene-LCOR
669	gene-LDLRAD4
670	gene-LGMN
671	gene-LHPP
672	gene-LHX6
673	gene-LIME1
674	gene-LIPG
675	gene-LLGL2
676	gene-LMAN2L
677	gene-LMBR1L
678	gene-LMF2
679	gene-LMOD1
680	gene-LMTK3
681	gene-LOC101102156
682	gene-LOC101102403
683	gene-LOC101102548
684	gene-LOC101103007
685	gene-LOC101103335
686	gene-LOC101104046
687	gene-LOC101104720
688	gene-LOC101104843
689	gene-LOC101105114
690	gene-LOC101105206
691	gene-LOC101105265
692	gene-LOC101105392
693	gene-LOC101105614
694	gene-LOC101105712
695	gene-LOC101105892
696	gene-LOC101106226
697	gene-LOC101106372
698	gene-LOC101106374
699	gene-LOC101106475
700	gene-LOC101106541
701	gene-LOC101106743
702	gene-LOC101107035
703	gene-LOC101107262
704	gene-LOC101107339
705	gene-LOC101108413
706	gene-LOC101109077
707	gene-LOC101109335
708	gene-LOC101109892
709	gene-LOC101110088
710	gene-LOC101111156
711	gene-LOC101111412
712	gene-LOC101111541
713	gene-LOC101111566
714	gene-LOC101111847
715	gene-LOC101112162
716	gene-LOC101112381
717	gene-LOC101112502
718	gene-LOC101112543
719	gene-LOC101112555
720	gene-LOC101112584
721	gene-LOC101113131
722	gene-LOC101113211
723	gene-LOC101113264
724	gene-LOC101113735
725	gene-LOC101114551
726	gene-LOC101115315
727	gene-LOC101115778
728	gene-LOC101115899
729	gene-LOC101115931
730	gene-LOC101116262
731	gene-LOC101117299
732	gene-LOC101117587
733	gene-LOC101119281
734	gene-LOC101119802
735	gene-LOC101120042
736	gene-LOC101120613
737	gene-LOC101121054
738	gene-LOC101121908
739	gene-LOC101122306
740	gene-LOC101122983
741	gene-LOC101123095
742	gene-LOC101123531
743	gene-LOC105603539
744	gene-LOC105604082
745	gene-LOC105604164
746	gene-LOC105605551
747	gene-LOC105605755
748	gene-LOC105605761
749	gene-LOC105605766
750	gene-LOC105605780
751	gene-LOC105605854
752	gene-LOC105607776
753	gene-LOC105609492
754	gene-LOC105610887
755	gene-LOC105610993
756	gene-LOC105611997
757	gene-LOC105612842
758	gene-LOC105613829
759	gene-LOC105614374
760	gene-LOC105615770
761	gene-LOC106990281
762	gene-LOC106990624
763	gene-LOC106990828
764	gene-LOC106990933
765	gene-LOC106991529
766	gene-LOC106991784
767	gene-LOC114108773
768	gene-LOC114109003
769	gene-LOC114109394
770	gene-LOC114109616
771	gene-LOC114109639
772	gene-LOC114110071
773	gene-LOC114110084
774	gene-LOC114110158
775	gene-LOC114110603
776	gene-LOC114113735
777	gene-LOC114114826
778	gene-LOC114114906
779	gene-LOC114114956
780	gene-LOC114115030
781	gene-LOC114115227
782	gene-LOC114115236
783	gene-LOC114116817
784	gene-LOC114116929
785	gene-LOC114117224
786	gene-LOC114117238
787	gene-LOC114117257
788	gene-LOC114117274
789	gene-LOC114117978
790	gene-LOC114118049
791	gene-LOC114118440
792	gene-LOC114118773
793	gene-LPAR2
794	gene-LRG1
795	gene-LRIG2
796	gene-LRP1
797	gene-LRP4
798	gene-LRP8
799	gene-LRRC15
800	gene-LRRC27
801	gene-LRRC4
802	gene-LYPLA2
803	gene-LZTS1
804	gene-M1AP
805	gene-MAD1L1
806	gene-MAFG
807	gene-MAK
808	gene-MAN2A2
809	gene-MAN2C1
810	gene-MANF
811	gene-MAP1A
812	gene-MAP2
813	gene-MAP3K12
814	gene-MAP3K6
815	gene-MAP4K1
816	gene-MAP4K2
817	gene-MAP7D1
818	gene-MARK2
819	gene-MARK4
820	gene-MCRIP2
821	gene-MCTP2
822	gene-MEAK7
823	gene-MEGF8
824	gene-METTL11B
825	gene-METTL26
826	gene-MFNG
827	gene-MFSD13A
828	gene-MICAL3
829	gene-MIEF1
830	gene-MIIP
831	gene-MKNK1
832	gene-MKRN2OS
833	gene-MMP11
834	gene-MMP28
835	gene-MORC2
836	gene-MPP3
837	gene-MPPED1
838	gene-MRC2
839	gene-MROH5
840	gene-MRVI1
841	gene-MSANTD2
842	gene-MSH2
843	gene-MTA3
844	gene-MTCL1
845	gene-MTERF4
846	gene-MYBPH
847	gene-MYCBP2
848	gene-MYMK
849	gene-MYO10
850	gene-MYO15B
851	gene-MYO18B
852	gene-MYO1C
853	gene-MYO1G
854	gene-NAB2
855	gene-NACAD
856	gene-NACC1
857	gene-NANOS3
858	gene-NAV1
859	gene-NBAS
860	gene-NCOA4
861	gene-NCOR1
862	gene-NDST1
863	gene-NECAP2
864	gene-NES
865	gene-NEURL1
866	gene-NFATC1
867	gene-NFATC4
868	gene-NFKB2
869	gene-NGFR
870	gene-NIF3L1
871	gene-NISCH
872	gene-NLGN3
873	gene-NLRC3
874	gene-NLRP1
875	gene-NLRP6
876	gene-NMRAL1
877	gene-NOS2
878	gene-NOTCH4
879	gene-NOVA2
880	gene-NPAS1
881	gene-NPHS1
882	gene-NPTXR
883	gene-NR1D2
884	gene-NRG2
885	gene-NRROS
886	gene-NSMF
887	gene-NTHL1
888	gene-NUDT16L1
889	gene-NYNRIN
890	gene-OBSL1
891	gene-OGDH
892	gene-OGFRL1
893	gene-ORAI2
894	gene-OS9
895	gene-OTOA
896	gene-OTUB2
897	gene-OTUD7A
898	gene-OTUD7B
899	gene-P2RX6
900	gene-P2RY14
901	gene-P4HB
902	gene-PABPC4
903	gene-PANK4
904	gene-PAPPA
905	gene-PAQR5
906	gene-PAQR6
907	gene-PAX1
908	gene-PAX7
909	gene-PCDH1
910	gene-PCDH17
911	gene-PCDH7
912	gene-PCNT
913	gene-PCNX2
914	gene-PCNX3
915	gene-PCTP
916	gene-PDE7B
917	gene-PDLIM7
918	gene-PDPR
919	gene-PDYN
920	gene-PEAK1
921	gene-PEG3
922	gene-PERM1
923	gene-PEX6
924	gene-PGAP3
925	gene-PGRMC1
926	gene-PHC1
927	gene-PHETA2
928	gene-PHF1
929	gene-PHF2
930	gene-PHF8
931	gene-PHIP
932	gene-PHLDB1
933	gene-PI4K2A
934	gene-PIK3R6
935	gene-PIP5KL1
936	gene-PITPNM1
937	gene-PKD1
938	gene-PKN3
939	gene-PLA2G2F
940	gene-PLA2G4F
941	gene-PLA2R1
942	gene-PLAGL1
943	gene-PLCB2
944	gene-PLCE1
945	gene-PLCG1
946	gene-PLCG2
947	gene-PLCXD2
948	gene-PLD3
949	gene-PLEC
950	gene-PLEKHA4
951	gene-PLEKHG3
952	gene-PLEKHM2
953	gene-PLPPR3
954	gene-PLXNA1
955	gene-PNLDC1
956	gene-PNMA2
957	gene-PNPLA5
958	gene-POLR2C
959	gene-POLR3A
960	gene-POU2F2
961	gene-POU3F4
962	gene-PPFIA4
963	gene-PPL
964	gene-PPM1H
965	gene-PPP1R13L
966	gene-PPP1R3F
967	gene-PPP1R3G
968	gene-PPP2R5B
969	gene-PPP4C
970	gene-PRAF2
971	gene-PRAG1
972	gene-PRDM1
973	gene-PRMT2
974	gene-PROCA1
975	gene-PRPF31
976	gene-PRR14L
977	gene-PRRG2
978	gene-PSCA
979	gene-PSMC3IP
980	gene-PSMC4
981	gene-PSMD2
982	gene-PSMD3
983	gene-PTGIR
984	gene-PTK2
985	gene-PTK6
986	gene-PTPN23
987	gene-PTPRU
988	gene-PXDN
989	gene-PXN
990	gene-PXYLP1
991	gene-PYM1
992	gene-RAB2B
993	gene-RAB44
994	gene-RAB5B
995	gene-RABEP2
996	gene-RAPGEF3
997	gene-RAPGEF5
998	gene-RASAL1
999	gene-RBM33
1000	gene-RBMS1
1001	gene-RBMS2
1002	gene-RECQL4
1003	gene-REELD1
1004	gene-RENBP
1005	gene-REXO4
1006	gene-RFC2
1007	gene-RFXANK
1008	gene-RGMB
1009	gene-RGS16
1010	gene-RGS6
1011	gene-RGS9BP
1012	gene-RIC3
1013	gene-RIMS3
1014	gene-RIOK1
1015	gene-RLBP1
1016	gene-RNASEH2A
1017	gene-RNF10
1018	gene-RNF128
1019	gene-RNF144A
1020	gene-RNF220
1021	gene-RNF39
1022	gene-RNF44
1023	gene-RORC
1024	gene-RP1L1
1025	gene-RPS6KA5
1026	gene-RPTN
1027	gene-RPTOR
1028	gene-RREB1
1029	gene-RRP1B
1030	gene-RRP7A
1031	gene-RSPH1
1032	gene-RTL1
1033	gene-RTN2
1034	gene-RTN4RL1
1035	gene-RUNDC3A
1036	gene-RYR1
1037	gene-RYR3
1038	gene-SACS
1039	gene-SAMD4A
1040	gene-SAP30BP
1041	gene-SARM1
1042	gene-SBK3
1043	gene-SCAF4
1044	gene-SCARA3
1045	gene-SCARA5
1046	gene-SCN1B
1047	gene-SCN3A
1048	gene-SCN9A
1049	gene-SDC1
1050	gene-SDHD
1051	gene-SDK1
1052	gene-SEC14L4
1053	gene-SEMA3B
1054	gene-SEMA3F
1055	gene-SETBP1
1056	gene-SETX
1057	gene-SH3D19
1058	gene-SH3PXD2A
1059	gene-SH3TC1
1060	gene-SHANK3
1061	gene-SIM1
1062	gene-SLC13A5
1063	gene-SLC15A1
1064	gene-SLC16A10
1065	gene-SLC16A13
1066	gene-SLC22A4
1067	gene-SLC22A5
1068	gene-SLC23A1
1069	gene-SLC23A3
1070	gene-SLC25A19
1071	gene-SLC25A45
1072	gene-SLC25A47
1073	gene-SLC2A3
1074	gene-SLC35A4
1075	gene-SLC35F2
1076	gene-SLC37A4
1077	gene-SLC38A3
1078	gene-SLC39A4
1079	gene-SLC47A1
1080	gene-SLC47A2
1081	gene-SLC4A1
1082	gene-SLC4A7
1083	gene-SLC52A3
1084	gene-SLC5A9
1085	gene-SLC6A6
1086	gene-SLC6A9
1087	gene-SLC7A14
1088	gene-SLC9A1
1089	gene-SLC9A3R1
1090	gene-SLC9A3R2
1091	gene-SLC9A5
1092	gene-SMYD1
1093	gene-SOCS5
1094	gene-SOGA1
1095	gene-SON
1096	gene-SORD
1097	gene-SORL1
1098	gene-SORT1
1099	gene-SPACA9
1100	gene-SPATA46
1101	gene-SPEM1
1102	gene-SPHK1
1103	gene-SPHK2
1104	gene-SPIRE1
1105	gene-SPRY1
1106	gene-SPSB1
1107	gene-SPSB3
1108	gene-SPTAN1
1109	gene-SPTBN5
1110	gene-SPTY2D1
1111	gene-SREBF1
1112	gene-SRGAP3
1113	gene-SSH2
1114	gene-SSPO
1115	gene-SSTR3
1116	gene-ST3GAL1
1117	gene-ST3GAL2
1118	gene-ST6GALNAC6
1119	gene-STAG1
1120	gene-STAG3
1121	gene-STARD10
1122	gene-STBD1
1123	gene-STC2
1124	gene-STK11
1125	gene-STK32B
1126	gene-STRC
1127	gene-SUN2
1128	gene-SYMPK
1129	gene-SYN1
1130	gene-SYNE1
1131	gene-SYNE4
1132	gene-SYNPO2L
1133	gene-SYT12
1134	gene-SYTL3
1135	gene-TAB1
1136	gene-TAF1
1137	gene-TAL2
1138	gene-TANC2
1139	gene-TAS1R1
1140	gene-TBC1D10A
1141	gene-TBC1D12
1142	gene-TBC1D14
1143	gene-TBC1D17
1144	gene-TBC1D25
1145	gene-TBC1D2B
1146	gene-TBKBP1
1147	gene-TBX20
1148	gene-TCAF2
1149	gene-TCOF1
1150	gene-TCP11L1
1151	gene-TCTE1
1152	gene-TDRD12
1153	gene-TDRD6
1154	gene-TEDC2
1155	gene-TEP1
1156	gene-TESK2
1157	gene-TEX2
1158	gene-TEX52
1159	gene-TFCP2L1
1160	gene-TFR2
1161	gene-TGFBRAP1
1162	gene-TGM2
1163	gene-THAP1
1164	gene-THSD7A
1165	gene-TIAM1
1166	gene-TIMELESS
1167	gene-TIMM44
1168	gene-TIMP2
1169	gene-TIMP3
1170	gene-TIRAP
1171	gene-TKFC
1172	gene-TM6SF2
1173	gene-TM7SF2
1174	gene-TMBIM1
1175	gene-TMEM115
1176	gene-TMEM132C
1177	gene-TMEM132E
1178	gene-TMEM145
1179	gene-TMEM161A
1180	gene-TMEM176A
1181	gene-TMEM82
1182	gene-TMEM86A
1183	gene-TMIE
1184	gene-TMPRSS13
1185	gene-TMUB1
1186	gene-TMUB2
1187	gene-TNFRSF19
1188	gene-TNFRSF25
1189	gene-TNFRSF8
1190	gene-TNIP1
1191	gene-TNKS
1192	gene-TNKS2
1193	gene-TNNT3
1194	gene-TNRC6A
1195	gene-TNRC6B
1196	gene-TNS2
1197	gene-TNS3
1198	gene-TNXB
1199	gene-TOMM40
1200	gene-TOP3A
1201	gene-TOPAZ1
1202	gene-TP53I11
1203	gene-TP53INP2
1204	gene-TP53TG5
1205	gene-TPGS1
1206	gene-TPRKB
1207	gene-TRAK2
1208	gene-TRANK1
1209	gene-TRAPPC10
1210	gene-TRERF1
1211	gene-TRIM47
1212	gene-TRMT2A
1213	gene-TRMT61B
1214	gene-TRPM3
1215	gene-TRPM6
1216	gene-TRPV4
1217	gene-TSC2
1218	gene-TSC22D4
1219	gene-TSPAN5
1220	gene-TSPAN9
1221	gene-TSPOAP1
1222	gene-TSPYL2
1223	gene-TSPYL5
1224	gene-TSTA3
1225	gene-TTC16
1226	gene-TTC24
1227	gene-TTC25
1228	gene-TTC28
1229	gene-TTC6
1230	gene-TUB
1231	gene-TUBB4B
1232	gene-TUBGCP6
1233	gene-TXNRD1
1234	gene-TYK2
1235	gene-TYRO3
1236	gene-U2AF2
1237	gene-UBA3
1238	gene-UBXN10
1239	gene-UBXN6
1240	gene-UEVLD
1241	gene-UMOD
1242	gene-UNC45B
1243	gene-UNC5B
1244	gene-UNC79
1245	gene-UNC93A
1246	gene-UNC93B1
1247	gene-URB1
1248	gene-USP13
1249	gene-USP38
1250	gene-USP5
1251	gene-VANGL2
1252	gene-VARS2
1253	gene-VASN
1254	gene-VMO1
1255	gene-VOPP1
1256	gene-VPS13D
1257	gene-WASHC1
1258	gene-WDFY4
1259	gene-WDR33
1260	gene-WDR73
1261	gene-WDR97
1262	gene-WFIKKN2
1263	gene-WNT8A
1264	gene-WWC1
1265	gene-XDH
1266	gene-XRRA1
1267	gene-YPEL1
1268	gene-YY1
1269	gene-ZAN
1270	gene-ZBTB16
1271	gene-ZBTB32
1272	gene-ZBTB39
1273	gene-ZBTB7C
1274	gene-ZC3H7B
1275	gene-ZDHHC12
1276	gene-ZDHHC3
1277	gene-ZDHHC5
1278	gene-ZEB1
1279	gene-ZFP62
1280	gene-ZFPL1
1281	gene-ZFR2
1282	gene-ZGRF1
1283	gene-ZIM3
1284	gene-ZKSCAN5
1285	gene-ZMYM3
1286	gene-ZNF142
1287	gene-ZNF205
1288	gene-ZNF219
1289	gene-ZNF287
1290	gene-ZNF316
1291	gene-ZNF333
1292	gene-ZNF362
1293	gene-ZNF444
1294	gene-ZNF469
1295	gene-ZNF516
1296	gene-ZNF554
1297	gene-ZNF570
1298	gene-ZNF592
1299	gene-ZNF622
1300	gene-ZNF641
1301	gene-ZNF706
1302	gene-ZNF710
1303	gene-ZSWIM9
1304	Ovis_aries_newGene_24048
1305	Ovis_aries_newGene_6417
1306	gene-ABHD2
1307	gene-ACSM5
1308	gene-AGPS
1309	gene-AIDA
1310	gene-ANK2
1311	gene-APC
1312	gene-ASXL1
1313	gene-BDH2
1314	gene-BRD2
1315	gene-BTBD11
1316	gene-CCDC171
1317	gene-CHD7
1318	gene-CHERP
1319	gene-CISH
1320	gene-CNBD1
1321	gene-CPB2
1322	gene-DOP1A
1323	gene-DPYSL4
1324	gene-DSCAML1
1325	gene-FAM49B
1326	gene-FBXO41
1327	gene-FCRL5
1328	gene-FFAR4
1329	gene-FRYL
1330	gene-GIGYF1
1331	gene-H6PD
1332	gene-LMNB1
1333	gene-LOC101102216
1334	gene-LOC101105554
1335	gene-LOC101110050
1336	gene-LOC101110889
1337	gene-LOC101111923
1338	gene-LOC101116816
1339	gene-LOC105601896
1340	gene-LOC105614179
1341	gene-LOC105614928
1342	gene-LOC106991011
1343	gene-LOC114110155
1344	gene-LOC114112206
1345	gene-LOC114112240
1346	gene-LOC114114964
1347	gene-LOC114118381
1348	gene-MED16
1349	gene-MIA3
1350	gene-MSH6
1351	gene-MYH14
1352	gene-MYL9
1353	gene-MYO1B
1354	gene-MYO9B
1355	gene-NCK2
1356	gene-NLGN4X
1357	gene-NRSN2
1358	gene-NUP54
1359	gene-PIAS2
1360	gene-PLEKHA3
1361	gene-PRMT3
1362	gene-PROCR
1363	gene-RB1CC1
1364	gene-RECQL5
1365	gene-SEMA4G
1366	gene-SETD1B
1367	gene-SOX13
1368	gene-SPDL1
1369	gene-TBRG1
1370	gene-TM2D2
1371	gene-TMCC2
1372	gene-TMEM74
1373	gene-TMPRSS4
1374	gene-TSSC4
1375	gene-UBB
1376	gene-WDR18
1377	gene-XYLT2
1378	gene-ZDHHC21
1379	gene-ZNF496
1380	Ovis_aries_newGene_37257
1381	Ovis_aries_newGene_5690
1382	gene-ATP1B4
1383	gene-KCTD17
1384	Ovis_aries_newGene_12708
1385	Ovis_aries_newGene_53804
1386	gene-CACNA1B
1387	gene-FAM3B
1388	gene-FAR1
1389	gene-GPNMB
1390	gene-HYDIN
1391	gene-LOC101107465
1392	gene-PPIL6
1393	gene-PTPRZ1
1394	gene-SLC6A12
1395	gene-SYCP2
1396	gene-TIGD2
1397	gene-TMEM104
1398	gene-TMEM230
1399	Ovis_aries_newGene_15670
1400	Ovis_aries_newGene_37079
1401	Ovis_aries_newGene_66360
1402	gene-ADCY5
1403	gene-ALDH16A1
1404	gene-APOA5
1405	gene-ATG2A
1406	gene-BPIFB3
1407	gene-CCKBR
1408	gene-CFAP61
1409	gene-CLEC4A
1410	gene-CPEB3
1411	gene-DCDC2C
1412	gene-DRD4
1413	gene-EPHB3
1414	gene-FOSL2
1415	gene-GPATCH3
1416	gene-GRINA
1417	gene-GTF2E2
1418	gene-INSC
1419	gene-KIAA0232
1420	gene-LOC101110964
1421	gene-LOC101122400
1422	gene-NACC2
1423	gene-NIT1
1424	gene-OTUD5
1425	gene-PANX2
1426	gene-PLXNA4
1427	gene-POMT2
1428	gene-PTDSS2
1429	gene-PTP4A2
1430	gene-SCN4B
1431	gene-SEMA6D
1432	gene-SLC25A22
1433	gene-SLC27A5
1434	gene-SLC45A4
1435	gene-SLC6A11
1436	gene-SMIM17
1437	gene-SPECC1
1438	gene-STAMBP
1439	gene-SYNE3
1440	gene-TLNRD1
1441	gene-TMEM125
1442	gene-TMEM179
1443	gene-WDR11
1444	gene-ZNF697
1445	Ovis_aries_newGene_12308
1446	Ovis_aries_newGene_43386
1447	Ovis_aries_newGene_45269
1448	Ovis_aries_newGene_62629
1449	Ovis_aries_newGene_73137
1450	gene-ABCC3
1451	gene-ADAMTS20
1452	gene-ADCY2
1453	gene-ATPSCKMT
1454	gene-CCNF
1455	gene-CDH3
1456	gene-CEMIP
1457	gene-CEP170
1458	gene-CLIP3
1459	gene-CNTN1
1460	gene-CPSF3
1461	gene-DVL1
1462	gene-EML6
1463	gene-FGGY
1464	gene-GSTCD
1465	gene-GTF2A1
1466	gene-HIPK2
1467	gene-HLTF
1468	gene-HOXD11
1469	gene-IGSF3
1470	gene-IKZF3
1471	gene-ILDR2
1472	gene-KAT6B
1473	gene-LAPTM4B
1474	gene-LOC101105018
1475	gene-LOC101121539
1476	gene-LOC101121570
1477	gene-LOC101123368
1478	gene-LRP1B
1479	gene-LRTM1
1480	gene-MARCH8
1481	gene-MED13L
1482	gene-METAP1
1483	gene-METTL27
1484	gene-NFE2
1485	gene-NUP62CL
1486	gene-PGAP2
1487	gene-POLE3
1488	gene-POLQ
1489	gene-PON2
1490	gene-PPP1R3B
1491	gene-RCC1
1492	gene-RGMA
1493	gene-SHROOM2
1494	gene-SLC17A9
1495	gene-STAT1
1496	gene-TBL2
1497	gene-TBX1
1498	gene-TOGARAM1
1499	gene-TTN
1500	gene-WNK1
1501	gene-ZFYVE16
1502	gene-ZNF532
1503	gene-ZNF638
1504	Ovis_aries_newGene_39537
1505	Ovis_aries_newGene_8826
1506	gene-AHSG
1507	gene-ARHGEF16
1508	gene-CEP41
1509	gene-CORO2A
1510	gene-DFFA
1511	gene-ITGB1BP2
1512	gene-KIAA1210
1513	gene-LOC101111397
1514	gene-LOXL4
1515	gene-MICAL2
1516	gene-MID2
1517	gene-NXPE4
1518	gene-PDGFB
1519	gene-PIEZO2
1520	gene-RAB31
1521	gene-RIC8A
1522	gene-STIL
1523	gene-SUPT4H1
1524	gene-TCN2
1525	gene-TRPS1
1526	gene-TTC12
1527	gene-TWISTNB
1528	gene-UBE4A
1529	gene-UBIAD1
1530	gene-USP34
1531	gene-ZMYM4
1532	gene-ZNRF2
1533	Ovis_aries_newGene_15707
1534	gene-ANKRD13B
1535	gene-ARID3B
1536	gene-CELF2
1537	gene-FBXO31
1538	gene-GRID1
1539	gene-IQSEC3
1540	gene-KCNK3
1541	gene-LRRC47
1542	gene-MINK1
1543	gene-MYD88
1544	gene-PLXNB2
1545	gene-TTBK1
1546	gene-ZNF438
1547	Ovis_aries_newGene_12520
1548	Ovis_aries_newGene_18375
1549	Ovis_aries_newGene_21708
1550	Ovis_aries_newGene_22820
1551	Ovis_aries_newGene_31876
1552	Ovis_aries_newGene_36574
1553	Ovis_aries_newGene_37290
1554	Ovis_aries_newGene_51837
1555	Ovis_aries_newGene_74851
1556	gene-ABCA3
1557	gene-ABCB10
1558	gene-ABCD1
1559	gene-ACOT7
1560	gene-ADA2
1561	gene-ADAMTS1
1562	gene-ADGRA1
1563	gene-ALPK3
1564	gene-ARHGAP27
1565	gene-ARHGEF2
1566	gene-ARHGEF40
1567	gene-ARNT
1568	gene-ATXN7
1569	gene-BAZ1B
1570	gene-BCORL1
1571	gene-BICRA
1572	gene-BIRC2
1573	gene-BRD4
1574	gene-BRF1
1575	gene-BRMS1
1576	gene-BSX
1577	gene-C21H11orf86
1578	gene-CACNG4
1579	gene-CAPN15
1580	gene-CASZ1
1581	gene-CCDC116
1582	gene-CCDC120
1583	gene-CCDC130
1584	gene-CCDC40
1585	gene-CCDC92
1586	gene-CDH16
1587	gene-CDK5
1588	gene-CHGB
1589	gene-CMPK2
1590	gene-CNN1
1591	gene-COL20A1
1592	gene-CRAMP1
1593	gene-CSF1R
1594	gene-DAPK1
1595	gene-DNER
1596	gene-DUSP12
1597	gene-DUSP8
1598	gene-DYM
1599	gene-EPN1
1600	gene-EVA1A
1601	gene-EVX2
1602	gene-FAM110C
1603	gene-FAM167A
1604	gene-FAM83H
1605	gene-FARSA
1606	gene-FAT1
1607	gene-FGF3
1608	gene-FGFRL1
1609	gene-FLNA
1610	gene-FLNC
1611	gene-FNDC10
1612	gene-FRS3
1613	gene-GAS2L1
1614	gene-GCGR
1615	gene-GPATCH8
1616	gene-GPR137
1617	gene-GTPBP3
1618	gene-HABP2
1619	gene-HAUS4
1620	gene-HSBP1L1
1621	gene-IFT140
1622	gene-IQCA1L
1623	gene-IRF2BPL
1624	gene-KAT6A
1625	gene-KCNH2
1626	gene-KIAA0513
1627	gene-KIAA1614
1628	gene-KIAA1671
1629	gene-KIF6
1630	gene-KRT20
1631	gene-KXD1
1632	gene-LAPTM4A
1633	gene-LINGO1
1634	gene-LOC101106395
1635	gene-LOC101108497
1636	gene-LOC101109482
1637	gene-LOC101110095
1638	gene-LOC101110111
1639	gene-LOC101117690
1640	gene-LOC101118561
1641	gene-LOC101120595
1642	gene-LOC101121655
1643	gene-LOC101122329
1644	gene-LOC105605851
1645	gene-LOC106991976
1646	gene-LOC114108871
1647	gene-LOC114109123
1648	gene-LOC114110854
1649	gene-LOC114111773
1650	gene-LOC114112797
1651	gene-LOC114114615
1652	gene-LOC114115297
1653	gene-LOC114115369
1654	gene-LOC114115942
1655	gene-LOC114116413
1656	gene-LOC114116680
1657	gene-LPCAT4
1658	gene-MAP6
1659	gene-MATK
1660	gene-MDFI
1661	gene-MESP2
1662	gene-MIDN
1663	gene-MN1
1664	gene-MNX1
1665	gene-MOK
1666	gene-MON1B
1667	gene-MRTFB
1668	gene-MUC4
1669	gene-MVB12B
1670	gene-MYO15A
1671	gene-MYRF
1672	gene-NADK
1673	gene-NANOS1
1674	gene-NCF4
1675	gene-NCOR2
1676	gene-NECTIN1
1677	gene-NFIA
1678	gene-NFKBIA
1679	gene-NHS
1680	gene-NOC4L
1681	gene-NOCT
1682	gene-NOD2
1683	gene-NSMCE4A
1684	gene-NUP155
1685	gene-NUP210
1686	gene-OBSCN
1687	gene-ONECUT3
1688	gene-OPLAH
1689	gene-OTOG
1690	gene-PAMR1
1691	gene-PAPSS2
1692	gene-PARD3
1693	gene-PIGR
1694	gene-PLEKHH3
1695	gene-PLXND1
1696	gene-PNPLA2
1697	gene-POU3F2
1698	gene-POU3F3
1699	gene-PRDM4
1700	gene-PRKCE
1701	gene-PRKCI
1702	gene-PROB1
1703	gene-PRRC2A
1704	gene-PYROXD2
1705	gene-RBM38
1706	gene-RILPL1
1707	gene-RIN3
1708	gene-RITA1
1709	gene-RNF217
1710	gene-RPS10
1711	gene-SCTR
1712	gene-SESN1
1713	gene-SETD7
1714	gene-SH2B3
1715	gene-SH2D5
1716	gene-SHANK2
1717	gene-SKI
1718	gene-SLC2A1
1719	gene-SLC7A1
1720	gene-SNAPC4
1721	gene-SNUPN
1722	gene-SNX22
1723	gene-SNX8
1724	gene-SOD3
1725	gene-SOGA3
1726	gene-SOX2
1727	gene-SP110
1728	gene-SPATA21
1729	gene-SRL
1730	gene-SRRM3
1731	gene-SSBP4
1732	gene-STK25
1733	gene-STS
1734	gene-STXBP6
1735	gene-SYNPO
1736	gene-TBR1
1737	gene-TCF3
1738	gene-TET3
1739	gene-TFAP4
1740	gene-TGFB1I1
1741	gene-TMEM106B
1742	gene-TMEM213
1743	gene-TMEM259
1744	gene-TNRC18
1745	gene-TPO
1746	gene-TPRN
1747	gene-TRAPPC12
1748	gene-TRAPPC9
1749	gene-TRIM56
1750	gene-TRIM8
1751	gene-TRIP12
1752	gene-TRPM5
1753	gene-TRPM8
1754	gene-TXNRD2
1755	gene-UCN3
1756	gene-USHBP1
1757	gene-VIPR2
1758	gene-WDR17
1759	gene-WDR81
1760	gene-WNT6
1761	gene-YEATS2
1762	gene-ZCCHC2
1763	gene-ZER1
1764	gene-ZFYVE1
1765	gene-ZGLP1
1766	gene-ZHX3
1767	gene-ZNF263
1768	gene-ZNF408
1769	gene-ZNF792
1770	Ovis_aries_newGene_33750
1771	Ovis_aries_newGene_1271
1772	Ovis_aries_newGene_14366
1773	Ovis_aries_newGene_17552
1774	Ovis_aries_newGene_18510
1775	Ovis_aries_newGene_23650
1776	Ovis_aries_newGene_24073
1777	Ovis_aries_newGene_26718
1778	Ovis_aries_newGene_35586
1779	Ovis_aries_newGene_35629
1780	Ovis_aries_newGene_36996
1781	Ovis_aries_newGene_37765
1782	Ovis_aries_newGene_37804
1783	Ovis_aries_newGene_45440
1784	Ovis_aries_newGene_49502
1785	Ovis_aries_newGene_49636
1786	Ovis_aries_newGene_51652
1787	Ovis_aries_newGene_58309
1788	Ovis_aries_newGene_60048
1789	Ovis_aries_newGene_62950
1790	Ovis_aries_newGene_66638
1791	Ovis_aries_newGene_67851
1792	Ovis_aries_newGene_68309
1793	Ovis_aries_newGene_71982
1794	Ovis_aries_newGene_75653
1795	Ovis_aries_newGene_77226
1796	Ovis_aries_newGene_77258
1797	Ovis_aries_newGene_78278
1798	Ovis_aries_newGene_78349
1799	Ovis_aries_newGene_79123
1800	Ovis_aries_newGene_7991
1801	Ovis_aries_newGene_9347
1802	gene-ABLIM2
1803	gene-ACHE
1804	gene-ACOX1
1805	gene-ACTN2
1806	gene-ACVR1B
1807	gene-ADAMTS7
1808	gene-ADAMTSL1
1809	gene-ADARB1
1810	gene-ADCK1
1811	gene-ADCYAP1R1
1812	gene-AJAP1
1813	gene-AKAP12
1814	gene-ALPK2
1815	gene-AMER3
1816	gene-AMIGO1
1817	gene-ANGPT2
1818	gene-ANKRD13D
1819	gene-ANKRD39
1820	gene-AQP10
1821	gene-ARAF
1822	gene-ARF3
1823	gene-ARHGAP1
1824	gene-ARSE
1825	gene-ASB10
1826	gene-ASPHD2
1827	gene-ASS1
1828	gene-ASTN1
1829	gene-ATF7
1830	gene-ATP13A5
1831	gene-ATXN7L2
1832	gene-AWAT1
1833	gene-B4GALNT1
1834	gene-B4GALT5
1835	gene-BAG6
1836	gene-BAHCC1
1837	gene-BAZ2A
1838	gene-BCL11B
1839	gene-BTD
1840	gene-C11H17orf113
1841	gene-C20H6orf106
1842	gene-C2CD2
1843	gene-C2CD2L
1844	gene-C3H2orf70
1845	gene-C5H19orf71
1846	gene-CABIN1
1847	gene-CACNA1E
1848	gene-CACNA1G
1849	gene-CACNA1S
1850	gene-CADM4
1851	gene-CAMK2B
1852	gene-CAPN5
1853	gene-CARHSP1
1854	gene-CCL22
1855	gene-CCNJL
1856	gene-CELSR3
1857	gene-CEP68
1858	gene-CFAP46
1859	gene-CFAP77
1860	gene-CHAC1
1861	gene-CHRD
1862	gene-CIAO3
1863	gene-CLASP1
1864	gene-CLEC5A
1865	gene-CNNM2
1866	gene-COG1
1867	gene-COG3
1868	gene-COLQ
1869	gene-CPSF1
1870	gene-CRACR2A
1871	gene-CSF2RB
1872	gene-CSRNP3
1873	gene-CTBP2
1874	gene-CTPS1
1875	gene-CTSA
1876	gene-CUBN
1877	gene-CYREN
1878	gene-DACT1
1879	gene-DCAF1
1880	gene-DCBLD2
1881	gene-DFFB
1882	gene-DHCR24
1883	gene-DIRAS2
1884	gene-DOLPP1
1885	gene-DRAXIN
1886	gene-DUSP13
1887	gene-EFCAB14
1888	gene-EFCAB6
1889	gene-EGR4
1890	gene-EHD1
1891	gene-ELFN2
1892	gene-ERC2
1893	gene-ERGIC1
1894	gene-ETV4
1895	gene-EVC
1896	gene-EVI5L
1897	gene-FAM118A
1898	gene-FAM151A
1899	gene-FAM160A1
1900	gene-FAM189A1
1901	gene-FAM210B
1902	gene-FANCA
1903	gene-FARP1
1904	gene-FBLIM1
1905	gene-FBXO32
1906	gene-FCHO1
1907	gene-FGF23
1908	gene-FIZ1
1909	gene-FLNB
1910	gene-FLT1
1911	gene-FRK
1912	gene-GALNT10
1913	gene-GATA1
1914	gene-GATAD2B
1915	gene-GDPD5
1916	gene-GGN
1917	gene-GGT5
1918	gene-GHDC
1919	gene-GLB1L
1920	gene-GPA33
1921	gene-GPATCH2L
1922	gene-GPR68
1923	gene-GRB7
1924	gene-GRHL3
1925	gene-GRIK2
1926	gene-GRK4
1927	gene-GRWD1
1928	gene-HAND2
1929	gene-HCFC1
1930	gene-HELZ
1931	gene-HGSNAT
1932	gene-HIF1A
1933	gene-HMCN2
1934	gene-HOXC8
1935	gene-HPCAL4
1936	gene-HSPB7
1937	gene-HTR5A
1938	gene-HUNK
1939	gene-IDUA
1940	gene-IL1RAPL1
1941	gene-INSYN2
1942	gene-ITGA10
1943	gene-ITGA3
1944	gene-ITGA6
1945	gene-JMY
1946	gene-KCNAB2
1947	gene-KCNH4
1948	gene-KCTD6
1949	gene-KDM3B
1950	gene-KIF1C
1951	gene-KLF2
1952	gene-KLHDC1
1953	gene-KLHDC3
1954	gene-KLHL30
1955	gene-KLHL36
1956	gene-KRBA1
1957	gene-L1CAM
1958	gene-LARS2
1959	gene-LIG4
1960	gene-LOC101102838
1961	gene-LOC101103165
1962	gene-LOC101103644
1963	gene-LOC101105780
1964	gene-LOC101105840
1965	gene-LOC101105989
1966	gene-LOC101106738
1967	gene-LOC101108263
1968	gene-LOC101108851
1969	gene-LOC101111723
1970	gene-LOC101111980
1971	gene-LOC101112335
1972	gene-LOC101112337
1973	gene-LOC101112678
1974	gene-LOC101112843
1975	gene-LOC101113251
1976	gene-LOC101113403
1977	gene-LOC101113807
1978	gene-LOC101114746
1979	gene-LOC101115495
1980	gene-LOC101116024
1981	gene-LOC101116336
1982	gene-LOC101116517
1983	gene-LOC101118200
1984	gene-LOC101120580
1985	gene-LOC101121854
1986	gene-LOC101122882
1987	gene-LOC105602111
1988	gene-LOC105605088
1989	gene-LOC105610042
1990	gene-LOC105615175
1991	gene-LOC114115778
1992	gene-LOC114117770
1993	gene-LOC114117773
1994	gene-LOC114117877
1995	gene-LOC114117878
1996	gene-LOC114117898
1997	gene-LOC442995
1998	gene-LOC443015
1999	gene-LPAR3
[truncated: 2,518 more rows]
