# Supplementary material for: Interaction between Rumen Epithelial miRNAs-Microbiota-Metabolites in Response to Cold-Season Nutritional Stress in Tibetan Sheep
Source: Int J Mol Sci. 2023 Sep 23;24(19):14489. doi: 10.3390/ijms241914489 (PMC10572940; doi:10.3390/ijms241914489)
Supplement: Supplementary file 1 [file ijms-24-14489-s001.zip › Supplementary Materials S3:Target genes of significantly downregulated miRNAs in the cold season.xlsx]

## Sheet: Sheet1
Serial number	Target genes of significantly downregulated miRNAs in the cold season
1	gene-FAM71F1
2	gene-KIF21B
3	Ovis_aries_newGene_57528
4	gene-ATP11C
5	gene-CDYL2
6	gene-GIPC1
7	gene-IGSF9B
8	gene-LOC114110420
9	gene-LOC114112917
10	gene-MED18
11	gene-NBEAL1
12	gene-SPTBN1
13	gene-TTC8
14	gene-DCHS2
15	gene-LOC101116099
16	Ovis_aries_newGene_10571
17	Ovis_aries_newGene_11155
18	Ovis_aries_newGene_12453
19	Ovis_aries_newGene_14366
20	Ovis_aries_newGene_17201
21	Ovis_aries_newGene_18417
22	Ovis_aries_newGene_18974
23	Ovis_aries_newGene_19476
24	Ovis_aries_newGene_21163
25	Ovis_aries_newGene_21858
26	Ovis_aries_newGene_24543
27	Ovis_aries_newGene_28256
28	Ovis_aries_newGene_28903
29	Ovis_aries_newGene_29027
30	Ovis_aries_newGene_29157
31	Ovis_aries_newGene_29195
32	Ovis_aries_newGene_29720
33	Ovis_aries_newGene_30035
34	Ovis_aries_newGene_33750
35	Ovis_aries_newGene_33953
36	Ovis_aries_newGene_3621
37	Ovis_aries_newGene_37368
38	Ovis_aries_newGene_37412
39	Ovis_aries_newGene_37431
40	Ovis_aries_newGene_37650
41	Ovis_aries_newGene_38207
42	Ovis_aries_newGene_3974
43	Ovis_aries_newGene_3976
44	Ovis_aries_newGene_42133
45	Ovis_aries_newGene_42551
46	Ovis_aries_newGene_44393
47	Ovis_aries_newGene_44797
48	Ovis_aries_newGene_4803
49	Ovis_aries_newGene_4831
50	Ovis_aries_newGene_51358
51	Ovis_aries_newGene_53062
52	Ovis_aries_newGene_55619
53	Ovis_aries_newGene_56716
54	Ovis_aries_newGene_57529
55	Ovis_aries_newGene_61982
56	Ovis_aries_newGene_62518
57	Ovis_aries_newGene_62629
58	Ovis_aries_newGene_67227
59	Ovis_aries_newGene_68038
60	Ovis_aries_newGene_68966
61	Ovis_aries_newGene_75813
62	Ovis_aries_newGene_76752
63	Ovis_aries_newGene_77564
64	Ovis_aries_newGene_79164
65	Ovis_aries_newGene_7991
66	Ovis_aries_newGene_831
67	Ovis_aries_newGene_8788
68	gene-A4GALT
69	gene-AACS
70	gene-AAMDC
71	gene-AAMP
72	gene-AARD
73	gene-AATF
74	gene-ABCB9
75	gene-ABCC6
76	gene-ABCF2
77	gene-ABL1
78	gene-ABRA
79	gene-ABTB2
80	gene-ACBD3
81	gene-ACSF3
82	gene-ACTN4
83	gene-ACTR3B
84	gene-ACVR1B
85	gene-ADAMTS15
86	gene-ADAMTSL1
87	gene-ADAP1
88	gene-ADCY1
89	gene-ADCY7
90	gene-ADGRG1
91	gene-ADGRL1
92	gene-ADIPOR1
93	gene-AEBP1
94	gene-AFF1
95	gene-AGER
96	gene-AGRN
97	gene-AHDC1
98	gene-AIFM1
99	gene-AKAP12
100	gene-AKAP8
101	gene-AKIP1
102	gene-AKT1S1
103	gene-ALCAM
104	gene-ALDH3A2
105	gene-ALDH9A1
106	gene-ALPK2
107	gene-ALPK3
108	gene-AMBRA1
109	gene-AMER2
110	gene-AMFR
111	gene-AMOT
112	gene-ANAPC2
113	gene-ANKDD1B
114	gene-ANKRD11
115	gene-ANKRD12
116	gene-ANKRD29
117	gene-ANKRD33B
118	gene-ANKRD35
119	gene-ANKRD50
120	gene-ANKRD63
121	gene-ANKS3
122	gene-AP1B1
123	gene-AP2A2
124	gene-APBA1
125	gene-APBA2
126	gene-APC2
127	gene-AQP10
128	gene-ARAP1
129	gene-ARF3
130	gene-ARFGAP1
131	gene-ARHGAP11A
132	gene-ARHGAP23
133	gene-ARHGAP32
134	gene-ARHGAP39
135	gene-ARHGAP4
136	gene-ARHGAP45
137	gene-ARHGEF11
138	gene-ARHGEF26
139	gene-ARID1B
140	gene-ARIH2OS
141	gene-ARL4D
142	gene-ARPC2
143	gene-ARPP19
144	gene-ARRB2
145	gene-ARX
146	gene-ASAP3
147	gene-ASB1
148	gene-ASIC4
149	gene-ASPHD1
150	gene-ASTN2
151	gene-ATF7
152	gene-ATG16L2
153	gene-ATN1
154	gene-ATOH7
155	gene-ATP12A
156	gene-ATP1A1
157	gene-ATP2A3
158	gene-ATP2B3
159	gene-ATP2B4
160	gene-ATP6AP2
161	gene-ATP6V0A2
162	gene-ATP6V0E2
163	gene-ATP6V1D
164	gene-ATP8B2
165	gene-ATXN1L
166	gene-ATXN7L3B
167	gene-AZGP1
168	gene-B4GALNT1
169	gene-B4GALNT4
170	gene-B9D1
171	gene-BAIAP2
172	gene-BAX
173	gene-BAZ1B
174	gene-BCAR1
175	gene-BCL11B
176	gene-BCL2
177	gene-BCL2L1
178	gene-BCL7C
179	gene-BCR
180	gene-BDH1
181	gene-BICDL2
182	gene-BIN1
183	gene-BIRC6
184	gene-BMP1
185	gene-BOC
186	gene-BOD1L1
187	gene-BORCS8
188	gene-BPTF
189	gene-BRCA1
190	gene-BRMS1
191	gene-C11H17orf113
192	gene-C11H17orf50
193	gene-C12H1orf115
194	gene-C12H1orf174
195	gene-C14H19orf47
196	gene-C14H19orf73
197	gene-C18H14orf132
198	gene-C19H3orf62
199	gene-C1GALT1
200	gene-C1H3orf70
201	gene-C1QL2
202	gene-C1QTNF2
203	gene-C20H6orf106
204	gene-C2CD4C
205	gene-C8H6orf118
206	gene-CABIN1
207	gene-CABP2
208	gene-CACNA1A
209	gene-CACNA1H
210	gene-CACYBP
211	gene-CADPS
212	gene-CALB2
213	gene-CAPN1
214	gene-CAPN15
215	gene-CARD14
216	gene-CARD9
217	gene-CBARP
218	gene-CBX8
219	gene-CCDC110
220	gene-CCDC12
221	gene-CCDC136
222	gene-CCDC149
223	gene-CCDC151
224	gene-CCDC154
225	gene-CCDC168
226	gene-CCDC177
227	gene-CCDC18
228	gene-CCDC182
229	gene-CCDC6
230	gene-CCDC77
231	gene-CCDC88A
232	gene-CCDC88C
233	gene-CCDC96
234	gene-CCHCR1
235	gene-CCNF
236	gene-CCSAP
237	gene-CD24
238	gene-CD72
239	gene-CDC42BPB
240	gene-CDC45
241	gene-CDH22
242	gene-CDK12
243	gene-CDKN2B
244	gene-CELF4
245	gene-CEP128
246	gene-CEP131
247	gene-CEP164
248	gene-CEP250
249	gene-CEP290
250	gene-CEP295NL
251	gene-CEP72
252	gene-CEP89
253	gene-CFAP100
254	gene-CFAP46
255	gene-CHAF1A
256	gene-CHD2
257	gene-CHD4
258	gene-CHD7
259	gene-CILP2
260	gene-CIPC
261	gene-CISD2
262	gene-CIZ1
263	gene-CLASP1
264	gene-CLEC16A
265	gene-CLIC6
266	gene-CLIP2
267	gene-CLPB
268	gene-CLSTN1
269	gene-CMYA5
270	gene-CNDP1
271	gene-CNNM3
272	gene-CNOT9
273	gene-CNTRL
274	gene-COG3
275	gene-COL12A1
276	gene-COL14A1
277	gene-COL16A1
278	gene-COL17A1
279	gene-COL1A1
280	gene-COL26A1
281	gene-COL7A1
282	gene-COL8A2
283	gene-COMMD5
284	gene-COQ8A
285	gene-CPEB2
286	gene-CPSF7
287	gene-CPT1A
288	gene-CPXM2
289	gene-CRACR2B
290	gene-CRAMP1
291	gene-CRB3
292	gene-CREB3L3
293	gene-CREB5
294	gene-CRKL
295	gene-CROCC
296	gene-CRYBG1
297	gene-CSF1R
298	gene-CSNK2A1
299	gene-CSPG4
300	gene-CTIF
301	gene-CTSA
302	gene-CTTNBP2NL
303	gene-CTXN1
304	gene-CUL1
305	gene-CUL7
306	gene-CWC25
307	gene-CYLD
308	gene-DAPK2
309	gene-DBN1
310	gene-DCBLD1
311	gene-DCST1
312	gene-DCUN1D4
313	gene-DDX11
314	gene-DDX17
315	gene-DDX39A
316	gene-DDX42
317	gene-DDX51
318	gene-DDX54
319	gene-DEAF1
320	gene-DEDD
321	gene-DENND1A
322	gene-DENND3
323	gene-DES
324	gene-DGCR2
325	gene-DGCR8
326	gene-DGKH
327	gene-DHRS11
328	gene-DHRS3
329	gene-DHTKD1
330	gene-DHX16
331	gene-DHX38
332	gene-DIAPH2
333	gene-DICER1
334	gene-DIDO1
335	gene-DIP2C
336	gene-DISP3
337	gene-DLEC1
338	gene-DLG1
339	gene-DLGAP3
340	gene-DLGAP4
341	gene-DNAAF1
342	gene-DNAH17
343	gene-DNAJC1
344	gene-DNAJC27
345	gene-DNAJC3
346	gene-DNAJC5
347	gene-DNAJC8
348	gene-DNMBP
349	gene-DNMT3A
350	gene-DOP1B
351	gene-DOT1L
352	gene-DPYSL3
353	gene-DRC3
354	gene-DSCAML1
355	gene-DSG2
356	gene-DST
357	gene-DTX4
358	gene-DUSP7
359	gene-DUSP8
360	gene-DYNC1H1
361	gene-DYRK2
362	gene-E2F1
363	gene-EEF2K
364	gene-EEF2KMT
365	gene-EFCC1
366	gene-EFNB1
367	gene-EFNB2
368	gene-EHBP1L1
369	gene-EIF1AD
370	gene-EIF3A
371	gene-EIF3B
372	gene-EIF4E2
373	gene-EIF4G1
374	gene-ELMSAN1
375	gene-ELN
376	gene-EM4C
377	gene-EME2
378	gene-EMILIN1
379	gene-EMP1
380	gene-EN1
381	gene-ENAH
382	gene-ENPP2
383	gene-EP300
384	gene-EPHA2
385	gene-EPOR
386	gene-EPS15L1
387	gene-EPS8L2
388	gene-ERCC6
389	gene-ERCC6L
390	gene-ERO1B
391	gene-EVC
392	gene-EVI5L
393	gene-EVPL
394	gene-EWSR1
395	gene-EXOC3
396	gene-EXOC3L1
397	gene-EXOC6B
398	gene-EXOC8
399	gene-EXOSC6
400	gene-EXTL1
401	gene-EZR
402	gene-FAM110C
403	gene-FAM131A
404	gene-FAM155A
405	gene-FAM168A
406	gene-FAM172A
407	gene-FAM181B
408	gene-FAM192A
409	gene-FAM193A
410	gene-FAM217A
411	gene-FAM234A
412	gene-FAM57B
413	gene-FAM83C
414	gene-FAN1
415	gene-FANCA
416	gene-FAT1
417	gene-FBN2
418	gene-FBRSL1
419	gene-FBXO2
420	gene-FBXO41
421	gene-FBXW4
422	gene-FBXW7
423	gene-FECH
424	gene-FEM1A
425	gene-FGD5
426	gene-FHOD3
427	gene-FIP1L1
428	gene-FIZ1
429	gene-FKBP2
430	gene-FKBP4
431	gene-FLII
432	gene-FMNL3
433	gene-FNDC4
434	gene-FOSB
435	gene-FOXC2
436	gene-FOXL2
437	gene-FOXO1
438	gene-FOXP4
439	gene-FRAT1
440	gene-FRAT2
441	gene-FREM2
442	gene-FRMPD2
443	gene-FRMPD4
444	gene-FUT7
445	gene-FUZ
446	gene-FXYD1
447	gene-FYB2
448	gene-FZD1
449	gene-FZD7
450	gene-GABRA3
451	gene-GADD45G
452	gene-GALNT16
453	gene-GALR3
454	gene-GAP43
455	gene-GARNL3
456	gene-GASK1B
457	gene-GBX2
458	gene-GCC1
459	gene-GCFC2
460	gene-GDPD3
461	gene-GEMIN8
462	gene-GGT7
463	gene-GIGYF1
464	gene-GJA5
465	gene-GJB1
466	gene-GJC3
467	gene-GJD4
468	gene-GLDN
469	gene-GLI3
470	gene-GLS2
471	gene-GMEB1
472	gene-GNA12
473	gene-GNA13
474	gene-GNB5
475	gene-GNL1
476	gene-GOLGA2
477	gene-GOLGA3
478	gene-GPAM
479	gene-GPATCH8
480	gene-GPR176
481	gene-GRAMD1B
482	gene-GRAP2
483	gene-GRIA1
484	gene-GRIA4
485	gene-GRK4
486	gene-GRM1
487	gene-GTF3C2
488	gene-GTSE1
489	gene-GUK1
490	gene-HACE1
491	gene-HAUS7
492	gene-HDAC7
493	gene-HDGF
494	gene-HDGFL2
495	gene-HECW1
496	gene-HELLS
497	gene-HERC6
498	gene-HEXB
499	gene-HEXIM1
500	gene-HGS
501	gene-HID1
502	gene-HIP1
503	gene-HIPK2
504	gene-HIPK4
505	gene-HIVEP3
506	gene-HLX
507	gene-HMGN1
508	gene-HMX1
509	gene-HNRNPD
510	gene-HNRNPM
511	gene-HOOK2
512	gene-HOXA10
513	gene-HOXA9
514	gene-HOXB6
515	gene-HOXC10
516	gene-HOXC13
517	gene-HOXD8
518	gene-HOXD9
519	gene-HR
520	gene-HRC
521	gene-HRK
522	gene-HS6ST3
523	gene-HSD17B12
524	gene-HSPA2
525	gene-HSPA6
526	gene-HSPG2
527	gene-HUNK
528	gene-HYDIN
529	gene-HYOU1
530	gene-ICE1
531	gene-ID4
532	gene-IER5
533	gene-IGDCC3
534	gene-IGDCC4
535	gene-IK
536	gene-IKBKE
537	gene-IL17RC
538	gene-IL2RA
539	gene-IL4I1
540	gene-ILKAP
541	gene-IMPAD1
542	gene-INCENP
543	gene-ING1
544	gene-INHBB
545	gene-INPP5A
546	gene-INPPL1
547	gene-IPO8
548	gene-IQCE
549	gene-IQGAP3
550	gene-IRF2BPL
551	gene-IRS1
552	gene-IRS2
553	gene-IRX5
554	gene-ITIH5
555	gene-ITSN1
556	gene-JAKMIP1
557	gene-JAKMIP3
558	gene-JPH1
559	gene-JUN
560	gene-KAT5
561	gene-KAT6A
562	gene-KATNB1
563	gene-KBTBD11
564	gene-KCNC1
565	gene-KCND1
566	gene-KCNIP3
567	gene-KCNJ11
568	gene-KCNK15
569	gene-KCNK5
570	gene-KCNQ5
571	gene-KCNS1
572	gene-KDM1A
573	gene-KDM2B
574	gene-KDM4B
575	gene-KHNYN
576	gene-KHSRP
577	gene-KIAA0513
578	gene-KIAA0930
579	gene-KIAA1211
580	gene-KIAA1257
581	gene-KIAA1522
582	gene-KIAA1671
583	gene-KIAA1755
584	gene-KIF14
585	gene-KIF16B
586	gene-KIF1C
587	gene-KIF26B
588	gene-KIF3C
589	gene-KIF7
590	gene-KLF7
591	gene-KLHDC7A
592	gene-KLHDC8B
593	gene-KLHL12
594	gene-KLHL33
595	gene-KLHL34
596	gene-KLHL42
597	gene-KMT2A
598	gene-KMT2C
599	gene-KMT5A
600	gene-KMT5B
601	gene-KNDC1
602	gene-KNSTRN
603	gene-KRT1
604	gene-KRT7
605	gene-L3MBTL3
606	gene-LAMC2
607	gene-LANCL2
608	gene-LARP1
609	gene-LBH
610	gene-LBHD2
611	gene-LCK
612	gene-LEMD2
613	gene-LGR5
614	gene-LIG1
615	gene-LLGL1
616	gene-LMBRD2
617	gene-LMNB2
618	gene-LOC101102529
619	gene-LOC101102752
620	gene-LOC101102838
621	gene-LOC101103720
622	gene-LOC101104222
623	gene-LOC101105324
624	gene-LOC101106330
625	gene-LOC101106416
626	gene-LOC101106834
627	gene-LOC101107037
628	gene-LOC101108282
629	gene-LOC101108390
630	gene-LOC101111623
631	gene-LOC101111922
632	gene-LOC101112013
633	gene-LOC101112563
634	gene-LOC101113126
635	gene-LOC101113252
636	gene-LOC101115632
637	gene-LOC101116777
638	gene-LOC101117028
639	gene-LOC101117325
640	gene-LOC101118307
641	gene-LOC101118398
642	gene-LOC101119226
643	gene-LOC101119439
644	gene-LOC101120000
645	gene-LOC101122475
646	gene-LOC101122803
647	gene-LOC101122819
648	gene-LOC101122961
649	gene-LOC105602113
650	gene-LOC105605805
651	gene-LOC106991170
652	gene-LOC106991195
653	gene-LOC106991847
654	gene-LOC114108718
655	gene-LOC114108790
656	gene-LOC114108862
657	gene-LOC114108871
658	gene-LOC114108955
659	gene-LOC114108988
660	gene-LOC114108996
661	gene-LOC114109406
662	gene-LOC114109642
663	gene-LOC114109662
664	gene-LOC114110151
665	gene-LOC114110603
666	gene-LOC114110605
667	gene-LOC114110650
668	gene-LOC114110651
669	gene-LOC114110831
670	gene-LOC114111641
671	gene-LOC114111711
672	gene-LOC114112019
673	gene-LOC114112432
674	gene-LOC114112644
675	gene-LOC114112675
676	gene-LOC114112699
677	gene-LOC114113242
678	gene-LOC114113858
679	gene-LOC114113871
680	gene-LOC114113987
681	gene-LOC114114472
682	gene-LOC114114884
683	gene-LOC114114955
684	gene-LOC114115297
685	gene-LOC114115898
686	gene-LOC114116198
687	gene-LOC114116941
688	gene-LOC114116973
689	gene-LOC114117844
690	gene-LOC114118361
691	gene-LOC114118850
692	gene-LOC114118856
693	gene-LOC114118891
694	gene-LOC554335
695	gene-LOXHD1
696	gene-LOXL3
697	gene-LRCH2
698	gene-LRFN4
699	gene-LRIT2
700	gene-LRP10
701	gene-LRP6
702	gene-LRRC3
703	gene-LRRC45
704	gene-LRRC8A
705	gene-LRRC8E
706	gene-LRRK1
707	gene-LRTM1
708	gene-LSM14A
709	gene-LUC7L
710	gene-LXN
711	gene-MAATS1
712	gene-MAB21L2
713	gene-MACROD2
714	gene-MAFB
715	gene-MAGI1
716	gene-MAMSTR
717	gene-MAOB
718	gene-MAP3K11
719	gene-MAP3K13
720	gene-MAP3K21
721	gene-MAP3K6
722	gene-MAP3K9
723	gene-MAP4
724	gene-MAPK7
725	gene-MAPK8IP1
726	gene-MAPKAPK5
727	gene-MARCH11
728	gene-MARCH4
729	gene-MARVELD3
730	gene-MBD2
731	gene-MCF2L2
732	gene-MCHR1
733	gene-MCM2
734	gene-MDGA1
735	gene-MECP2
736	gene-MED4
737	gene-MEIOB
738	gene-MELTF
739	gene-METRN
740	gene-MGAT3
741	gene-MGAT5
742	gene-MICAL1
743	gene-MIDN
744	gene-MIEF1
745	gene-MINDY2
746	gene-MITF
747	gene-MKRN1
748	gene-MLLT10
749	gene-MLLT6
750	gene-MNT
751	gene-MON1B
752	gene-MPP1
753	gene-MPP6
754	gene-MPRIP
755	gene-MRC2
756	gene-MRGBP
757	gene-MRM3
758	gene-MSH2
759	gene-MTCL1
760	gene-MTHFR
761	gene-MX2
762	gene-MYBBP1A
763	gene-MYBL1
764	gene-MYBPC2
765	gene-MYCBP2
766	gene-MYCL
767	gene-MYLK2
768	gene-MYO10
769	gene-MYO15A
770	gene-MYO16
771	gene-MYO18B
772	gene-MYO1C
773	gene-MYO1D
774	gene-MYO9A
775	gene-MYO9B
776	gene-MYRIP
777	gene-NAA40
778	gene-NAB1
779	gene-NACC1
780	gene-NAGK
781	gene-NAV1
782	gene-NCAM1
783	gene-NCAN
784	gene-NDUFAF8
785	gene-NEDD9
786	gene-NEIL1
787	gene-NELFB
788	gene-NEO1
789	gene-NES
790	gene-NFASC
791	gene-NFIA
792	gene-NFIC
793	gene-NFKBIL1
794	gene-NFXL1
795	gene-NISCH
796	gene-NKD2
797	gene-NKX1-2
798	gene-NKX2-3
799	gene-NLGN2
800	gene-NMNAT3
801	gene-NOL12
802	gene-NOL4L
803	gene-NOM1
804	gene-NOS3
805	gene-NPR1
806	gene-NPR2
807	gene-NPTX1
808	gene-NRDC
809	gene-NRDE2
810	gene-NRG1
811	gene-NRSN1
812	gene-NRTN
813	gene-NRXN1
814	gene-NRXN2
815	gene-NSD1
816	gene-NSD2
817	gene-NTRK1
818	gene-NTRK3
819	gene-NUDT4
820	gene-NUP62
821	gene-NXPH1
822	gene-NYAP1
823	gene-NYNRIN
824	gene-OAF
825	gene-OBSCN
826	gene-OBSL1
827	gene-ODF2
828	gene-OGA
829	gene-OPLAH
830	gene-OSBPL5
831	gene-OSMR
832	gene-OTUB1
833	gene-PAAF1
834	gene-PACSIN1
835	gene-PALLD
836	gene-PANX2
837	gene-PARD3
838	gene-PARD6G
839	gene-PARP8
840	gene-PATL1
841	gene-PAXBP1
842	gene-PCBP3
843	gene-PCDH10
844	gene-PCDH17
845	gene-PCDH7
846	gene-PCDH8
847	gene-PCNT
848	gene-PCP2
849	gene-PDE10A
850	gene-PDE12
851	gene-PDE4DIP
852	gene-PDE6B
853	gene-PDF
854	gene-PDGFRA
855	gene-PDXDC1
856	gene-PEMT
857	gene-PES1
858	gene-PEX14
859	gene-PEX16
860	gene-PFDN6
861	gene-PFKFB3
862	gene-PGGT1B
863	gene-PGLYRP4
864	gene-PGRMC2
865	gene-PHF10
866	gene-PHF11
867	gene-PHF19
868	gene-PHF3
869	gene-PHF7
870	gene-PHRF1
871	gene-PIK3CB
872	gene-PIK3CG
873	gene-PIMREG
874	gene-PIP4K2B
875	gene-PIP5K1C
876	gene-PITPNA
877	gene-PKP1
878	gene-PLA1A
879	gene-PLCE1
880	gene-PLCG1
881	gene-PLEC
882	gene-PLEKHA2
883	gene-PLEKHA6
884	gene-PLEKHD1
885	gene-PLEKHG3
886	gene-PLIN1
887	gene-PLPP7
888	gene-PLXNB2
889	gene-PNCK
890	gene-PNMA2
891	gene-POLD2
892	gene-POMC
893	gene-POU4F2
894	gene-PPARGC1B
895	gene-PPFIA3
896	gene-PPIP5K1
897	gene-PPL
898	gene-PPM1D
899	gene-PPP1R13B
900	gene-PPP1R1B
901	gene-PPP1R35
902	gene-PPP1R7
903	gene-PPP2CA
904	gene-PPP3CC
905	gene-PPP6R1
906	gene-PRDM16
907	gene-PRICKLE4
908	gene-PRIMA1
909	gene-PRKCB
910	gene-PRKCZ
911	gene-PROK1
912	gene-PRPF40A
913	gene-PRPF40B
914	gene-PRR12
915	gene-PRR15
916	gene-PRR29
917	gene-PSD2
918	gene-PSMD11
919	gene-PSMD3
920	gene-PTGIR
921	gene-PTK2
922	gene-PTMS
923	gene-PTP4A2
924	gene-PTPRCAP
925	gene-PTPRG
926	gene-PTPRT
927	gene-PTX3
928	gene-PUF60
929	gene-PURA
930	gene-PURB
931	gene-RAB11B
932	gene-RAB18
933	gene-RABGEF1
934	gene-RABIF
935	gene-RABL6
936	gene-RAD23A
937	gene-RAF1
938	gene-RALA
939	gene-RANBP3
940	gene-RASAL1
941	gene-RASGRF1
942	gene-RASSF3
943	gene-RBBP6
944	gene-RBFOX1
945	gene-RBFOX2
946	gene-RBFOX3
947	gene-RBM15
948	gene-RBM15B
949	gene-RBM33
950	gene-RBM43
951	gene-RBPJ
952	gene-RCN3
953	gene-RCSD1
954	gene-REC8
955	gene-RELN
956	gene-RETREG2
957	gene-RFLNB
958	gene-RGS7
959	gene-RGS7BP
960	gene-RHBDF2
961	gene-RHOBTB2
962	gene-RHPN1
963	gene-RIOK1
964	gene-RIPOR1
965	gene-RMC1
966	gene-RNF149
967	gene-RNF20
968	gene-RNF217
969	gene-RNF224
970	gene-ROBO2
971	gene-RPRD1B
972	gene-RPRD2
973	gene-RPUSD2
974	gene-RRP12
975	gene-RSPO4
976	gene-RUFY1
977	gene-RUFY4
978	gene-RUNDC1
979	gene-RUSC1
980	gene-RUVBL1
981	gene-RXFP3
982	gene-RXRA
983	gene-RYR1
984	gene-SAFB
985	gene-SAFB2
986	gene-SAMD4A
987	gene-SAMM50
988	gene-SASH3
989	gene-SATB2
990	gene-SBF1
991	gene-SBF2
992	gene-SCN1B
993	gene-SCN5A
994	gene-SCUBE2
995	gene-SDCBP
996	gene-SEC14L2
997	gene-SEC16A
998	gene-SEPT11
999	gene-SEPT2
1000	gene-SERPINB12
1001	gene-SF3A3
1002	gene-SFMBT2
1003	gene-SFXN5
1004	gene-SGPL1
1005	gene-SGSM1
1006	gene-SH3PXD2A
1007	gene-SH3RF1
1008	gene-SH3RF3
1009	gene-SHB
1010	gene-SHC4
1011	gene-SHOX2
1012	gene-SIN3B
1013	gene-SIPA1
1014	gene-SIRT7
1015	gene-SIX6
1016	gene-SKI
1017	gene-SLC12A5
1018	gene-SLC12A7
1019	gene-SLC15A4
1020	gene-SLC16A2
1021	gene-SLC17A7
1022	gene-SLC1A2
1023	gene-SLC1A6
1024	gene-SLC20A2
1025	gene-SLC22A17
1026	gene-SLC22A23
1027	gene-SLC24A1
1028	gene-SLC35B4
1029	gene-SLC37A3
1030	gene-SLC41A1
1031	gene-SLC45A4
1032	gene-SLC4A2
1033	gene-SLC4A8
1034	gene-SLC50A1
1035	gene-SLC52A3
1036	gene-SLC6A17
1037	gene-SLC6A6
1038	gene-SLC7A1
1039	gene-SLC9A3
1040	gene-SLC9A3R2
1041	gene-SLC9A8
1042	gene-SMAD4
1043	gene-SMARCA4
1044	gene-SMC6
1045	gene-SMCR8
1046	gene-SMG5
1047	gene-SMO
1048	gene-SMOC2
1049	gene-SMOX
1050	gene-SMPD4
1051	gene-SMTNL1
1052	gene-SMTNL2
1053	gene-SNRNP40
1054	gene-SNRNP48
1055	gene-SNX8
1056	gene-SOCS3
1057	gene-SOX11
1058	gene-SOX12
1059	gene-SOX4
1060	gene-SOX5
1061	gene-SOX9
1062	gene-SPACA9
1063	gene-SPATA13
1064	gene-SPATA18
1065	gene-SPHK1
1066	gene-SPON1
1067	gene-SPRED3
1068	gene-SPRTN
1069	gene-SPSB4
1070	gene-SPTLC2
1071	gene-SRC
1072	gene-SRGAP3
1073	gene-SRL
1074	gene-SRPX2
1075	gene-SSPN
1076	gene-SSU72
1077	gene-ST3GAL1
1078	gene-ST5
1079	gene-ST8SIA4
1080	gene-STAG2
1081	gene-STAG3
1082	gene-STX3
1083	gene-SUDS3
1084	gene-SUMO3
1085	gene-SUPT5H
1086	gene-SURF6
1087	gene-SV2B
1088	gene-SVEP1
1089	gene-SYNE2
1090	gene-SYNE3
1091	gene-SYNGR2
1092	gene-SYNM
1093	gene-SYT13
1094	gene-SYT3
1095	gene-TAF1C
1096	gene-TAP2
1097	gene-TAPBPL
1098	gene-TAPT1
1099	gene-TBC1D10B
1100	gene-TBC1D16
1101	gene-TBC1D9
1102	gene-TBC1D9B
1103	gene-TBCD
1104	gene-TBL1X
1105	gene-TBL1XR1
1106	gene-TBX18
1107	gene-TBXT
1108	gene-TC2N
1109	gene-TCF15
1110	gene-TCF4
1111	gene-TCTEX1D4
1112	gene-TDP2
1113	gene-TENT5A
1114	gene-TFCP2
1115	gene-TFIP11
1116	gene-TFPT
1117	gene-TGM2
1118	gene-THAP7
1119	gene-THEM6
1120	gene-THRA
1121	gene-THRAP3
1122	gene-THTPA
1123	gene-TICRR
1124	gene-TIGD5
1125	gene-TIMELESS
1126	gene-TM7SF3
1127	gene-TMC6
1128	gene-TMCO3
1129	gene-TMEM151B
1130	gene-TMEM238
1131	gene-TMEM266
1132	gene-TMEM63C
1133	gene-TMEM86A
1134	gene-TMTC2
1135	gene-TNFAIP8L3
1136	gene-TNFRSF11A
1137	gene-TNKS1BP1
1138	gene-TNNC2
1139	gene-TNRC18
1140	gene-TNRC6B
1141	gene-TOP2B
1142	gene-TOP3B
1143	gene-TP73
1144	gene-TPM2
1145	gene-TPPP
1146	gene-TPPP2
1147	gene-TRABD
1148	gene-TRAF2
1149	gene-TRAF4
1150	gene-TRIB2
1151	gene-TRIL
1152	gene-TRIM28
1153	gene-TRIM33
1154	gene-TRIM37
1155	gene-TRIM44
1156	gene-TRIP12
1157	gene-TRIR
1158	gene-TRPV3
1159	gene-TRRAP
1160	gene-TSHZ2
1161	gene-TSPAN5
1162	gene-TSPOAP1
1163	gene-TSPYL2
1164	gene-TTC25
1165	gene-TTC36
1166	gene-TTC7A
1167	gene-TTYH3
1168	gene-TUB
1169	gene-TUBA1C
1170	gene-TULP2
1171	gene-TULP4
1172	gene-TUT4
1173	gene-TYSND1
1174	gene-UBE2G2
1175	gene-UBE2K
1176	gene-UBE2R2
1177	gene-UBE2S
1178	gene-UBE3C
1179	gene-UBE4B
1180	gene-UBR4
1181	gene-UBTF
1182	gene-UCHL5
1183	gene-UNC45A
1184	gene-UNC5B
1185	gene-UNC93B1
1186	gene-UPF3A
1187	gene-USHBP1
1188	gene-USP1
1189	gene-USP31
1190	gene-USP47
1191	gene-UTRN
1192	gene-VAPB
1193	gene-VASN
1194	gene-VAX2
1195	gene-VEGFA
1196	gene-VGF
1197	gene-VPS33A
1198	gene-VPS4A
1199	gene-VSNL1
1200	gene-VSTM4
1201	gene-VWC2
1202	gene-WAPL
1203	gene-WDFY4
1204	gene-WDR20
1205	gene-WDR81
1206	gene-WNT10B
1207	gene-WRNIP1
1208	gene-WWC3
1209	gene-XKRX
1210	gene-XPO1
1211	gene-YBX1
1212	gene-YPEL2
1213	gene-YPEL4
1214	gene-ZBED1
1215	gene-ZBED4
1216	gene-ZBTB16
1217	gene-ZBTB7A
1218	gene-ZC3H13
1219	gene-ZC3H18
1220	gene-ZC3H4
1221	gene-ZCCHC3
1222	gene-ZDHHC21
1223	gene-ZDHHC23
1224	gene-ZEB2
1225	gene-ZFAT
1226	gene-ZFC3H1
1227	gene-ZFHX3
1228	gene-ZFP36L2
1229	gene-ZFYVE27
1230	gene-ZGPAT
1231	gene-ZHX3
1232	gene-ZKSCAN5
1233	gene-ZNF174
1234	gene-ZNF202
1235	gene-ZNF205
1236	gene-ZNF275
1237	gene-ZNF316
1238	gene-ZNF362
1239	gene-ZNF385D
1240	gene-ZNF398
1241	gene-ZNF512
1242	gene-ZNF516
1243	gene-ZNF532
1244	gene-ZNF574
1245	gene-ZNF629
1246	gene-ZNF653
1247	gene-ZNF672
1248	gene-ZNF704
1249	gene-ZNF750
1250	gene-ZNF76
1251	gene-ZNF821
1252	gene-ZNF827
1253	gene-ZNHIT1
1254	gene-ZNRF2
1255	gene-ZNRF3
1256	gene-ZSCAN25
1257	gene-ZSWIM8
1258	Ovis_aries_newGene_10821
1259	Ovis_aries_newGene_12997
1260	Ovis_aries_newGene_13646
1261	Ovis_aries_newGene_14710
1262	Ovis_aries_newGene_17298
1263	Ovis_aries_newGene_17451
1264	Ovis_aries_newGene_17519
1265	Ovis_aries_newGene_17533
1266	Ovis_aries_newGene_18639
1267	Ovis_aries_newGene_18879
1268	Ovis_aries_newGene_20585
1269	Ovis_aries_newGene_2238
1270	Ovis_aries_newGene_22468
1271	Ovis_aries_newGene_23042
1272	Ovis_aries_newGene_24897
1273	Ovis_aries_newGene_25859
1274	Ovis_aries_newGene_27123
1275	Ovis_aries_newGene_27124
1276	Ovis_aries_newGene_28877
1277	Ovis_aries_newGene_30293
1278	Ovis_aries_newGene_31908
1279	Ovis_aries_newGene_31979
1280	Ovis_aries_newGene_3290
1281	Ovis_aries_newGene_35586
1282	Ovis_aries_newGene_37495
1283	Ovis_aries_newGene_37764
1284	Ovis_aries_newGene_3805
1285	Ovis_aries_newGene_38526
1286	Ovis_aries_newGene_38896
1287	Ovis_aries_newGene_39569
1288	Ovis_aries_newGene_3991
1289	Ovis_aries_newGene_40936
1290	Ovis_aries_newGene_45082
1291	Ovis_aries_newGene_45266
1292	Ovis_aries_newGene_45269
1293	Ovis_aries_newGene_45440
1294	Ovis_aries_newGene_46242
1295	Ovis_aries_newGene_48764
1296	Ovis_aries_newGene_48816
1297	Ovis_aries_newGene_49122
1298	Ovis_aries_newGene_49679
1299	Ovis_aries_newGene_5033
1300	Ovis_aries_newGene_50786
1301	Ovis_aries_newGene_55665
1302	Ovis_aries_newGene_56626
1303	Ovis_aries_newGene_57520
1304	Ovis_aries_newGene_59797
1305	Ovis_aries_newGene_60454
1306	Ovis_aries_newGene_62180
1307	Ovis_aries_newGene_62612
1308	Ovis_aries_newGene_62626
1309	Ovis_aries_newGene_63544
1310	Ovis_aries_newGene_66072
1311	Ovis_aries_newGene_6660
1312	Ovis_aries_newGene_67044
1313	Ovis_aries_newGene_67087
1314	Ovis_aries_newGene_67508
1315	Ovis_aries_newGene_67759
1316	Ovis_aries_newGene_68160
1317	Ovis_aries_newGene_70285
1318	Ovis_aries_newGene_70608
1319	Ovis_aries_newGene_70967
1320	Ovis_aries_newGene_71788
1321	Ovis_aries_newGene_72337
1322	Ovis_aries_newGene_72830
1323	Ovis_aries_newGene_75071
1324	Ovis_aries_newGene_75115
1325	Ovis_aries_newGene_76631
1326	Ovis_aries_newGene_77816
1327	Ovis_aries_newGene_78248
1328	Ovis_aries_newGene_78312
1329	Ovis_aries_newGene_8202
1330	Ovis_aries_newGene_9664
1331	gene-ABCA12
1332	gene-ABCC3
1333	gene-ABCC5
1334	gene-ABCD1
1335	gene-ABCG4
1336	gene-ABHD13
1337	gene-ABHD4
1338	gene-ACAN
1339	gene-ACAP2
1340	gene-ACIN1
1341	gene-ACOX3
1342	gene-ACP2
1343	gene-ACTB
1344	gene-ACTL9
1345	gene-ACTN2
1346	gene-ACTR5
1347	gene-ACY1
1348	gene-ADAM17
1349	gene-ADAM33
1350	gene-ADAMTS13
1351	gene-ADAMTS16
1352	gene-ADCK2
1353	gene-ADCY2
1354	gene-ADCY9
1355	gene-ADCYAP1
1356	gene-ADGRB2
1357	gene-ADRB3
1358	gene-ADSSL1
1359	gene-AGBL1
1360	gene-AGBL2
1361	gene-AGO3
1362	gene-AHNAK
1363	gene-AKAP1
1364	gene-AKAP3
1365	gene-ALDH2
1366	gene-ALG2
1367	gene-ALG6
1368	gene-ALKAL2
1369	gene-ALKBH5
1370	gene-ALOXE3
1371	gene-AMOTL2
1372	gene-ANAPC11
1373	gene-ANKFY1
1374	gene-ANKRD10
1375	gene-ANKRD16
1376	gene-ANKRD28
1377	gene-ANKRD65
1378	gene-ANKS1A
1379	gene-ANKS6
1380	gene-ANO6
1381	gene-ANO9
1382	gene-AP2S1
1383	gene-APOB
1384	gene-APOF
1385	gene-ARC
1386	gene-AREL1
1387	gene-ARFIP2
1388	gene-ARHGAP35
1389	gene-ARHGEF9
1390	gene-ARMC12
1391	gene-ARMC4
1392	gene-ARMCX3
1393	gene-ARSE
1394	gene-ARSJ
1395	gene-ARTN
1396	gene-ASAP2
1397	gene-ASCL4
1398	gene-ASL
1399	gene-ATG13
1400	gene-ATG4B
1401	gene-ATOH1
1402	gene-ATP11A
1403	gene-ATP13A4
1404	gene-ATP2A2
1405	gene-ATP6V0D1
1406	gene-ATRIP
1407	gene-ATXN7
1408	gene-ATXN7L2
1409	gene-AVL9
1410	gene-AXIN2
1411	gene-B3GNT3
1412	gene-B4GALT3
1413	gene-BANK1
1414	gene-BARHL2
1415	gene-BARX1
1416	gene-BBS2
1417	gene-BCL11A
1418	gene-BCL2L12
1419	gene-BMF
1420	gene-BMP2K
1421	gene-BNIP1
1422	gene-BRD1
1423	gene-BRPF1
1424	gene-BTBD18
1425	gene-BYSL
1426	gene-C11H17orf53
1427	gene-C15H11orf49
1428	gene-C16H5orf22
1429	gene-C1QL4
1430	gene-C1RL
1431	gene-C20H6orf226
1432	gene-C24H16orf58
1433	gene-C2CD2L
1434	gene-C5H5orf30
1435	gene-C6H4orf19
1436	gene-CACNA1B
1437	gene-CACNG3
1438	gene-CACNG5
1439	gene-CACNG8
1440	gene-CACUL1
1441	gene-CADM1
1442	gene-CAMSAP3
1443	gene-CARM1
1444	gene-CARMIL3
1445	gene-CASZ1
1446	gene-CAV2
1447	gene-CBX4
1448	gene-CCBE1
1449	gene-CCDC166
1450	gene-CCDC174
1451	gene-CCDC8
1452	gene-CCKBR
1453	gene-CCNJ
1454	gene-CCR6
1455	gene-CD300LB
1456	gene-CD34
1457	gene-CD79B
1458	gene-CDC42EP4
1459	gene-CDCA3
1460	gene-CDH11
1461	gene-CDHR5
1462	gene-CDK13
1463	gene-CDK2
1464	gene-CDKL3
1465	gene-CDKN1B
1466	gene-CDR2
1467	gene-CDX1
1468	gene-CDX2
1469	gene-CEBPD
1470	gene-CELSR1
1471	gene-CELSR3
1472	gene-CEMIP2
1473	gene-CENPT
1474	gene-CEP112
1475	gene-CERS4
1476	gene-CFAP36
1477	gene-CFAP43
1478	gene-CFAP74
1479	gene-CHCHD6
1480	gene-CHD6
1481	gene-CHRNA4
1482	gene-CHRNE
1483	gene-CIAO1
1484	gene-CIAO2A
1485	gene-CIB2
1486	gene-CIC
1487	gene-CLASP2
1488	gene-CLBA1
1489	gene-CLDN5
1490	gene-CLEC11A
1491	gene-CNOT6
1492	gene-CNPPD1
1493	gene-CNPY3
1494	gene-CNTD1
1495	gene-COL13A1
1496	gene-COL21A1
1497	gene-COL27A1
1498	gene-COL4A1
1499	gene-COL4A2
1500	gene-COL4A4
1501	gene-COL4A6
1502	gene-COL6A2
1503	gene-COL6A3
1504	gene-COPS3
1505	gene-CPEB3
1506	gene-CPNE1
1507	gene-CPNE2
1508	gene-CPT1C
1509	gene-CPT2
1510	gene-CREBZF
1511	gene-CRMP1
1512	gene-CRYBG3
1513	gene-CSAD
1514	gene-CSMD1
1515	gene-CSMD2
1516	gene-CSNK1G2
1517	gene-CSRNP2
1518	gene-CTR9
1519	gene-CTXN3
1520	gene-CUTC
1521	gene-CYTH2
1522	gene-DACT3
1523	gene-DAGLB
1524	gene-DBT
1525	gene-DBX2
1526	gene-DCAF6
1527	gene-DCAKD
1528	gene-DCTN1
1529	gene-DDX49
1530	gene-DECR2
1531	gene-DESI1
1532	gene-DHX58
1533	gene-DKK3
1534	gene-DLL1
1535	gene-DLL4
1536	gene-DMAP1
1537	gene-DMKN
1538	gene-DMPK
1539	gene-DMRT3
1540	gene-DMRTA2
1541	gene-DNAH1
1542	gene-DNAH6
1543	gene-DNAH7
1544	gene-DNAH9
1545	gene-DOCK1
1546	gene-DOCK8
1547	gene-DPF1
1548	gene-DRC7
1549	gene-DSE
1550	gene-DSEL
1551	gene-DSP
1552	gene-DTX1
1553	gene-DUOX2
1554	gene-DUSP4
1555	gene-DYNC2H1
1556	gene-DYRK1A
1557	gene-E2F2
1558	gene-ECEL1
1559	gene-EDF1
1560	gene-EFCAB1
1561	gene-EGFR
1562	gene-EHMT2
1563	gene-EIF2AK4
1564	gene-ELL3
1565	gene-EML3
1566	gene-EMP3
1567	gene-EN2
1568	gene-ENKD1
1569	gene-ENPP7
1570	gene-ENTPD4
1571	gene-EPAS1
1572	gene-EPG5
1573	gene-ERCC2
1574	gene-ERF
1575	gene-ERGIC3
1576	gene-ESPL1
1577	gene-ETS1
1578	gene-EVX1
1579	gene-FAM102A
1580	gene-FAM13A
1581	gene-FAM149A
1582	gene-FAM163B
1583	gene-FAM170B
1584	gene-FAM204A
1585	gene-FAM214B
1586	gene-FAM222A
1587	gene-FAM83E
1588	gene-FARP1
1589	gene-FARP2
1590	gene-FARSB
1591	gene-FBLN7
1592	gene-FBRS
1593	gene-FBXL15
1594	gene-FBXO42
1595	gene-FBXO9
1596	gene-FCGBP
1597	gene-FCN3
1598	gene-FER
1599	gene-FFAR3
1600	gene-FGD1
1601	gene-FGF18
1602	gene-FGFR1
1603	gene-FGFR2
1604	gene-FIBP
1605	gene-FLNB
1606	gene-FLOT2
1607	gene-FLT3
1608	gene-FLT3LG
1609	gene-FMO4
1610	gene-FNBP4
1611	gene-FNDC1
1612	gene-FOXA1
1613	gene-FOXC1
1614	gene-FOXO6
1615	gene-FOXP1
1616	gene-FPGS
1617	gene-FRMPD3
1618	gene-FUCA1
1619	gene-FXR2
1620	gene-FXYD6
1621	gene-FZD2
1622	gene-FZD5
1623	gene-G6PD
1624	gene-GABBR1
1625	gene-GABRB1
1626	gene-GALK1
1627	gene-GALNT12
1628	gene-GALNT15
1629	gene-GATA5
1630	gene-GBGT1
1631	gene-GCH1
1632	gene-GDE1
1633	gene-GDI1
1634	gene-GFOD1
1635	gene-GHSR
1636	gene-GID8
1637	gene-GK2
1638	gene-GLB1L3
1639	gene-GLT8D2
1640	gene-GLYR1
1641	gene-GNAI1
1642	gene-GNAT1
1643	gene-GPA33
1644	gene-GPAT3
1645	gene-GPC3
1646	gene-GPR50
1647	gene-GPT2
1648	gene-GPX7
1649	gene-GRASP
1650	gene-GRIA2
1651	gene-GRIK3
1652	gene-GRIN3B
1653	gene-GRN
1654	gene-GRWD1
1655	gene-GSK3B
1656	gene-GSR
1657	gene-GTF3C1
1658	gene-GUCY2D
1659	gene-GYG2
1660	gene-GYS2
1661	gene-HAND1
1662	gene-HAO2
1663	gene-HAX1
1664	gene-HCFC1
1665	gene-HDAC11
1666	gene-HDAC3
1667	gene-HES4
1668	gene-HES7
1669	gene-HIP1R
1670	gene-HK2
1671	gene-HMGCL
1672	gene-HMX2
1673	gene-HNRNPAB
1674	gene-HOXB5
1675	gene-HOXC5
1676	gene-HOXC9
1677	gene-HPN
1678	gene-HS3ST3A1
1679	gene-HTR6
1680	gene-HTRA3
1681	gene-IBA57
1682	gene-ICA1
1683	gene-IFITM10
1684	gene-IGF1R
1685	gene-IGF2R
1686	gene-IGFLR1
1687	gene-IL16
1688	gene-IL21R
1689	gene-IL27RA
1690	gene-IL2RB
1691	gene-IMPDH1
1692	gene-INPP5E
1693	gene-INSYN1
1694	gene-INTS7
1695	gene-IQCK
1696	gene-IQCN
1697	gene-IRF8
1698	gene-IRX1
1699	gene-ITFG1
1700	gene-ITGA3
1701	gene-ITGA5
1702	gene-ITGA7
1703	gene-ITGAD
1704	gene-ITGAM
1705	gene-ITSN2
1706	gene-JCAD
1707	gene-JPT2
1708	gene-K38
1709	gene-KANSL1
1710	gene-KBTBD13
1711	gene-KCNA3
1712	gene-KCND2
1713	gene-KCNH3
1714	gene-KCNK12
1715	gene-KCNK4
1716	gene-KCTD1
1717	gene-KCTD16
1718	gene-KDELC1
1719	gene-KDM5A
1720	gene-KDM5C
1721	gene-KIAA0556
1722	gene-KIAA1191
1723	gene-KIAA1614
1724	gene-KIF11
1725	gene-KIF24
1726	gene-KIF2B
1727	gene-KLC4
1728	gene-KLHDC4
1729	gene-KRBA1
1730	gene-KRT35
1731	gene-KRT4
1732	gene-KRT82
1733	gene-KXD1
1734	gene-LAG3
1735	gene-LAMA5
1736	gene-LARGE2
1737	gene-LARP6
1738	gene-LAT2
1739	gene-LATS2
1740	gene-LBX1
1741	gene-LCLAT1
1742	gene-LCN15
1743	gene-LCN8
1744	gene-LGALS8
1745	gene-LHFPL4
1746	gene-LHX1
1747	gene-LIMK1
1748	gene-LMTK2
1749	gene-LOC101102072
1750	gene-LOC101102254
1751	gene-LOC101102259
1752	gene-LOC101102985
1753	gene-LOC101103644
1754	gene-LOC101104137
1755	gene-LOC101104748
1756	gene-LOC101104790
1757	gene-LOC101104866
1758	gene-LOC101105019
1759	gene-LOC101106246
1760	gene-LOC101106288
1761	gene-LOC101106374
1762	gene-LOC101107772
1763	gene-LOC101109425
1764	gene-LOC101109601
1765	gene-LOC101109915
1766	gene-LOC101111156
1767	gene-LOC101111412
1768	gene-LOC101111847
1769	gene-LOC101112483
1770	gene-LOC101112623
1771	gene-LOC101112868
1772	gene-LOC101112879
1773	gene-LOC101113257
1774	gene-LOC101113807
1775	gene-LOC101113894
1776	gene-LOC101114120
1777	gene-LOC101114145
1778	gene-LOC101114419
1779	gene-LOC101114746
1780	gene-LOC101115527
1781	gene-LOC101115554
1782	gene-LOC101116039
1783	gene-LOC101116972
1784	gene-LOC101117600
1785	gene-LOC101117719
1786	gene-LOC101119153
1787	gene-LOC101119768
1788	gene-LOC101120051
1789	gene-LOC101121054
1790	gene-LOC101121185
1791	gene-LOC101121539
1792	gene-LOC101121602
1793	gene-LOC101121655
1794	gene-LOC101121661
1795	gene-LOC101122752
1796	gene-LOC105601856
1797	gene-LOC105602076
1798	gene-LOC105603710
1799	gene-LOC105605118
1800	gene-LOC105605780
1801	gene-LOC105605961
1802	gene-LOC106990358
1803	gene-LOC106991069
1804	gene-LOC114108671
1805	gene-LOC114108875
1806	gene-LOC114109324
1807	gene-LOC114109612
1808	gene-LOC114109630
1809	gene-LOC114109705
1810	gene-LOC114110609
1811	gene-LOC114111193
1812	gene-LOC114111314
1813	gene-LOC114112182
1814	gene-LOC114112234
1815	gene-LOC114112306
1816	gene-LOC114112898
1817	gene-LOC114113059
1818	gene-LOC114113701
1819	gene-LOC114114571
1820	gene-LOC114115249
1821	gene-LOC114115389
1822	gene-LOC114115660
1823	gene-LOC114115675
1824	gene-LOC114115883
1825	gene-LOC114116104
1826	gene-LOC114116669
1827	gene-LOC114116678
1828	gene-LOC114116727
1829	gene-LOC114116836
1830	gene-LOC114117019
1831	gene-LOC114117324
1832	gene-LOC114117594
1833	gene-LOC114117994
1834	gene-LOC114118858
1835	gene-LPAR5
1836	gene-LPIN1
1837	gene-LRBA
1838	gene-LRIG1
1839	gene-LRP12
1840	gene-LRP1B
1841	gene-LRRC30
1842	gene-LRRN2
1843	gene-LRRN4
1844	gene-LTBP1
1845	gene-LTBP3
1846	gene-LTBP4
1847	gene-LY9
1848	gene-LYPD3
1849	gene-MAF1
1850	gene-MAGI3
1851	gene-MAIP1
1852	gene-MALT1
1853	gene-MAP2K1
1854	gene-MAP2K7
1855	gene-MAP3K7
1856	gene-MAPK14
1857	gene-MARCH2
1858	gene-MARCH5
1859	gene-MARK2
1860	gene-MATN4
1861	gene-MBOAT1
1862	gene-MCCC2
1863	gene-MCM4
1864	gene-MCM7
1865	gene-MCOLN1
1866	gene-MED12L
1867	gene-MED13L
1868	gene-MED16
1869	gene-MEGF11
1870	gene-MEIS2
1871	gene-MESP1
1872	gene-METTL26
1873	gene-METTL27
1874	gene-MFAP4
1875	gene-MFGE8
1876	gene-MFN1
1877	gene-MINPP1
1878	gene-MLPH
1879	gene-MLXIP
1880	gene-MMP20
1881	gene-MN1
1882	gene-MNX1
1883	gene-MOB2
1884	gene-MOB3A
1885	gene-MOGS
1886	gene-MOSMO
1887	gene-MPZL1
1888	gene-MRM2
1889	gene-MRO
1890	gene-MRPL27
1891	gene-MRPL9
1892	gene-MRPS34
1893	gene-MRTO4
1894	gene-MSH3
1895	gene-MTA2
1896	gene-MTBP
1897	gene-MTMR10
1898	gene-MTMR14
1899	gene-MTMR7
1900	gene-MTO1
1901	gene-MTOR
1902	gene-MTPAP
1903	gene-MTUS2
1904	gene-MUSTN1
1905	gene-MYO15B
1906	gene-MYO6
1907	gene-MYRFL
1908	gene-NAA80
1909	gene-NAB2
1910	gene-NAT10
1911	gene-NCAPD2
1912	gene-NCAPD3
1913	gene-NCBP3
1914	gene-NDFIP2
1915	gene-NDUFAF3
1916	gene-NDUFB2
1917	gene-NEGR1
1918	gene-NEK8
1919	gene-NELFE
1920	gene-NELL1
1921	gene-NEURL3
1922	gene-NEUROD2
1923	gene-NEXMIF
1924	gene-NFATC2
1925	gene-NFIB
1926	gene-NFYB
1927	gene-NFYC
1928	gene-NINJ1
1929	gene-NIPA2
1930	gene-NKX6-2
1931	gene-NOC2L
1932	gene-NOL9
1933	gene-NOP9
1934	gene-NOTCH4
1935	gene-NPHP4
1936	gene-NPW
1937	gene-NPY
1938	gene-NR5A1
1939	gene-NRG2
1940	gene-NRIP2
1941	gene-NSMCE3
1942	gene-NT5DC3
1943	gene-NTN1
1944	gene-NUP160
1945	gene-NUP54
1946	gene-NXPH4
1947	gene-ODF3B
1948	gene-OGFR
1949	gene-OPA1
1950	gene-ORAI1
1951	gene-OSM
1952	gene-OVOL3
1953	gene-P3H4
1954	gene-P4HB
1955	gene-PABPC1L2A
1956	gene-PAFAH1B2
1957	gene-PALD1
1958	gene-PAPOLB
1959	gene-PAQR4
1960	gene-PARD6B
1961	gene-PARP16
1962	gene-PARS2
1963	gene-PASK
1964	gene-PAX6
1965	gene-PAX7
1966	gene-PAX8
1967	gene-PBX2
1968	gene-PBXIP1
1969	gene-PCDH1
1970	gene-PCDH15
1971	gene-PCDH19
1972	gene-PDE8A
1973	gene-PEAK1
1974	gene-PEAK3
1975	gene-PEG3
1976	gene-PGPEP1
1977	gene-PHETA2
1978	gene-PHF13
1979	gene-PHF8
1980	gene-PHLDB3
1981	gene-PHOSPHO1
1982	gene-PHPT1
1983	gene-PI4K2A
1984	gene-PI4KA
1985	gene-PIDD1
1986	gene-PIEZO2
1987	gene-PIGT
1988	gene-PIK3AP1
1989	gene-PIP5KL1
1990	gene-PITPNC1
1991	gene-PITRM1
1992	gene-PKM
1993	gene-PLCB2
1994	gene-PLEKHG2
1995	gene-PLK3
1996	gene-PLPBP
1997	gene-PLXNA1
1998	gene-PLXNA3
1999	gene-PM20D2
[truncated: 1,106 more rows]
