# Supplementary material for: Interaction between Rumen Epithelial miRNAs-Microbiota-Metabolites in Response to Cold-Season Nutritional Stress in Tibetan Sheep
Source: Int J Mol Sci. 2023 Sep 23;24(19):14489. doi: 10.3390/ijms241914489 (PMC10572940; doi:10.3390/ijms241914489)
Supplement: Supplementary file 1 [file ijms-24-14489-s001.zip › Supplementary Materials S4:Overlapping genes of up-regulated miRNA and down-regulated miRNA target genes in the cold season.xlsx]

## Sheet: Sheet2
Serial number	Overlapping genes of up-regulated miRNA and down-regulated miRNA target genes in the cold season
1	Ovis_aries_newGene_57528
2	gene-SPTBN1
3	gene-DCHS2
4	Ovis_aries_newGene_10571
5	Ovis_aries_newGene_11155
6	Ovis_aries_newGene_12453
7	Ovis_aries_newGene_14366
8	Ovis_aries_newGene_17201
9	Ovis_aries_newGene_18417
10	Ovis_aries_newGene_18974
11	Ovis_aries_newGene_19476
12	Ovis_aries_newGene_28903
13	Ovis_aries_newGene_29195
14	Ovis_aries_newGene_33750
15	Ovis_aries_newGene_37368
16	Ovis_aries_newGene_37431
17	Ovis_aries_newGene_37650
18	Ovis_aries_newGene_3976
19	Ovis_aries_newGene_51358
20	Ovis_aries_newGene_56716
21	Ovis_aries_newGene_57529
22	Ovis_aries_newGene_62518
23	Ovis_aries_newGene_62629
24	Ovis_aries_newGene_67227
25	Ovis_aries_newGene_68966
26	Ovis_aries_newGene_7991
27	gene-ABCC6
28	gene-ABTB2
29	gene-ACTN4
30	gene-ACVR1B
31	gene-ADAMTS15
32	gene-ADAMTSL1
33	gene-ADAP1
34	gene-ADCY7
35	gene-ADGRG1
36	gene-ADGRL1
37	gene-AEBP1
38	gene-AHDC1
39	gene-AKAP12
40	gene-AKT1S1
41	gene-ALPK2
42	gene-ALPK3
43	gene-AMBRA1
44	gene-AMER2
45	gene-AMOT
46	gene-ANKRD11
47	gene-ANKRD35
48	gene-APC2
49	gene-AQP10
50	gene-ARAP1
51	gene-ARF3
52	gene-ARHGAP23
53	gene-ARHGAP45
54	gene-ARHGEF11
55	gene-ARHGEF26
56	gene-ARX
57	gene-ASB1
58	gene-ASPHD1
59	gene-ATF7
60	gene-ATG16L2
61	gene-ATP1A1
62	gene-ATP6V0A2
63	gene-ATP6V0E2
64	gene-ATP8B2
65	gene-ATXN1L
66	gene-AZGP1
67	gene-B4GALNT1
68	gene-B9D1
69	gene-BAZ1B
70	gene-BCL11B
71	gene-BDH1
72	gene-BICDL2
73	gene-BOC
74	gene-BOD1L1
75	gene-BRCA1
76	gene-BRMS1
77	gene-C11H17orf113
78	gene-C12H1orf115
79	gene-C14H19orf47
80	gene-C19H3orf62
81	gene-C1QTNF2
82	gene-C20H6orf106
83	gene-CABIN1
84	gene-CACNA1H
85	gene-CADPS
86	gene-CAPN1
87	gene-CAPN15
88	gene-CCDC136
89	gene-CCDC149
90	gene-CCDC168
91	gene-CCDC88A
92	gene-CCNF
93	gene-CDC42BPB
94	gene-CDH22
95	gene-CEP128
96	gene-CEP131
97	gene-CEP250
98	gene-CFAP46
99	gene-CHAF1A
100	gene-CHD2
101	gene-CHD4
102	gene-CHD7
103	gene-CILP2
104	gene-CIZ1
105	gene-CLASP1
106	gene-CLEC16A
107	gene-CLPB
108	gene-CMYA5
109	gene-CNTRL
110	gene-COG3
111	gene-COL12A1
112	gene-COL14A1
113	gene-COL16A1
114	gene-COL17A1
115	gene-COL7A1
116	gene-COL8A2
117	gene-CPT1A
118	gene-CPXM2
119	gene-CRACR2B
120	gene-CRAMP1
121	gene-CREB3L3
122	gene-CROCC
123	gene-CRYBG1
124	gene-CSF1R
125	gene-CSPG4
126	gene-CTIF
127	gene-CTSA
128	gene-CUL7
129	gene-DDX17
130	gene-DDX42
131	gene-DEAF1
132	gene-DENND1A
133	gene-DENND3
134	gene-DGCR2
135	gene-DHRS11
136	gene-DHRS3
137	gene-DHX38
138	gene-DIAPH2
139	gene-DLGAP4
140	gene-DNAH17
141	gene-DNMT3A
142	gene-DOP1B
143	gene-DOT1L
144	gene-DSCAML1
145	gene-DST
146	gene-DUSP8
147	gene-DYNC1H1
148	gene-DYRK2
149	gene-E2F1
150	gene-EFNB1
151	gene-EIF3B
152	gene-EIF4G1
153	gene-ELMSAN1
154	gene-ELN
155	gene-EM4C
156	gene-EME2
157	gene-EMILIN1
158	gene-EVC
159	gene-EVI5L
160	gene-EVPL
161	gene-EXTL1
162	gene-FAM110C
163	gene-FAM131A
164	gene-FAM193A
165	gene-FAM234A
166	gene-FANCA
167	gene-FAT1
168	gene-FBRSL1
169	gene-FBXO2
170	gene-FBXO41
171	gene-FGD5
172	gene-FIZ1
173	gene-FOXP4
174	gene-FREM2
175	gene-FRMPD2
176	gene-FUT7
177	gene-GALNT16
178	gene-GALR3
179	gene-GARNL3
180	gene-GCC1
181	gene-GIGYF1
182	gene-GJD4
183	gene-GNA13
184	gene-GNB5
185	gene-GOLGA2
186	gene-GOLGA3
187	gene-GPAM
188	gene-GPATCH8
189	gene-GRAP2
190	gene-GRIA1
191	gene-GRK4
192	gene-HDGF
193	gene-HECW1
194	gene-HERC6
195	gene-HGS
196	gene-HID1
197	gene-HIP1
198	gene-HIPK2
199	gene-HIPK4
200	gene-HIVEP3
201	gene-HNRNPM
202	gene-HR
203	gene-HUNK
204	gene-HYDIN
205	gene-HYOU1
206	gene-ICE1
207	gene-IGDCC3
208	gene-IGDCC4
209	gene-IKBKE
210	gene-IL17RC
211	gene-INPPL1
212	gene-IQCE
213	gene-IQGAP3
214	gene-IRF2BPL
215	gene-IRS1
216	gene-IRS2
217	gene-ITIH5
218	gene-ITSN1
219	gene-JAKMIP1
220	gene-KAT6A
221	gene-KATNB1
222	gene-KBTBD11
223	gene-KCNC1
224	gene-KCNIP3
225	gene-KCNK5
226	gene-KCNS1
227	gene-KDM2B
228	gene-KDM4B
229	gene-KHNYN
230	gene-KIAA0513
231	gene-KIAA1211
232	gene-KIAA1257
233	gene-KIAA1671
234	gene-KIAA1755
235	gene-KIF16B
236	gene-KIF1C
237	gene-KIF26B
238	gene-KIF7
239	gene-KLHDC7A
240	gene-KLHL33
241	gene-KLHL42
242	gene-KMT2A
243	gene-KMT2C
244	gene-KMT5B
245	gene-KNDC1
246	gene-KRT7
247	gene-LBHD2
248	gene-LCK
249	gene-LLGL1
250	gene-LMNB2
251	gene-LOC101102838
252	gene-LOC101104222
253	gene-LOC101107037
254	gene-LOC101108282
255	gene-LOC101117325
256	gene-LOC101118307
257	gene-LOC101118398
258	gene-LOC101120000
259	gene-LOC101122803
260	gene-LOC114108718
261	gene-LOC114108790
262	gene-LOC114108871
263	gene-LOC114110603
264	gene-LOC114110650
265	gene-LOC114110651
266	gene-LOC114113858
267	gene-LOC114115297
268	gene-LOC114116973
269	gene-LOC114118850
270	gene-LRP10
271	gene-LRRC3
272	gene-LRRC45
273	gene-LRRC8A
274	gene-LRRK1
275	gene-LRTM1
276	gene-MAGI1
277	gene-MAMSTR
278	gene-MAP3K11
279	gene-MAP3K13
280	gene-MAP3K6
281	gene-MAPK8IP1
282	gene-MECP2
283	gene-METRN
284	gene-MGAT5
285	gene-MICAL1
286	gene-MIDN
287	gene-MIEF1
288	gene-MLLT6
289	gene-MON1B
290	gene-MPRIP
291	gene-MRC2
292	gene-MSH2
293	gene-MTCL1
294	gene-MYBBP1A
295	gene-MYBPC2
296	gene-MYCBP2
297	gene-MYLK2
298	gene-MYO10
299	gene-MYO15A
300	gene-MYO16
301	gene-MYO18B
302	gene-MYO1C
303	gene-MYO9B
304	gene-MYRIP
305	gene-NACC1
306	gene-NAV1
307	gene-NCAM1
308	gene-NCAN
309	gene-NES
310	gene-NFIA
311	gene-NFIC
312	gene-NFKBIL1
313	gene-NISCH
314	gene-NLGN2
315	gene-NOL12
316	gene-NOL4L
317	gene-NPR1
318	gene-NRXN2
319	gene-NSD2
320	gene-NYNRIN
321	gene-OBSCN
322	gene-OBSL1
323	gene-ODF2
324	gene-OPLAH
325	gene-OSBPL5
326	gene-PANX2
327	gene-PARD3
328	gene-PCDH17
329	gene-PCDH7
330	gene-PCNT
331	gene-PDE4DIP
332	gene-PDE6B
333	gene-PDXDC1
334	gene-PEMT
335	gene-PEX14
336	gene-PEX16
337	gene-PFKFB3
338	gene-PHF19
339	gene-PHRF1
340	gene-PIP5K1C
341	gene-PITPNA
342	gene-PKP1
343	gene-PLCE1
344	gene-PLCG1
345	gene-PLEC
346	gene-PLEKHA6
347	gene-PLEKHG3
348	gene-PLIN1
349	gene-PLXNB2
350	gene-PNMA2
351	gene-PPIP5K1
352	gene-PPL
353	gene-PRDM16
354	gene-PRPF40B
355	gene-PRR12
356	gene-PSMD3
357	gene-PTGIR
358	gene-PTK2
359	gene-PTP4A2
360	gene-PTPRG
361	gene-RABL6
362	gene-RASAL1
363	gene-RASSF3
364	gene-RBFOX2
365	gene-RBM33
366	gene-RCSD1
367	gene-RETREG2
368	gene-RIOK1
369	gene-RIPOR1
370	gene-RNF20
371	gene-RNF217
372	gene-RPRD2
373	gene-RPUSD2
374	gene-RUFY1
375	gene-RUFY4
376	gene-RYR1
377	gene-SAMD4A
378	gene-SBF1
379	gene-SCN1B
380	gene-SCN5A
381	gene-SEC16A
382	gene-SFMBT2
383	gene-SGPL1
384	gene-SGSM1
385	gene-SH3PXD2A
386	gene-SKI
387	gene-SLC12A5
388	gene-SLC15A4
389	gene-SLC16A2
390	gene-SLC22A17
391	gene-SLC22A23
392	gene-SLC45A4
393	gene-SLC4A8
394	gene-SLC52A3
395	gene-SLC6A6
396	gene-SLC7A1
397	gene-SLC9A3R2
398	gene-SMAD4
399	gene-SMG5
400	gene-SMO
401	gene-SMPD4
402	gene-SNX8
403	gene-SPACA9
404	gene-SPATA13
405	gene-SPATA18
406	gene-SPHK1
407	gene-SPON1
408	gene-SRGAP3
409	gene-SRL
410	gene-ST3GAL1
411	gene-ST5
412	gene-ST8SIA4
413	gene-STAG3
414	gene-SUPT5H
415	gene-SVEP1
416	gene-SYNE3
417	gene-SYT13
418	gene-TBC1D10B
419	gene-TBC1D16
420	gene-TBXT
421	gene-TFIP11
422	gene-TFPT
423	gene-TGM2
424	gene-THTPA
425	gene-TIGD5
426	gene-TIMELESS
427	gene-TMEM151B
428	gene-TMEM63C
429	gene-TMEM86A
430	gene-TMTC2
431	gene-TNKS1BP1
432	gene-TNRC18
433	gene-TNRC6B
434	gene-TP73
435	gene-TPPP
436	gene-TRIM28
437	gene-TRIM44
438	gene-TRIP12
439	gene-TRRAP
440	gene-TSPAN5
441	gene-TSPOAP1
442	gene-TSPYL2
443	gene-TTC25
444	gene-TTYH3
445	gene-TUB
446	gene-TULP4
447	gene-UBR4
448	gene-UNC5B
449	gene-UNC93B1
450	gene-USHBP1
451	gene-VASN
452	gene-VAX2
453	gene-VGF
454	gene-WAPL
455	gene-WDFY4
456	gene-WDR20
457	gene-WDR81
458	gene-ZBTB16
459	gene-ZC3H4
460	gene-ZDHHC21
461	gene-ZFHX3
462	gene-ZFP36L2
463	gene-ZFYVE27
464	gene-ZHX3
465	gene-ZKSCAN5
466	gene-ZNF205
467	gene-ZNF316
468	gene-ZNF362
469	gene-ZNF512
470	gene-ZNF516
471	gene-ZNF532
472	gene-ZNF750
473	gene-ZNRF2
474	gene-ZNRF3
475	gene-ZSWIM8
476	Ovis_aries_newGene_17451
477	Ovis_aries_newGene_17533
478	Ovis_aries_newGene_22468
479	Ovis_aries_newGene_23042
480	Ovis_aries_newGene_30293
481	Ovis_aries_newGene_31908
482	Ovis_aries_newGene_35586
483	Ovis_aries_newGene_38526
484	Ovis_aries_newGene_40936
485	Ovis_aries_newGene_45269
486	Ovis_aries_newGene_45440
487	Ovis_aries_newGene_48764
488	Ovis_aries_newGene_55665
489	Ovis_aries_newGene_56626
490	Ovis_aries_newGene_57520
491	Ovis_aries_newGene_59797
492	Ovis_aries_newGene_62626
493	Ovis_aries_newGene_68160
494	Ovis_aries_newGene_71788
495	Ovis_aries_newGene_72337
496	Ovis_aries_newGene_76631
497	gene-ABCC3
498	gene-ABCD1
499	gene-ABCG4
500	gene-ABHD4
501	gene-ACAN
502	gene-ACIN1
503	gene-ACTL9
504	gene-ACTN2
505	gene-ADAM33
506	gene-ADAMTS13
507	gene-ADCK2
508	gene-ADCY2
509	gene-ADCY9
510	gene-ADSSL1
511	gene-AGO3
512	gene-AHNAK
513	gene-AKAP1
514	gene-ALKBH5
515	gene-ALOXE3
516	gene-AMOTL2
517	gene-ANKRD10
518	gene-ANKRD16
519	gene-ANKS6
520	gene-ANO9
521	gene-AREL1
522	gene-ARFIP2
523	gene-ARHGAP35
524	gene-ARMC12
525	gene-ARSE
526	gene-ARTN
527	gene-ATXN7
528	gene-ATXN7L2
529	gene-AXIN2
530	gene-BMF
531	gene-BMP2K
532	gene-BRPF1
533	gene-C1RL
534	gene-C24H16orf58
535	gene-C2CD2L
536	gene-CACNA1B
537	gene-CASZ1
538	gene-CAV2
539	gene-CCDC8
540	gene-CCKBR
541	gene-CD300LB
542	gene-CDC42EP4
543	gene-CDX1
544	gene-CELSR3
545	gene-CEP112
546	gene-CFAP36
547	gene-CFAP74
548	gene-CHD6
549	gene-CHRNA4
550	gene-CIC
551	gene-CLEC11A
552	gene-CNPPD1
553	gene-CNPY3
554	gene-COL4A2
555	gene-COL4A4
556	gene-COL4A6
557	gene-COL6A2
558	gene-COL6A3
559	gene-CPEB3
560	gene-CSMD1
561	gene-CSMD2
562	gene-CSRNP2
563	gene-DACT3
564	gene-DBX2
565	gene-DESI1
566	gene-DKK3
567	gene-DLL4
568	gene-DNAH1
569	gene-E2F2
570	gene-EDF1
571	gene-EGFR
572	gene-ELL3
573	gene-EN2
574	gene-ERCC2
575	gene-ERF
576	gene-ESPL1
577	gene-FAM102A
578	gene-FAM13A
579	gene-FAM149A
580	gene-FAM83E
581	gene-FARP1
582	gene-FBLN7
583	gene-FBRS
584	gene-FCGBP
585	gene-FER
586	gene-FFAR3
587	gene-FGD1
588	gene-FIBP
589	gene-FLNB
590	gene-FMO4
591	gene-FNDC1
592	gene-FOXA1
593	gene-FRMPD3
594	gene-GALNT15
595	gene-GID8
596	gene-GLB1L3
597	gene-GLT8D2
598	gene-GLYR1
599	gene-GNAT1
600	gene-GPA33
601	gene-GRWD1
602	gene-GSK3B
603	gene-GTF3C1
604	gene-GUCY2D
605	gene-GYG2
606	gene-HCFC1
607	gene-HDAC11
608	gene-HIP1R
609	gene-HK2
610	gene-HMGCL
611	gene-HOXB5
612	gene-HPN
613	gene-HTRA3
614	gene-IGF2R
615	gene-IL27RA
616	gene-IMPDH1
617	gene-IQCK
618	gene-IQCN
619	gene-ITGA3
620	gene-ITGA5
621	gene-ITGAD
622	gene-KCNH3
623	gene-KCNK12
624	gene-KCTD16
625	gene-KDM5A
626	gene-KDM5C
627	gene-KIAA0556
628	gene-KIAA1614
629	gene-KIF11
630	gene-KIF24
631	gene-KLC4
632	gene-KRBA1
633	gene-KRT35
634	gene-KRT4
635	gene-KXD1
636	gene-LARP6
637	gene-LATS2
638	gene-LHFPL4
639	gene-LHX1
640	gene-LIMK1
641	gene-LMTK2
642	gene-LOC101103644
643	gene-LOC101104866
644	gene-LOC101106374
645	gene-LOC101111156
646	gene-LOC101111412
647	gene-LOC101111847
648	gene-LOC101112623
649	gene-LOC101112879
650	gene-LOC101113807
651	gene-LOC101114746
652	gene-LOC101116039
653	gene-LOC101116972
654	gene-LOC101121054
655	gene-LOC101121539
656	gene-LOC101121602
657	gene-LOC101121655
658	gene-LOC105602076
659	gene-LOC105603710
660	gene-LOC105605780
661	gene-LOC114108671
662	gene-LOC114108875
663	gene-LOC114112234
664	gene-LOC114112306
665	gene-LRIG1
666	gene-LRP1B
667	gene-LRRN4
668	gene-MAF1
669	gene-MAGI3
670	gene-MAP2K7
671	gene-MARK2
672	gene-MBOAT1
673	gene-MCM4
674	gene-MED12L
675	gene-MED13L
676	gene-MED16
677	gene-METTL26
678	gene-METTL27
679	gene-MLXIP
680	gene-MN1
681	gene-MNX1
682	gene-MRO
683	gene-MRTO4
684	gene-MTA2
685	gene-MTOR
686	gene-MTUS2
687	gene-MYO15B
688	gene-NAB2
689	gene-NCAPD2
690	gene-NEGR1
691	gene-NELFE
692	gene-NOL9
693	gene-NOTCH4
694	gene-NRG2
695	gene-NUP160
696	gene-NUP54
697	gene-P4HB
698	gene-PALD1
699	gene-PAQR4
700	gene-PARP16
701	gene-PASK
702	gene-PAX7
703	gene-PCDH1
704	gene-PCDH15
705	gene-PEAK1
706	gene-PEAK3
707	gene-PEG3
708	gene-PGPEP1
709	gene-PHETA2
710	gene-PHF13
711	gene-PHF8
712	gene-PHLDB3
713	gene-PI4K2A
714	gene-PIEZO2
715	gene-PIK3AP1
716	gene-PIP5KL1
717	gene-PITRM1
718	gene-PLCB2
719	gene-PLEKHG2
720	gene-PLXNA1
721	gene-POLM
722	gene-POLQ
723	gene-POLR3A
724	gene-POU3F2
725	gene-POU3F3
726	gene-PPP1R10
727	gene-PRSS35
728	gene-PYM1
729	gene-RAPGEF1
730	gene-RARG
731	gene-RASA1
732	gene-RBM47
733	gene-REXO4
734	gene-RGL1
735	gene-RGMA
736	gene-RGS6
737	gene-RILPL1
738	gene-RIMS3
739	gene-RLBP1
740	gene-RNF39
741	gene-RPTOR
742	gene-RTEL1
743	gene-RTL1
744	gene-RUBCN
745	gene-SCAF8
746	gene-SCN9A
747	gene-SEL1L3
748	gene-SEMA4C
749	gene-SH2B3
750	gene-SHANK3
751	gene-SHC1
752	gene-SHD
753	gene-SIM1
754	gene-SKOR2
755	gene-SLC13A5
756	gene-SLC25A19
757	gene-SLC39A1
758	gene-SLC49A3
759	gene-SLC9A5
760	gene-SMAP2
761	gene-SOCS5
762	gene-SOD3
763	gene-SPATA20
764	gene-SPEG
765	gene-SPEN
766	gene-SPTAN1
767	gene-SSH3
768	gene-ST8SIA2
769	gene-STAMBPL1
770	gene-SV2A
771	gene-SYNE1
772	gene-SZT2
773	gene-TAF6L
774	gene-TAGAP
775	gene-TANC2
776	gene-TBC1D14
777	gene-TBX15
778	gene-TENM4
779	gene-TEX261
780	gene-TGFB1I1
781	gene-THAP1
782	gene-TICAM1
783	gene-TLE3
784	gene-TLN1
785	gene-TMEM121B
786	gene-TMEM132C
787	gene-TMEM44
788	gene-TMEM74
789	gene-TNS3
790	gene-TNXB
791	gene-TP53INP2
792	gene-TRAM2
793	gene-TSPAN9
794	gene-TUBGCP6
795	gene-U2AF2
796	gene-URB1
797	gene-UTP3
798	gene-VWA5B2
799	gene-WNT4
800	gene-XIRP1
801	gene-ZFYVE16
802	gene-ZGLP1
803	gene-ZNF408
804	gene-ZNF524
805	gene-ZNF768
806	gene-ZSCAN20
807	Ovis_aries_newGene_10461
808	Ovis_aries_newGene_21909
809	Ovis_aries_newGene_22467
810	Ovis_aries_newGene_59744
811	Ovis_aries_newGene_6825
812	Ovis_aries_newGene_8942
813	gene-ACBD5
814	gene-ADGRL3
815	gene-APOBR
816	gene-ARID3B
817	gene-ARMCX4
818	gene-BAZ2A
819	gene-C7H14orf93
820	gene-CABP1
821	gene-CATSPERG
822	gene-CCDC87
823	gene-CCR5
824	gene-COL2A1
825	gene-COL4A3
826	gene-COL5A2
827	gene-COL6A5
828	gene-COL8A1
829	gene-COLQ
830	gene-CPLANE1
831	gene-CROCC2
832	gene-DENND5A
833	gene-EGFL8
834	gene-EML1
835	gene-FAM83A
836	gene-FBXL18
837	gene-FHDC1
838	gene-FRYL
839	gene-GPR179
840	gene-GPR61
841	gene-GTPBP1
842	gene-HADHA
843	gene-HLTF
844	gene-HMBOX1
845	gene-ICAM1
846	gene-IQCA1L
847	gene-ITFG2
848	gene-KIF13B
849	gene-KIFC3
850	gene-LINGO4
851	gene-LOC101104046
852	gene-LOC101104843
853	gene-LOC101108528
854	gene-LOC101108840
855	gene-LOC101115315
856	gene-LOC105605851
857	gene-LOC114108820
858	gene-LOC114116413
859	gene-LOC114117224
860	gene-LOC114117972
861	gene-LRP1
862	gene-METTL11B
863	gene-MFSD12
864	gene-MICAL3
865	gene-MINK1
866	gene-MMP11
867	gene-MYO1H
868	gene-NLRP6
869	gene-NOTCH2
870	gene-PAX2
871	gene-PEX6
872	gene-PITPNM3
873	gene-PKHD1L1
874	gene-PLEKHH2
875	gene-PLXNA4
876	gene-PODXL
877	gene-PPM1H
878	gene-PPP2R5B
879	gene-PRAG1
880	gene-PRR14L
881	gene-RANGAP1
882	gene-RDH5
883	gene-SDC3
884	gene-SEMA6A
885	gene-SEMA6D
886	gene-SLC35F2
887	gene-SLC47A1
888	gene-SON
889	gene-SRMS
890	gene-STAMBP
891	gene-STBD1
892	gene-SYN1
893	gene-TEX2
894	gene-TJAP1
895	gene-UNC45B
896	gene-UROC1
897	gene-WNK2
898	gene-XDH
899	gene-ZMYM4
900	gene-ZNF609
901	gene-ZNF706
902	gene-FEM1B
903	Ovis_aries_newGene_12537
904	Ovis_aries_newGene_14627
905	Ovis_aries_newGene_24048
906	Ovis_aries_newGene_37794
907	Ovis_aries_newGene_45212
908	Ovis_aries_newGene_46716
909	Ovis_aries_newGene_58483
910	Ovis_aries_newGene_60048
911	Ovis_aries_newGene_79033
912	gene-AGAP2
913	gene-ANK2
914	gene-ATP2B2
915	gene-BSN
916	gene-CST7
917	gene-DACH1
918	gene-DNHD1
919	gene-FAM151A
920	gene-FURIN
921	gene-GIGYF2
922	gene-GRB10
923	gene-IRGQ
924	gene-KCNC4
925	gene-KCTD17
926	gene-KMT2D
927	gene-LOC101112335
928	gene-LOC106991011
929	gene-LOC114109354
930	gene-LOC114109394
931	gene-LOC114116216
932	gene-LOC114116817
933	gene-MBD6
934	gene-MTSS2
935	gene-MXRA8
936	gene-MYH14
937	gene-MYO7A
938	gene-NANOS1
939	gene-NECAB2
940	gene-NFIX
941	gene-NR4A1
942	gene-ODF3
943	gene-OPA3
944	gene-PAX1
945	gene-PCNX3
946	gene-PER1
947	gene-PHACTR2
948	gene-PKN3
949	gene-PPARD
950	gene-PRDM4
951	gene-RALGAPA2
952	gene-RNF213
953	gene-SBK1
954	gene-SCN4B
955	gene-SGPP2
956	gene-SREBF2
957	gene-STAC2
958	gene-TFE3
959	gene-TMEM104
960	gene-TMEM132E
961	gene-TMEM175
962	gene-TMUB2
963	gene-TPBGL
964	gene-TTC28
965	gene-TUBB
966	gene-UBFD1
967	gene-UNC79
968	gene-WIPF1
969	gene-WSCD2
970	gene-ZFHX2
971	gene-ZNF318
972	gene-ZSWIM5
973	Ovis_aries_newGene_62618
974	gene-BRD2
975	gene-ELOA
976	gene-MACF1
977	gene-NDNF
978	gene-SPG11
979	gene-STXBP6
980	gene-LOC114113061
981	gene-PRF1
982	gene-ACACB
983	gene-ATG14
984	gene-FAT4
985	gene-HOXC8
986	gene-NTN4
987	gene-TCN2
988	Ovis_aries_newGene_12708
989	Ovis_aries_newGene_15288
990	Ovis_aries_newGene_15510
991	Ovis_aries_newGene_17027
992	Ovis_aries_newGene_21859
993	Ovis_aries_newGene_24073
994	Ovis_aries_newGene_36574
995	Ovis_aries_newGene_61126
996	Ovis_aries_newGene_66628
997	Ovis_aries_newGene_6745
998	Ovis_aries_newGene_69670
999	Ovis_aries_newGene_957
1000	gene-ABCA1
1001	gene-ADAMTS7
1002	gene-ADCY5
1003	gene-APOC2
1004	gene-APOC4
1005	gene-ARAP3
1006	gene-ATG2A
1007	gene-BRPF3
1008	gene-CD82
1009	gene-CDH16
1010	gene-CEMIP
1011	gene-CHD5
1012	gene-CLSTN2
1013	gene-CMTR1
1014	gene-CNNM2
1015	gene-CNOT3
1016	gene-COL3A1
1017	gene-DNAAF3
1018	gene-DNAJC14
1019	gene-EDC4
1020	gene-EEF1G
1021	gene-EIF4EBP2
1022	gene-EPHX3
1023	gene-EPN2
1024	gene-ESRP2
1025	gene-FOXJ3
1026	gene-GLYAT
1027	gene-GRIN2C
1028	gene-H6PD
1029	gene-INPP5D
1030	gene-ITGB7
1031	gene-KCNC3
1032	gene-KIF1B
1033	gene-KLF11
1034	gene-KLHL15
1035	gene-LLGL2
1036	gene-LOC101102548
1037	gene-LOC101105114
1038	gene-LOC101105495
1039	gene-LOC101110521
1040	gene-LOC101115486
1041	gene-LOC101117587
1042	gene-LOC105607253
1043	gene-LOC114114956
1044	gene-LOC114116680
1045	gene-LOC114117900
1046	gene-MAK
1047	gene-MAP4K2
1048	gene-MDC1
1049	gene-MYL9
1050	gene-NAT9
1051	gene-NCKAP5L
1052	gene-NLGN3
1053	gene-NMRAL1
1054	gene-NRF1
1055	gene-NTMT1
1056	gene-OTUD7B
1057	gene-PADI1
1058	gene-PCYT1B
1059	gene-PER2
1060	gene-PIK3R6
1061	gene-PLEKHM3
1062	gene-PPP1R3B
1063	gene-PROB1
1064	gene-PRUNE2
1065	gene-PTCD1
1066	gene-PTK7
1067	gene-PTPN9
1068	gene-PXYLP1
1069	gene-RAB11FIP1
1070	gene-RGS3
1071	gene-RPTN
1072	gene-RYR3
1073	gene-SEZ6L
1074	gene-SHANK2
1075	gene-SLC8A3
1076	gene-SMG6
1077	gene-SNX27
1078	gene-SPEF1
1079	gene-STARD3NL
1080	gene-SVIL
1081	gene-TACC1
1082	gene-TBR1
1083	gene-TBX10
1084	gene-TENM1
1085	gene-TFR2
1086	gene-THSD4
1087	gene-TM6SF2
1088	gene-TMBIM1
1089	gene-TRAK1
1090	gene-TTC24
1091	gene-UNC80
1092	gene-VPS39
1093	gene-WDR33
1094	gene-WDR4
1095	gene-XBP1
1096	gene-XRRA1
1097	Ovis_aries_newGene_21854
1098	Ovis_aries_newGene_77996
1099	gene-SEMA5A
1100	gene-UHRF1BP1
1101	gene-USH2A
1102	gene-VCAN
